# Supplementary material for: Isolation, Characterization, Cryopreservation of Human Amniotic Stem Cells and Differentiation to Osteogenic and Adipogenic Cells
Source: PLoS One. 2016 Jul 19;11(7):e0158281. doi: 10.1371/journal.pone.0158281 (PMC4951121; doi:10.1371/journal.pone.0158281)
Supplement: S1 Table — (CSV) [file pone.0158281.s004.csv]

NetworkNumberOfEntities	RelationNumberOfReferences	NetworkNumberOfRelations	Alias	Authors	Cell Localization	CellLineName	CellType	ChildConcepts	RelationConfidenceLevel	Connectivity	ReferenceContext	DOI	DateCreated	DateModified	Description	EC Number	EMBASE	ESSN	Effect	Ensembl ID	LocusLink ID	GO ID	GenBank ID	GeneSetOrigin	Homologene ID	Hugo ID	Human chromosome position	IPI ID	ISSN	Journal	KEGG ID	MGI ID	MeSH Heading	mref	MedScan ID	MedlineTA	Mouse chromosome position	Name	Notes	OMIM ID	ObjectType	Organ	Organism	Owner	PII	PIR ID	PMID	PUI	Primary Cell Localization
57		141											2015-11-23 13:28:47	2015-11-23 13:29:01																								common targets			Pathway			urn:agi-aeuser:12480216
0			euhmtase1;RP11-188C12.1;euchromatic histone methyltransferase I;H3-K9-HMTase 5;G9a like protein;histone-lysine N-methyltransferase, H3 lysine-9 specific 5;euchromatic histone methyltransferase 1;9230102N17Rik;RP11-188c12.1;OTTHUMP00000022711;D330003E03;Eu-HMTase1;g9a like protein;OTTHUMP00000212228;histone-lysine N-methyltransferase EHMT1;GLP1;lysine N-methyltransferase 1D;histone H3-K9 methyltra…		Nucleus;Chromosome					96			2013-01-17 01:05:54	2013-01-17 19:27:00	euchromatic histone-lysine N-methyltransferase 1	2.1.1.-;2.1.1.43				ENSMUST00000091348;ENSMUSP00000046077;ENSMUST00000114432;ENSP00000334476;ENSMUSP00000110075;ENSP00000417980;ENST00000462484;ENSMUSP00000088906;ENSMUSG00000036893;ENSMUSP00000100002;ENST00000460843;ENST00000334856;ENSG00000181090;ENSP00000417328;ENSMUST00000046227;ENSMUST00000102938	77683;362078;79813	0016279;0002039;0046974;0046976;0034968;0016571;0046872;0008168;0006306;0045892;0032259;0008270;0018024;0009790;0016740;0018022;0018027;0000122;0018026;0051567;0005634;0070734;0016568;0005694	EAW88409;NG_011776;BAE28744;AAQ04808;EAW88411;EAW88410;EAW88413;EAW88412;ABBA01022779;XP_005266169;NC_000009;AAH56938;ABBA01022786;ABBA01022787;AK043898;ABBA01022784;ABBA01022785;XP_006498490;ABBA01022782;ABBA01022783;ABBA01022780;BAC38402;ABBA01022781;XP_005266162;XP_006498495;XP_005266164;XP_005266163;XP_006498491;XP_005266166;XP_006498492;XP_005266165;XP_006498493;XP_005266168;XP_006498494;XP_…		11698	24650	9q34.3				mmu:77683;hsa:79813;rno:362078	1924933			79813		2	EHMT1	The protein encoded by this gene is a histone methyltransferase that is part of the E2F6 complex, which represses transcription. The encoded protein methylates the Lys-9 position of histone H3, which tags it for transcriptional repression. This protein may be involved in the silencing of MYC- and E2F-responsive genes and therefore could play a role in the G0/G1 cell cycle transition. Defects in t…	607001;610253	Protein		Rattus norvegicus;Homo sapiens;Mus musculus	public
0			Mirn292;mmu-mir-292;microRNA 292;miR-292;micro-RNA 292		Cytoplasm					51			2013-01-17 08:15:18	2015-01-01 12:54:21	microRNA 292					ENSMUSG00000078041;ENSMUST00000104847	100049711	0010468;0043066	CAAA01193276;AC_000029;AC245272;AAHY01059233;NW_004058052;NR_029642;NC_000073									3711325			630111		7	m_Mir292	microRNAs (miRNAs) are short (20-24 nt) non-coding RNAs that are involved in post-transcriptional regulation of gene expression in multicellular organisms by affecting both the stability and translation of mRNAs. miRNAs are transcribed by RNA polymerase II as part of capped and polyadenylated primary transcripts (pri-miRNAs) that can be either protein-coding or non-coding. The primary transcript …		Protein		Mus musculus	public
0			mmu-miR-294;Mirn294;micro-RNA 294;microRNA 294;miR-294		Cytoplasm					68			2013-01-17 02:02:49	2015-01-01 12:44:44	microRNA 294					ENSMUSG00000077903;ENSMUST00000104710	100049712	0003729;2000036;0043066;0010468	CAAA01193276;AC_000029;AC245272;AAHY01059233;NR_029644;NW_004058052;NC_000073									3711327			630112		7	m_Mir294	microRNAs (miRNAs) are short (20-24 nt) non-coding RNAs that are involved in post-transcriptional regulation of gene expression in multicellular organisms by affecting both the stability and translation of mRNAs. miRNAs are transcribed by RNA polymerase II as part of capped and polyadenylated primary transcripts (pri-miRNAs) that can be either protein-coding or non-coding. The primary transcript …		Protein		Mus musculus	public
0			DNA (cytosine-5)-methyltransferase 3B;OTTMUSP00000018212;OTTMUSP00000018276;m.MmuIIIB;RP23-89H14.3;DNA cytosine-5 methyltransferase 3B2;DNA MTase HsaIIIB;ICF1;M.HsaIIIB;RP5-1085F17.2;MGC124407;DNMT3B;MmuIIIB;ICF1 gene;OTTMUSP00000018243;DNA methyltransferase 3B;OTTMUSP00000018244;DNA MTase MmuIIIB;OTTMUSP00000018242;DNA methyltransferase MmuIIIB;OTTMUSP00000018247;OTTMUSP00000018248;OTTMUSP000000…		Cytoplasm;Nucleus					585			2013-01-16 21:06:59	2013-01-17 19:23:22	DNA (cytosine-5-)-methyltransferase 3 beta	2.1.1.37				ENSMUST00000109773;ENSMUST00000109774;ENSMUST00000088976;ENSMUST00000109771;ENSMUST00000109772;ENSP00000337764;ENSP00000201963;ENST00000348286;ENSMUSP00000072761;ENSRNOG00000010625;ENST00000201963;ENSG00000088305;ENSRNOT00000015482;ENSMUSP00000086370;ENSMUSP00000051830;ENSMUSP00000105395;ENSMUSP00000099440;ENSMUSP00000105396;ENSMUSP00000105393;ENST00000353855;ENSMUSP00000105394;ENST00000328111;EN…	444985;13436;1789	0045666;0000792;0031503;0043231;0046498;0042493;0051718;0003714;0046499;0000775;0045814;0003886;0046872;0008168;0006306;0045892;0005720;0032259;0051571;0051573;0009008;0090116;0006349;0045322;0005730;0071230;0016740;0010628;0000122;0003677;0010212;0005634;0006346;0005737;0010424	AAHY01022180;BC105677;AAHY01022181;AAD31432;AAD31434;AAD31433;NM_010068;AK299915;AAL57040;BAG61690;ABC48951;BC111933;XP_006498749;CH474050;XP_006498747;XP_006498748;XP_006498745;XP_006498746;CH471077;AC_000152;AK299821;AAI05678;NM_175849;NM_175848;NM_001003959;AAI05923;AF068626;AF068627;AF068628;AAI11934;NM_175850;NM_006892;AB208880;NC_000020;NM_001003961;XM_006498687;XM_006498688;XM_006498685;NM…		56000	2979	20q11.2				mmu:13436;hsa:1789;rno:444985	1261819			1789		2	DNMT3B	CpG methylation is an epigenetic modification that is important for embryonic development, imprinting, and X-chromosome inactivation. Studies in mice have demonstrated that DNA methylation is required for mammalian development. This gene encodes a DNA methyltransferase which is thought to function in de novo methylation, rather than maintenance methylation. The protein localizes primarily to the …	242860;602900	Protein		Rattus norvegicus;Homo sapiens;Mus musculus	public
0			developmental pluripotency-associated protein 4;developmental pluripotency associated IV;LOC224164;FLJ10713;LOC685378;similar to developmental pluripotency associated 4 isoform 1;2410091M23Rik;developmental pluripotency associated 4;Dppa4;embryonic stem cell-associated transcript 15-1 protein;ECAT15-1;C76608		Nucleus					36			2013-01-17 01:15:50	2013-01-17 21:30:53	developmental pluripotency associated 4					ENSMUSG00000058550;ENSG00000121570;ENSMUST00000050705;ENSMUSP00000093749;ENSMUSP00000093748;ENSP00000335306;ENST00000335658;ENSMUST00000096045	685378;55211;73693	0006355;0007275;0060484;0006351;0005634	CH471052;Q7L190;NC_018914;AK033197;AAHX01069235;XM_006221127;XM_006221126;XP_006522689;BAB14188;XP_006522688;NM_018189;AAH32846;EDK98091;XM_001063552;BAA91765;AAH64754;AK290992;AK001575;AA224162;AF490348;NC_000003;XM_003752488;BC032846;AC_000038;AAHY01127700;XP_006248356;XP_006248357;EAW79708;AAO84506;NP_082886;BAB27159;XP_003752536;NP_060659;AK298623;XP_005247633;XM_006522625;XM_006522626;CT0105…		130462	19200	3q13.13				rno:685378;mmu:73693;hsa:55211	2157525			55211		16	DPPA4		614125	Protein		Rattus norvegicus;Homo sapiens;Mus musculus	public
0			MKRN1;makorin, RING finger protein, 1;makorin I;OTTMUSP00000029332;E3 ubiquitin-protein ligase makorin-1;MKRN I;RING finger protein 61;FLJ21334;OTTHUMP00000212124;MGC94941;OTTMUSP00000029335;LOC392799;OTTHUMP00000212121;makorin 1;RNF61;makorin, RING finger protein, I;RFP							72			2013-01-17 01:05:09	2013-01-17 19:25:43	makorin ring finger protein 1	6.3.2.-				ENSMUSP00000031985;ENSP00000255977;ENSMUSG00000029922;ENSP00000416369;ENST00000255977;ENST00000443720;ENSMUST00000031985;ENSG00000133606	23608;54484	0016874;0016567;0008270;0046872;0003682	AMYH02016903;EAW83950;EAW83951;NC_018918;AK215701;AC153624;EU176516;EAW83949;CH466533;XP_006506460;AC_000068;NC_000007;Q9QXP6;BAC37480;AL136812;EAW83953;EAW83952;DQ892404;AAH25955;AK127030;EDL13605;EDL13606;EDL13607;EDL13608;CH471070;AV259602;CAB66746;AB026986;AC069335;BC037400;ABW03317;BC003329;CA438497;AK207305;AAF17488;Q9UHC7;NP_038474;XM_006506396;AC_000028;BC012398;BC127216;XM_006506397;BC02…		32175	7112	7q34				hsa:23608;mmu:54484	1859353			23608		6	MKRN1	The Makorin ring finger protein-1 gene (MKRN1) is a highly transcribed, intron-containing source for a family of intronless mammalian genes encoding a novel class of zinc finger proteins. Phylogenetic analyses indicate that the MKRN1 gene is the ancestral founder of this gene family (Gray et al., 2000 [PubMed 10843807]).[supplied by OMIM, Mar 2008]	607754	Protein		Mus musculus;Homo sapiens	public
0			Kruppel-like factor 4 (Gut enriched kruppel-like factor) (Epithelial zinc-finger protein EZF);kruppel like transcription factor 4;Epithelial zinc-finger protein EZF;LOC269540;MGC93286;epithelial zinc finger protein;endothelial Kruppel-like zinc finger protein;transcription factor KLF4;epithelial zinc finger protein EZF;gut enriched kruppel like factor;LOC230221;krueppel like transcription factor …		Nucleus					1349			2013-01-16 21:08:36	2013-01-17 19:25:05	Kruppel-like factor 4 (gut)					ENST00000374672;ENSG00000136826;ENSRNOG00000016299;ENSMUSG00000003032;ENSRNOP00000022255;ENSP00000363804;ENSRNOT00000022255;ENSMUST00000107619;ENSMUSP00000103245	9314;114505;16600	0044212;0014740;0009913;0071409;0071407;0005667;0046872;0045892;0045893;0006355;0000790;0006357;0006351;0035014;0001077;0045444;0001221;0045944;0051898;0090051;0005730;0043565;2000342;0046985;0060761;0045415;0003677;0003676;0048730;0045595;0014067;0042127;0005634;0006366;0030154;0001010;0019827;0032526;0008285;0043551;0000987;0034115;1901653;0010033;0050728;0007500;0051247;0001190;0071363;0008270…	AAB48399;DQ894975;EAW59021;ABM82719;CH474039;AAH85720;BAE33205;AABR06037227;AL359552;AF022184;BC029923;AK313489;EAW59020;ABG25917;NC_000009;JF277566;EAW59019;AAH10301;O43474;NC_005104;CCO02787;CCO02788;XP_005252362;HF546201;HF546202;BC010301;AAH29923;AAK73355;AK141244;BAE26147;AAHX01036922;BC030811;AA389216;U20344;BC085720;CCO02799;HF546213;CF163360;AC_000026;AAD17223;EDL91697;EDL91696;AAC04892;A…		3123	6348	9q31				hsa:9314;rno:114505;mmu:16600	1342287			9314		4 29.76 cM	KLF4	a transcription factor that works with Sp1 to activate the Laminin gamma1 chain gene [RGD, Feb 2006]	602253	Protein		Rattus norvegicus;Homo sapiens;Mus musculus	public
0			OTTMUSP00000015979;RP23-431C3.1;OTTMUSP00000015978;OTTMUSP00000015977;OTTMUSP00000015976;OTTHUMP00000038835;OTTHUMP00000038836;OTTHUMP00000038833;oculorhombin;OTTHUMP00000038834;paired box homeotic gene-6;OTTHUMP00000038839;OTTHUMP00000038837;AN2;OTTHUMP00000038838;An2;WAGR;paired box protein Pax-6;OTTMUSP00000015980;Sey;Pax-6;Dickie's small eye;paired box homeotic gene 6 (aniridia, keratitis);Pa…		Nucleus					1056			2013-01-16 21:00:22	2013-01-17 19:24:13	paired box 6					ENSP00000368427;ENSG00000007372;ENSP00000404100;ENSP00000368424;ENST00000419022;ENSMUST00000167211;ENSRNOP00000006302;ENSMUSP00000106715;ENSMUSP00000106716;ENST00000379129;ENSMUSP00000106711;ENSRNOT00000005882;ENSP00000368410;ENSMUSP00000087870;ENSMUSP00000087878;ENST00000379132;ENSMUSP00000129344;ENST00000379115;ENSMUST00000111082;ENSRNOP00000005882;ENSMUST00000090391;ENSMUST00000111087;ENSMUST0…	25509;5080;18508	0030334;0044212;0004842;0005667;0045893;0019901;0006355;0001568;0006357;0006351;0030858;0060041;0045944;0050768;0050767;0043565;0030216;0042660;0010628;0003677;0042462;0003309;0001764;0021543;0021918;0006366;0030154;0061072;0007275;0000981;0008285;0003682;0007409;0003680;0061303;0048596;0035035;0001654;0030902;0030900;0070412;0000979;0048663;0001709;0003700;0007417;0003690;0070410;0007601;0071837…	DA079367;NP_001121084;U69644;Z83307;BX114225;CAC83743;NP_001231131;NP_001231130;CAC83748;BF466986;NC_000011;BP394576;NM_001258465;NM_001258464;BAJ84034;BAE36966;NM_001258463;BAJ84033;NM_001258462;BAJ84032;XP_005253015;XP_005253014;XP_005253013;AK080416;AY337852;NP_001231129;NP_001231127;XP_005253011;XP_005253012;NM_000280;BM313099;DA141443;BX089704;NM_001127612;AAA36416;BC036957;AAL67742;AAL67743…		1212	8620	11p13				rno:25509;mmu:18508;hsa:5080	97490			5080		2 55.31 cM	PAX6	This gene encodes paired box gene 6, one of many human homologs of the Drosophila melanogaster gene prd. In addition to the hallmark feature of this gene family, a conserved paired box domain, the encoded protein also contains a homeo box domain. Both domains are known to bind DNA and function as regulators of gene transcription. This gene is expressed in the developing nervous system, and in dev…	136520;148190;607108;165550;194072;206700;120430;106210;604229	Protein		Rattus norvegicus;Homo sapiens;Mus musculus	public		S42234;A56674;S36166
0			micro-RNA 295;Mirn295;mmu-miR-295;microRNA 295;miR-295		Cytoplasm					52			2013-01-17 07:25:36	2015-01-01 12:53:31	microRNA 295					ENSMUST00000104694;ENSMUSG00000077886	100049713	0010468;0043066	CAAA01193276;AC_000029;AC245272;AAHY01059233;NR_029645;NW_004058052;NC_000073									3711328			630113		7	m_Mir295	microRNAs (miRNAs) are short (20-24 nt) non-coding RNAs that are involved in post-transcriptional regulation of gene expression in multicellular organisms by affecting both the stability and translation of mRNAs. miRNAs are transcribed by RNA polymerase II as part of capped and polyadenylated primary transcripts (pri-miRNAs) that can be either protein-coding or non-coding. The primary transcript …		Protein		Mus musculus	public
0			OTTHUMP00000213778;OTTHUMP00000213779;KIAA4065;OTTHUMP00000213774;Ezh2;EZH1;histone-lysine N-methyltransferase EZH2;LOC392834;ENX-1;transcription factor EZH2;enhancer of zeste 2 isoform a;Enhancer of zeste homolog 2;enhancer of zeste 2 isoform b;MGC90723;enhancer of zeste 2;enhancer of zeste II;WVS2;Enhancer of zeste homolog II;MGC189404;OTTMUSP00000023406;ENX1;OTTMUSP00000023408;KMT6;EZH2b;Enx1h…		Nucleus;Chromosome					1335			2013-01-16 21:14:54	2013-01-17 19:23:26	enhancer of zeste homolog 2 (Drosophila)	2.1.1.43				ENST00000320356;ENSRNOT00000008149;ENSMUSP00000090318;ENSP00000419050;ENSP00000419711;ENST00000476773;ENSMUSG00000029687;ENSMUST00000114618;ENSP00000419856;ENST00000483967;ENSG00000106462;ENST00000350995;ENSMUSP00000110265;ENSRNOG00000006048;ENSMUSP00000080419;ENSMUST00000092648;ENSP00000223193;ENSRNOP00000008149;ENSP00000320147;ENSMUST00000081721;ENST00000460911	2146;14056;312299	0051154;0016571;0045814;0035098;0008168;0042054;0045605;0021695;0045892;0045120;0006355;0000790;0014013;0006351;0034244;0010468;0050767;0043565;0070314;0016740;0010629;0003723;0003677;0042127;0005634;2000134;0070734;0005737;0048387;0003682;0006325;0071168;0032259;0071902;0000975;0001047;0043406;0018024;0000122;0010718;0032320;0001932;0070301;0016568;0005694	NP_031997;AAS02035;EAW80068;AAS02036;EAW80067;XP_005250020;XP_005250021;AC_000068;NC_000007;XM_006505527;XM_006505528;XM_006505529;XM_006505523;AF104359;XM_006505524;XM_006505525;XM_006505526;EAW80070;XM_006505520;XM_006505521;XM_006505522;CH471146;EAW80069;XP_005250019;AC006323;BAC40432;AC073140;AAH16391;XP_006236470;NM_001134979;AB208895;NM_152998;CN283479;AK086532;AC_000028;AMYH02017030;AAI690…		37926	3527	7q35-q36				mmu:14056;rno:312299;hsa:2146	107940			2146		6 22.92 cM	EZH2	This gene encodes a member of the Polycomb-group (PcG) family. PcG family members form multimeric protein complexes, which are involved in maintaining the transcriptional repressive state of genes over successive cell generations. This protein associates with the embryonic ectoderm development protein, the VAV1 oncoprotein, and the X-linked nuclear protein. This protein may play a role in the hem…	601573;277590	Protein		Rattus norvegicus;Homo sapiens;Mus musculus	public		G02838
0			LBP9;4932442M07Rik;TFCP2L1;CRTR-1;Tcfcp2l1;CP2-related transcriptional repressor 1;LBP protein;RIKEN cDNA 1810030F05 gene;Tcfcp2-related transcriptional repressor 1;transcription repressor CRTR-1;RIKEN cDNA 4932442M07 gene;CRTR1;LBP protein, likely ortholog of mouse CRTR I;transcription repressor crtr-1;D930018N21Rik;transcription factor CP2-like protein 1;AA575098;1810030F05;Tcfcp2-related trans…		Nucleus					53			2013-01-16 22:43:06	2013-01-17 19:26:04	transcription factor CP2-like 1					ENST00000263707;ENSMUST00000027629;ENSMUSG00000026380;ENSG00000115112;ENSP00000263707;ENSMUSP00000027629	81879;304741;29842	0007431;0000902;0003714;0005667;0007028;0007565;0008340;0006355;0006357;0006351;0002070;0045927;0005730;0003700;0000122;0003677;0005739;0016020;0005634;0006694;0005737	CH471103;AAI16664;AC109294;AAK01150;AC_000023;AK086294;AF198488;AC079988;AF311309;NC_018913;AK007654;AC013399;AC_000134;AAHX01074422;AAHX01074423;CAI46212;AK016570;AAHX01074421;NM_014553;ABBA01032232;ABBA01032233;CF621828;NM_023755;ABBA01032234;ABBA01032235;ABBA01032236;BC020554;AAHY01010156;AAHY01010155;AAHY01010154;AAF32275;ABZ92231;AAHY01010153;NC_000002;AAH64698;NP_076244;EDL87906;NP_055368;A…		8730	17925	2q14				rno:304741;mmu:81879;hsa:29842	2444691			29842		1	TFCP2L1		609785	Protein		Rattus norvegicus;Homo sapiens;Mus musculus	public
0			H1D;histone 1d;OTTHUMP00000016148;histone 1, H1d;histone H1s-2;H1 histone family, member III;H1s IV;mCG_50184;OTTMUSP00000000521;histone 1, family 3;H1s-4;HIST1H1D;histone cluster 1, H1d;H1F3;histone 1, family III;H1d histone;Histone H1.3;H1.3;histone H1c;histone H1d;MGC138176;H1d;histone H1.3;H1 histone family, member 3;H1 VAR.4;H1.3 histone;H1s-2		Nucleus;Chromosome					32			2013-01-17 03:34:51	2013-01-17 19:23:38	histone cluster 1, H1d					ENSP00000244534;ENST00000244534;ENSG00000124575	14957;3007	0003677;0005634;0016584;0000790;0006334;0000786;0005694	AMYH02013350;AAI17046;AAI11972;AC034285;NP_005311;NC_018917;AAI19174;AAA63186;BC117045;BC119173;P43277;EU446961;NC_000006;ABBA01066554;BAG35698;AK155411;U62923;CAA86288;NP_663759;AC_000138;BC111971;P16402;EAW55548;AAB05799;NM_145713;AF531303;AAN06703;CH471087;AL031777;ABZ92490;AAI04875;EDL32557;AAHY01104831;NC_000079;BC104874;NM_005320;M60747;AAO06217;AK312845;AK054269;BAE33250;Z38128;AC_000035;B…		68456	4717	6p21.3				hsa:3007;mmu:14957	107502			3007		13	HIST1H1D	Histones are basic nuclear proteins responsible for nucleosome structure of the chromosomal fiber in eukaryotes. Two molecules of each of the four core histones (H2A, H2B, H3, and H4) form an octamer, around which approximately 146 bp of DNA is wrapped in repeating units, called nucleosomes. The linker histone, H1, interacts with linker DNA between nucleosomes and functions in the compaction of c…	142210	Protein		Mus musculus;Homo sapiens	public		B35245;B40335;S49482
0			LOC220513;E130115I21Rik;helicase, lymphoid specific;LSH;TBC1D12: TBC1 domain family, member 12;helicase,lymphoid-specific (SMARCA6), isoform 1;Nbla10143;PASG;lymphoid-specific helicase;tbc1d12: tbc1 domain family, member 12;proliferation-associated SNF2-like protein;RIKEN cDNA E130115I21 gene;HELLS;OTTHUMP00000020127;LOC361781;SWI/SNF2-related, matrix-associated, actin-dependent regulator of chro…		Nucleus					89			2013-01-16 21:36:30	2013-01-17 19:23:39	helicase, lymphoid-specific	3.6.4.-				ENST00000348459;ENSRNOG00000047104;ENSP00000239027;ENSRNOP00000064061;ENSRNOT00000073015;ENSG00000119969	3070;15201;294071	0007275;0031508;0003682;0000775;0007049;0005524;0006306;0006355;0007067;0005721;0001655;0006351;0043066;0004386;0000166;0030098;0016787;0051301;0046651;0003677;0003676;0005634;2001243;0006342;0010216;0006346	AK014040;BAD10846;BAD10847;BAD10844;BAD10845;XM_006526700;BAE27697;AAH15477;BAD10848;AC101775;BAD10849;U25691;XM_005269724;XM_005269728;XM_005269727;XM_005269726;XM_005269725;AAG01987;NC_000010;CH466534;AAI00395;BC020056;CH473953;ACE86702;BAE45737;AAH29381;AAF82262;NC_005100;BC090671;AK022928;BAA91550;AK308331;AK043271;BC029381;BC100394;AB074174;AB113248;AB113249;AF155827;BX538033;NM_018063;AC_00…		50037	4861	10q24.2				hsa:3070;mmu:15201;rno:294071	106209			3070		19	HELLS	This gene encodes a lymphoid-specific helicase. Other helicases function in processes involving DNA strand separation, including replication, repair, recombination, and transcription. This protein is thought to be involved with cellular proliferation and may play a role in leukemogenesis. Alternatively spliced transcript variants have been described, but their biological validity has not been det…	603946	Protein		Rattus norvegicus;Homo sapiens;Mus musculus	public		JC4666
0			adipogenesis							1314			2014-12-30 17:32:19	2014-12-30 17:32:19																					4200276			adipogenesis			Cell Process			public
0			zinc finger CCHC domain-containing protein 1;ENSMUSG00000070700;RNA-binding protein LIN-28;zinc finger, CCHC domain containing 1;testis expressed gene 17;LIN28A;rna-binding protein lin-28;Tex17;LIN28;OTTMUSP00000010858;RP23-314D24.1;lin-28 homolog (c. elegans);zinc finger, CCHC domain containing I;Gm10299;ZCCHC1;LIN-28;RGD1566408;lin-28 homolog;testis-expressed protein 17;AL024421;FLJ12457;OTTHUM…		Cytoplasm;Nucleolus;Nucleus					473			2013-01-16 21:54:53	2013-01-17 19:26:59	lin-28 homolog A (C. elegans)					ENSMUST00000051674;ENSMUSP00000050488;ENST00000326279;ENSG00000131914;ENSMUSG00000050966;ENSP00000363314	500562;83557;79727	0019827;0045666;0060964;0031123;0031047;0010494;0045686;0046872;0035198;0006355;0048863;0045727;0003729;0008270;0000932;0005730;0007281;0003723;0031054;0003677;0003676;0031369;0005634;0005737;0010586;0010587	BC028566;XM_006539317;AAH68304;AAM77751;CH471059;NC_018912;AC_000133;ABBA01034910;NP_001102739;G65793;AL513365;AAM77749;EDL80696;DQ893398;XM_006239062;G65219;AL670680;AF521099;NC_005104;NP_078950;AB221669;NM_001109269;NC_000001;DQ896719;AAHX01040162;AAHX01040163;Q9H9Z2;AAH28566;NM_024674;AMYH02000568;BAB14075;EAX07814;EAX07815;XR_241204;XR_241203;NC_000070;EDL30039;XM_006239061;CH473968;NP_665832…		32592	15986	1p36.11				hsa:79727;rno:500562;mmu:83557	1890546			79727		4	LIN28A		611043	Protein		Rattus norvegicus;Homo sapiens;Mus musculus	public
0			Ahh;Ah receptors;In;AH-receptor;bHLHe76;aromatic hydrocarbon receptor;Ah;ah receptor;aryl hydrocarbon receptor;dioxin receptors;Ah receptor;Ahre;AHR_HUMAN;dioxin receptor;aryl hydrocarbon receptors;AhR;LOC193333;aromatic hydrocarbon responsiveness;class E basic helix-loop-helix protein 76		Cytoplasm;Nucleus					1744			2013-01-16 20:59:15	2013-01-17 19:22:57	aryl hydrocarbon receptor					ENSG00000106546;ENSP00000242057;ENSMUST00000116436;ENSMUSG00000019256;ENSMUSP00000112137;ENST00000242057	11622;196;25690	0044212;0001889;0005667;0006915;0045899;0050880;0060420;0043029;0030850;0003214;0045893;0048745;0006355;0001568;0006357;0048536;0001569;0060993;0006351;0008217;0043565;0003677;0008015;0048732;0006366;0030183;0032355;0060547;0048514;0001922;0003705;0003700;0000122;0061009;0002376;0007165;0001782;0003085;0071320;0008134;0006950;0000902;0048608;0009410;0030522;0004874;0004879;0071385;0005829;0010468…	AAT75232;AAT75231;AAT75230;AAA56897;AAA02896;AAA16210;EAL24281;AAT75228;AAT75229;AAT75227;CH236948;AC_000068;NC_000007;P35869;BAA03857;D38044;AC159635;BC070080;AAH70080;AAK13443;AM902283;AM902284;CH471073;AM902281;EAW93687;AM902282;AAL89730;AAL89732;AAL89731;AAL89733;BC152973;AAL89735;AK014512;Q8R4S5;Q8R4S6;EDL36863;AC_000034;AAT75233;AAT75234;AAT75235;AAT75236;AK172436;AAT75237;CAP16660;CAP16662…		1224	348	7p15				mmu:11622;hsa:196;rno:25690	105043			196		12 15.78 cM	AHR	This gene encodes a ligand-activated transcription factor involved in the regulation of biological responses to planar aromatic hydrocarbons. This receptor has been shown to regulate xenobiotic-metabolizing enzymes such as cytochrome P450. Its ligands included a variety of aromatic hydrocarbons. [provided by RefSeq, Jul 2008]	600253	Protein		Rattus norvegicus;Homo sapiens;Mus musculus	public		A46266;S58375;S59514
0			semaphorin Q;VIa;semaphorin 6a;Sema6a;sema VIa;SEMA6A1;SEMAVIA;SEMA6A-1;SEMA;VIA;KIAA1368;semaphorin VIA;9330158E07;semaphorin 6A I;sema domain, transmembrane domain (TM), and cytoplasmic domain, 6A;semaphorin-6A;AI851735;sema domain, transmembrane domain (TM), and cytoplasmic domain, (semaphorin) 6A;A730020P05Rik;LOC153420;HT018;b2b997Clo;sema Q;OTTHUMP00000223010;Mutant line 997;SEMA6A I;semaph…		Cell membrane;Extracellular					94			2013-01-17 03:35:29	2013-01-17 19:26:41	sema domain, transmembrane domain (TM), and cytoplasmic domain, (semaphorin) 6A					ENST00000343348;ENSMUSG00000019647;ENSMUSP00000019791;ENSMUST00000019791;ENSP00000345512;ENSG00000092421	10502;361324;57556;20358	0007275;0004888;0009887;0006915;0030424;0007399;0071526;0030215;0007010;0007166;2001224;0016021;0016020;0051642;0007411;0001764;0005886;0005887;0004872;0030154	AK074975;AAG09727;AABR06095015;AABR06095016;AABR06095014;AK027501;AK027505;NP_065847;NC_018916;AK027471;BAC31351;BAB55158;AK027654;AK042751;BAC38582;AF225425;NC_000005;XM_005272041;XM_006222572;XM_006222573;XM_006525726;NP_061214;XM_005272042;BAB55269;AAH62979;XP_003753094;AC124466;XM_006525729;XM_006525727;XM_006525728;AC_000040;AK096337;XP_006525790;BAB55136;BC059238;AK139279;XP_006525792;CH473…		32426	10738	5q23.1				mmu:20358;hsa:57556;rno:361324	1203727			10502		18	SEMA6A	The transmembrane semaphorin SEMA6A is expressed in developing neural tissue and is required for proper development of the thalamocortical projection (Leighton et al., 2001 [PubMed 11242070]).[supplied by OMIM, Feb 2011]	605885	Protein		Rattus norvegicus;Homo sapiens;Mus musculus	public
0			homeobox protein NANOG;hNanog;ENK;homeobox transcription factor Nanog;OTTMUSP00000027614;OTTMUSP00000027615;homeodomain protein NANOG;LOC100293888;LOC100038891;2410002E02Rik;homeobox transcription factor Nanog-delta 48;early embryo specific expression NK family;2410002E02;ecat4;homeobox transcription factor nanog;FLJ12581;NANOG;FLJ40451;ES cell-associated protein 4;Nanog homeobox;OTTMUSP000000276…		Nucleus					1124			2013-01-16 21:08:35	2013-01-17 21:31:08	Nanog homeobox					ENSMUSP00000012540;ENSMUST00000012540;ENSRNOP00000063016;ENSP00000435288;ENSMUSG00000012396;ENSRNOG00000008368;ENST00000526286;ENSP00000229307;ENST00000229307;ENSG00000111704;ENSRNOT00000060937	79923;414065;71950	0007275;0001710;0044212;0032526;0019827;0010454;0008283;0009880;0008284;0003682;0003714;0045931;0001714;0001158;0010033;0045893;0035019;0006355;0048863;0006351;0045944;0010468;0005730;0043565;0009790;0003700;0017145;0005654;0042664;0000122;0003677;0045595;0045596;0005634;0008406;0030514;0030154	AAS57554;AB275459;XM_006506652;AK167259;XP_006506714;XP_006506715;XM_006506651;AAT81526;BAE43219;AY455282;NM_024865;AY455285;NC_000012;Q80Z64;NP_001094251;NM_028016;NC_005103;AABR06033435;AABR06033434;AAS57556;AK290896;CH473964;AB162852;BAC76999;AAHX01032766;BAC76998;AMYH02025976;BC098275;NP_082292;BC160187;AC_000028;BAF83585;NC_018923;AAHY01057125;CAH25963;CQ860374;AAHY01057124;CAH25962;AB093576…		78027	20857	12p13.31				mmu:71950;rno:414065;hsa:79923	1919200			79923		6	NANOG		607937	Protein		Rattus norvegicus;Homo sapiens;Mus musculus	public
0			soluble intercellular adhesion molecule sICAM-1;Major group rhinovirus receptors;Intercellular adhesion molecule I;CD54 antigen;ICAM;ICAM-1;soluble intercellular adhesion molecule 1;human rhinovirus receptor;MGC6195;P3.58;Major group rhinovirus receptor;intercellular adhesion molecule 1;Icam I;(sICAM)-I;cell surface glycoprotein P3;Ly-47;MALA II;soluble intercellular adhesion molecule I;MALA-2;so…		Membrane;Extracellular					2960			2013-01-16 21:13:29	2013-01-17 19:23:43	intercellular adhesion molecule 1					ENSP00000264832;ENSG00000090339;ENSMUST00000086399;ENSMUSG00000037405;ENSRNOT00000028066;ENSRNOG00000020679;ENST00000264832;ENSRNOP00000028066;ENSMUSP00000083587	25464;15894;3383	0004888;0022614;0008360;0031669;0042493;0051092;0007155;0007157;0007159;0001772;0071356;0071312;0019221;0071310;0071456;0016337;0033627;0050900;0016021;0016020;0002693;0010212;0071347;0005178;0030155;0002457;0032403;0019048;0001666;0004872;0001910;0051856;0014070;0002291;0007569;0046813;0050776;0010477;0071222;0046688;0050731;0032496;0045907;0071333;0009986;0045429;0001618;0034698;0060333;0030838…	AAH81837;ABM92232;NC_000019;XM_005259890;BAG35520;AAA52710;ABBA01029939;CAA36507;M31585;AF340038;U86814;AK301412;Q00238;AF340039;CAJ18454;AK152530;ABBA01029940;M24283;NM_010493;BAE29272;BAE42504;AAHY01076443;AAHY01076442;AAHY01076441;X54331;AAA52708;AAA52709;BAE42493;AY225514;P05362;EAW84086;EAW84087;BAG62944;XM_005259889;AK298054;EDL78334;X52264;P13597;EDL25151;AK152527;X59286;ABBA01197211;BAE40…		168	5344	19p13.3-p13.2				rno:25464;hsa:3383;mmu:15894	96392			3383		9 7.69 cM	ICAM1	This gene encodes a cell surface glycoprotein which is typically expressed on endothelial cells and cells of the immune system. It binds to integrins of type CD11a / CD18, or CD11b / CD18 and is also exploited by Rhinovirus as a receptor. [provided by RefSeq, Jul 2008]	611162;147840	Protein		Rattus norvegicus;Homo sapiens;Mus musculus	public		A45815;A29849;S06016;I49769;S21765
0			Zic family member 3 heterotaxy 1 (odd-paired homolog, Drosophila);zinc finger protein 203;Zinc finger protein of the cerebellum 3;Zic family member 3 (odd-paired Drosophila homolog, heterotaxy 1);bent tail;ZNF203;zinc finger protein ZIC 3;OTTHUMP00000024142;Zinc finger protein of the cerebellum III;Zic family member 3 heterotaxy 1 (odd-paired homolog;VACTERLX;Zinc finger protein ZIC3;OTTMUSP00000…		Cytoplasm;Nucleus					100			2013-01-17 01:22:07	2013-01-17 19:24:47	Zic family member 3					ENSMUST00000088627;ENSMUSG00000067860;ENSMUSP00000085999;ENSG00000156925;ENST00000287538;ENSP00000287538	22773;7547;367944	0007275;0071910;0046872;0035469;0045893;0006355;0001947;0071907;0006351;0007399;0009952;0045944;0007368;0035545;0043565;0030324;0003700;0003677;0003676;0005634;0005737;0030154;0007389	Q62521;AAC05594;XP_006528032;XP_006528031;XP_006528034;XP_006528033;XP_006528036;CH471150;XP_006528035;XP_006528038;XP_006528037;XM_006527968;XM_006527969;NP_033601;AL954389;ADR83201;O60481;XP_006257647;XP_006257648;XM_006527975;XM_006527974;NC_018934;XM_006527973;XM_006527972;XM_006527971;BC080734;AC_000155;XM_006527970;HQ258447;AAI13396;CH466583;AMYH02040592;AC_000042;AAI13394;ACB30403;BY779729…		55742	12874	Xq26.2				rno:367944;hsa:7547;mmu:22773	106676			7547		X 32.56 cM	ZIC3	This gene encodes a member of the ZIC family of C2H2-type zinc finger proteins. This nuclear protein probably functions as a transcription factor in early stages of left-right body axis formation. Mutations in this gene cause X-linked visceral heterotaxy, which includes congenital heart disease and left-right axis defects in organs. [provided by RefSeq, Jul 2008]	300265;314390;306955	Protein		Rattus norvegicus;Homo sapiens;Mus musculus	public
0			R-LIM;ring finger protein 12;RING zinc finger LIM domain binding protein;AW743871;RLIM;DKFZp686N06224;FLJ41093;LIM domain-interacting RING finger protein;Hoxa1 regulated;RING finger LIM domain-binding protein;RP23-71K8.3;RING finger protein 12;RNF12;RING finger protein, LIM domain interacting;ring zinc finger protein NY-REN-43antigen;E3 ubiquitin-protein ligase RLIM;CTD-2530H13.3;AL022832;OTTHUMP…		Nucleus					98			2013-01-17 01:18:18	2013-01-17 19:26:09	ring finger protein, LIM domain interacting	6.3.2.-				ENSMUSP00000112820;ENSG00000131263;ENSMUST00000121153;ENSMUST00000070705;ENSMUSP00000070662;ENST00000332687;ENSP00000328059;ENSMUSG00000056537	317241;19820;51132	0008270;0043433;0003714;0004842;0000122;0046872;0017053;0006511;0005634;0045892;0006355;0016567;0016874;0006351;0005737;0060816	XP_006257211;AJ272129;AJ272128;AK009624;AJ272127;AJ272126;AJ272125;BC053711;BAG37298;BAC26379;AAD42875;CF163533;BC013357;AK163276;AJ272123;AF155109;AJ272124;AJ272122;AK013207;AF086467;AK127880;NP_057204;BY713511;AL712605;AK052543;AI968256;BF686000;EDL14089;AK123088;BAA91632;EAW98640;NM_016120;NC_018934;AL805911;AC_000155;BC012960;EDL14090;NP_899196;AJ272032;AK029295;NG_013258;CAC14229;CAC14228;CH…		7920	13429	Xq13-q21				hsa:51132;rno:317241;mmu:19820	1342291			51132		X 46.42 cM	RLIM	The protein encoded by this gene is a RING-H2 zinc finger protein. It has been shown to be an E3 ubiquitin protein ligase that targets LIM domain binding 1 (LDB1/CLIM), and causes proteasome-dependent degradation of LDB1. This protein and LDB1 are co-repressors of LHX1/LIM-1, a homeodomain transcription factor. Multiple alternatively spliced variants, encoding the same protein, have been identifi…	300379	Protein		Rattus norvegicus;Homo sapiens;Mus musculus	public
0			DMT1;DM domain expressed in testis I;LOC82031;Dmrt I;doublesex and mab-3 related in testis I;Dmrt1;doublesex and mab-3 related transcription factor I;OTTHUMP00000020961;doublesex and mab-3 related transcription factor 1;doublesex and mab-3 related in testis 1;DM domain expressed in testis protein 1;DM domain expressed in testis 1;doublesex- and mab-3-related transcription factor 1		Nucleus					173			2013-01-16 21:10:01	2013-01-17 19:23:21	doublesex and mab-3 related transcription factor 1					ENSMUST00000025755;ENSP00000371711;ENST00000382276;ENSG00000137090;ENSMUSP00000025755;ENSRNOG00000016075;ENSMUSG00000024837;ENSRNOT00000021779;ENSRNOP00000021779	50796;114498;1761	0007275;0007548;0000902;0035556;0000987;0045835;2000020;0048599;0003682;0002176;0046872;0046661;0005622;0006355;0006351;0003006;0045944;0060009;0060008;0008584;0030238;0043565;1900107;0008354;0007283;0003700;0045840;0000122;0046982;0003677;0060903;0005634;0042803;0007530;0005737;0030154	XM_006231194;BC125474;AL133300;AJ276801;AF379608;ABBA01065452;AL162131;ABBA01065451;ABBA01065450;Q9QZ59;CH466534;BAG36360;ABF83854;NC_000009;DQ530630;CAB82851;CH473953;AAHX01010072;AAHX01010071;AAHX01010073;AY169787;AY169786;AAF12826;NM_015826;AAHX01010070;AY169785;AF202778;NG_009221;NC_005100;EDL41631;EDL41632;AAK57706;CH471071;AMYH02019034;AMYH02019032;AMYH02019033;EU446468;AF130728;AAR89619;AA…		9280	2934	9p24.3				hsa:1761;rno:114498;mmu:50796	1354733			1761		19	DMRT1	This gene is found in a cluster with two other members of the gene family, having in common a zinc finger-like DNA-binding motif (DM domain). The DM domain is an ancient, conserved component of the vertebrate sex-determining pathway that is also a key regulator of male development in flies and nematodes. This gene exhibits a gonad-specific and sexually dimorphic expression pattern. Defective test…	602424	Protein		Rattus norvegicus;Homo sapiens;Mus musculus	public
0			DNA (cytosine-5)-methyltransferase 3A;OTTHUMP00000201149;OTTHUMP00000120006;OTTHUMP00000120005;DNA cytosine methyltransferase 3A2;m.MmuIIIA;AU015806;W91664;DNA MTase HsaIIIA;M.HsaIIIA;DNA cytosine methyltransferase 3 alpha;MmuIIIA;DNMT3A2;DNA methyltransferase 3A;DNMT3A;DNA (cytosine-5-)-methyltransferase 3 alpha;DNA MTase MmuIIIA;hDNMT3a;MGC109195;DNA methyltransferase MmuIIIA;DNA methyltransfer…		Cytoplasm;Nucleus					567			2013-01-16 21:06:47	2013-01-17 19:23:22	DNA (cytosine-5-)-methyltransferase 3 alpha	2.1.1.37				ENSMUSG00000020661;ENSP00000384852;ENST00000406659;ENST00000321117;ENST00000380746;ENSP00000264709;ENSP00000324375;ENSMUSP00000020991;ENSRNOT00000047210;ENSMUST00000020991;ENSMUST00000174817;ENSMUSP00000134009;ENSRNOG00000026649;ENSP00000370122;ENSRNOP00000046524;ENST00000264709;ENSG00000119772	444984;13435;1788	0000792;0046498;0003682;0051718;0046499;0000775;0003886;0046872;0008168;0006306;0006355;0005720;0043046;0032259;0016363;0000791;0043045;0006351;0044027;0090116;0006349;0045322;0005730;0071230;0007283;0016740;0000122;0003677;0005634;0010216;0016568;0006346;0005737;0010424	AAHY01097099;CH471053;AAHY01097095;AAHY01097096;AAHY01097097;AAHY01097098;AAL57039;AC012074;AAHX01042399;ABZ92480;AAHX01042398;BC043617;NM_007872;BC051864;BAE28067;AK136170;AI376254;NC_000002;NM_153759;BM963211;AB076659;NP_783328;NP_783329;AAH32392;BC089916;AK137564;AAHY01097100;NM_001003957;NM_001003958;BAE28043;AK077792;AF068625;NM_153743;AAH07466;AC_000034;EDM03017;AK157792;NP_714965;BAE28033;…		7294	2978	2p23				hsa:1788;mmu:13435;rno:444984	1261827			1788		12	DNMT3A	CpG methylation is an epigenetic modification that is important for embryonic development, imprinting, and X-chromosome inactivation. Studies in mice have demonstrated that DNA methylation is required for mammalian development. This gene encodes a DNA methyltransferase that is thought to function in de novo methylation, rather than maintenance methylation. The protein localizes to the cytoplasm a…	602769	Protein		Rattus norvegicus;Homo sapiens;Mus musculus	public
0			A1;class B basic helix-loop-helix protein 21;OTTMUSP00000020636;Pan1/Pan2;negative vitamin D response element-binding protein;OTTMUSP00000020637;OTTMUSP00000020638;OTTMUSP00000020639;E47;ME2 protein;transcription factor E2a;helix-loop-helix protein HE47;e2a;immunoglobulin enhancer-binding factor E12/E47;Kappa-E2- binding factor;Transcription factor III;TCF-3;Transcription factor ITF-1;OTTMUSP0000…		Nucleus					909			2013-01-16 21:30:46	2013-01-17 21:30:07	transcription factor 3					ENSMUSP00000100977;ENSMUSP00000100979;ENST00000344749;ENSMUST00000105344;ENSMUST00000105345;ENSRNOP00000023597;ENSMUST00000105342;ENST00000453954;ENSMUST00000105343;ENSG00000071564;ENSMUST00000105346;ENSRNOP00000023473;ENSP00000262965;ENSMUST00000105340;ENSMUSP00000100982;ENSMUSP00000100981;ENSMUSP00000100980;ENSMUST00000020379;ENSMUST00000020377;ENSMUSP00000100983;ENSP00000344375;ENSMUSG00000020…	6929;171046;21423	0042692;0044212;0043234;0033152;0048468;0042493;0051091;0045787;0005667;2000045;0045893;0030890;0006355;0001779;0006357;0007399;0006351;0030165;0002326;0070644;0051149;0045944;0048541;0043425;0043565;0030098;0070888;0010628;0046982;0003677;0005634;0042803;0043967;0043966;0005737;0030154;0030183;0045666;0003682;0003713;0032496;0070491;0033077;0031435;0050821;0003700;0005654;0000788;0008134	NC_000019;AK192255;EAW69469;EAW69468;EAW69467;NW_001089167;AAH06860;NP_001030314;CAJ00426;AAI10581;BC110580;U14947;M31222;AABR06047716;AAC99797;AK177640;AK017617;BC018260;NM_011548;AK187839;AAHX01482984;AC_000151;AAHY01086933;BC078750;CH471139;D29919;AK156265;CAA36297;M31523;AAC27373;AC_000032;AC152062;BC005166;BAA04064;BAA04061;M24404;BAA04060;BAA04063;AF352579;BAA04062;M24405;BG284440;AAC41693;…		2408	11633	19p13.3				mmu:21423;rno:171046;hsa:6929	98510			6929		10 39.72 cM	TCF3	This gene encodes a member of the E protein (class I) family of helix-loop-helix transcription factors. E proteins activate transcription by binding to regulatory E-box sequences on target genes as heterodimers or homodimers, and are inhibited by heterodimerization with inhibitor of DNA-binding (class IV) helix-loop-helix proteins. E proteins play a critical role in lymphopoiesis, and the encoded…	147141	Protein		Rattus norvegicus;Homo sapiens;Mus musculus	public		S08410;A34734;A35816;I78853;B35816;S10099
0			KIAA1082;5830462I21Rik;jmjC domain-containing histone demethylation protein 2B;chromosome 5 open reading frame VII;chromosome 5 open reading frame 7;jumonji domain-containing protein 1B;lysine (K)-specific demethylase 3B;JHDM2B;LOC312440;KDM3B;KDM3B lysine (K)-specific demethylase 3B;jumonji domain containing 1B;AA516743;nuclear protein 5qNCA;C5orf7;lysine-specific demethylase 3B;NET22;5qNCA;Net2…		Nucleus					27			2013-01-17 01:03:59	2013-01-17 19:26:16	lysine (K)-specific demethylase 3B	1.14.11.-				ENSMUSP00000037628;ENST00000394866;ENSMUST00000043775;ENST00000314358;ENSG00000120733;ENSP00000378335;ENSMUSG00000038773;ENSP00000326563	277250;51780;23267	0046872;0055114;0005730;0005634;0006355;0051213;0016568;0006351;0016491	BAE27692;BC073869;AAI08416;AK025755;BG390435;XP_006526038;BC151084;BAC98091;NC_018916;AAH00539;XP_006526039;AAH01202;XM_006525977;XM_006525976;XM_006525975;ABBA01068675;AC113403;ABBA01068674;ABBA01068673;ABBA01068679;ABBA01068678;ABBA01068677;ABBA01068676;AK159090;AK304371;AK163281;AAH31981;AF251039;AAI17694;ABBA01068681;ABBA01068680;NC_000005;AK129281;BAB31043;BU149311;NP_057688;AK033343;BC14678…		41145	1337	5q31				hsa:51780;mmu:277250	1923356			23267		18	KDM3B		609373	Protein		Mus musculus;Homo sapiens	public
0			cripto-1 growth factor;cripto growth factor;teratocarcinoma-derived growth factor pseudogene 1;Epidermal growth factor-like cripto protein CR1;Cripto-1 growth factor;teratocarcinoma-derived growth factor pseudogene;teratocarcinoma-derived growth factor 1;tdgf1-ps1;TDGF I;TERATOCARCINOMA-DERIVED GROWTH FACTOR PRECURSOR (EPIDERMAL GROWTH FACTOR-LIKE CRIPTO PROTEIN) (CRIPTO GROWTH FACTOR);CRGF;TDGF1…		Cell membrane;Extracellular					235			2013-01-16 21:32:47	2015-01-01 12:43:49	teratocarcinoma-derived growth factor 1					ENSMUSP00000035075;ENST00000542931;ENSP00000446375;ENSP00000296145;ENSMUSG00000032494;ENST00000296145;ENSMUST00000035075;ENSG00000241186	21667;6997;680246	0009966;0030334;0030335;0071356;0035729;0071354;0045121;0010595;0000187;0045944;0001570;0043066;0005576;0009948;0030509;0018105;0001763;0071346;0016020;0005634;0001954;0005102;0030512;0005737;0030154;0002042;0019897;0007173;0007507;0070698;0008284;0016324;0050731;0030879;0048146;0008595;0009986;0071364;0038100;0001701;0007369;0060070;0009790;0017147;0015026;0048471;0031225;0008083;0038092;0005615…	CAA63827;AK313319;AAHX01057100;CH471055;NC_018914;XP_006512112;BAG36124;AC118727;XP_005265475;NG_017049;NP_003203;AABR06057139;AAH22393;EU832709;XM_002727105;AAH52646;CX781482;AC_000135;CJ074826;CAA32467;P51865;NP_001167607;HQ447777;X93470;NM_001174136;NC_000003;NC_005107;X94083;EAW64773;X14253;EAW64774;AMYH02006673;CX785985;AAA61134;AU125451;XM_001056317;AK133730;AAA37459;ABBA01024712;BC052646;E…		2416	11701	3p21.31				rno:680246;mmu:21667;hsa:6997	98658			6997		9 60.79 cM	TDGF1	This gene encodes an epidermal growth factor-related protein that contains a cripto, FRL-1, and cryptic domain. The encoded protein is an extracellular, membrane-bound signaling protein that plays an essential role in embryonic development and tumor growth. Mutations in this gene are associated with forebrain defects. Pseudogenes of this gene are found on chromosomes 2, 3, 6, 8, 19 and X. Alterna…	187395	Protein		Rattus norvegicus;Homo sapiens;Mus musculus	public		B39787
0			Mirn106a;mmu-mir-106a		Cytoplasm					11			2013-01-17 07:44:25	2015-01-01 12:53:29	microRNA 106a					ENSMUST00000083522;ENSMUSG00000065456	723829	0002903;0071241;0043066	AAHY01210291;NR_029657;BX571778;NC_000086;AC_000042								mmu:723829	3619120			618845		X	m_Mir106a	microRNAs (miRNAs) are short (20-24 nt) non-coding RNAs that are involved in post-transcriptional regulation of gene expression in multicellular organisms by affecting both the stability and translation of mRNAs. miRNAs are transcribed by RNA polymerase II as part of capped and polyadenylated primary transcripts (pri-miRNAs) that can be either protein-coding or non-coding. The primary transcript …		Protein		Mus musculus	public
0			histone 1, family V;Hils I;TISP64;H1B;histone 1b;histone H1-like protein in spermatids I;Hils1;OTTHUMP00000017748;OTTMUSP00000000650;histone 1, H1b;histone H1s-3;MGC126630;MGC126632;H1s III;H1s-3;histone 1, family 5;HIST1H1B;H1 histone family, member V;histone H1a;H1b;histone H1b;LOC682425;H1F5;histone cluster 1, H1b;H1b histone;RP23-138F20.13-001;H1.5 histone;RP23-138F20.13;histone H1.5;H1;H1 hi…		Nucleus;Chromosome					69			2013-01-16 23:02:22	2013-01-17 19:23:38	histone cluster 1, H1b					ENST00000331442;ENSRNOT00000024304;ENSRNOP00000024304;ENSMUSG00000058773;ENSP00000330074;ENSMUST00000080511;ENSMUSP00000079356;ENSRNOG00000018073;ENSG00000184357	56702;3009;680522	0003677;0007517;0005634;0000790;0006334;0000786;0005694	AAHY01104762;EAX03119;BC114579;X06757;BC069101;NP_005313;D3ZBN0;AL589651;NC_018917;X83509;BAB32001;EDL32630;AAI01582;BC146469;P43276;AK020117;AAI01584;NC_000006;AAI46470;AAB05798;EU446959;U62922;BC101581;AMYH02013389;AC_000138;BC101583;ABBA01038011;AAA35943;K02570;AAI40311;NP_064418;P16401;CH471081;AF531304;AAN06704;AABR06092158;Z98744;CAA58498;CAA86299;BC140310;NM_020034;CAA29930;NC_005116;NC_00…		110910	4719	6p22.1				hsa:3009;rno:680522;mmu:56702	1861461			3009		13	HIST1H1B	Histones are basic nuclear proteins responsible for nucleosome structure of the chromosomal fiber in eukaryotes. Two molecules of each of the four core histones (H2A, H2B, H3, and H4) form an octamer, around which approximately 146 bp of DNA is wrapped in repeating units, called nucleosomes. The linker histone, H1, interacts with linker DNA between nucleosomes and functions in the compaction of c…	142711	Protein		Rattus norvegicus;Homo sapiens;Mus musculus	public		A35245;S51660;S49492
0			lethal, Chr 7, Rinchik V;l(7)5Rn;lethal, Chr 7, Rinchik;HEED;Eed;embryonic ectoderm development protein;EED;OTTMUSP00000023294;lusk;Wait-1;l7Rn5;ENSMUSG00000039373;WD protein associating with integrin cytoplasmic tails I;Polycomb group protein EED;Wait1;Eed protein;polycomb protein EED;WAIT-1;lethal, Chr 7, Rinchik 5;WAIT I;WAIT1;WD protein associating with integrin cytoplasmic tails 1;EED/WAIT I		Nucleus;Chromosome					228			2013-01-16 21:55:30	2013-01-17 19:24:58	embryonic ectoderm development					ENST00000263360;ENST00000327320;ENSP00000431778;ENSP00000315587;ENST00000528180;ENSP00000263360;ENSRNOT00000024082;ENSMUSP00000102853;ENSMUST00000107234;ENSRNOP00000024082;ENSRNOG00000017509;ENSG00000074266;ENSMUSG00000030619	293104;8726;13626	0006349;0003682;0061087;0016571;0035098;0042054;0001739;0045892;0005634;0045120;0006355;0016568;0006351;0005694	NG_029595;AAH68995;BAE20916;BAB30159;BC168872;XP_005274430;NC_000011;XP_006229726;XP_006229725;U78103;BAC36938;AF080227;XR_247215;XM_006229664;CH473956;XM_006229663;Q921E6;AK087924;AAC68675;XM_005274372;NC_005100;XM_005274373;CH466543;AAD08714;CH471076;ABZ92272;AAHX01007108;AABR06007294;AAC23685;U97675;AAD08815;AAC95144;NM_152991;BC012966;AK016228;NM_003797;AA811323;AC161229;AC_000029;NM_021876;N…		2814	3188	11q14.2-q22.3				hsa:8726;rno:293104;mmu:13626	95286			8726		7	EED	This gene encodes a member of the Polycomb-group (PcG) family. PcG family members form multimeric protein complexes, which are involved in maintaining the transcriptional repressive state of genes over successive cell generations. This protein interacts with enhancer of zeste 2, the cytoplasmic tail of integrin beta7, immunodeficiency virus type 1 (HIV-1) MA protein, and histone deacetylase prote…	605984	Protein		Rattus norvegicus;Homo sapiens;Mus musculus	public
0			early development regulator1 (homolog of polyhomeotic 1);mouse Rae28-like;polyhomeotic-like I;early development regulator 1;early development regulator 1 (homolog of polyhomeotic 1);polyhomeotic homolog 1;polyhomeotic homolog 1 (Drosophila);PH1;EDR I;polyhomeotic-like 1 (Drosophila);RAE28;Rae28-like;Mph1;PHC1;early development regulatory protein 1;Polyhomeotic 1 homolog;Edr;polyhomeotic 1-like;HP…		Nucleus					73			2013-01-16 23:10:39	2013-01-17 19:23:23	polyhomeotic homolog 1 (Drosophila)					ENSMUSP00000123911;ENSP00000399194;ENSRNOP00000020529;ENSRNOG00000015191;ENSMUSP00000125568;ENSMUST00000079560;ENSMUST00000161739;ENST00000433083;ENST00000544916;ENSMUSG00000040669;ENSMUST00000161054;ENSP00000437659;ENSMUSP00000078514;ENSRNOT00000020529;ENSG00000111752	312690;1911;13619	0008270;0007275;0031519;0016604;0005730;0003682;0003677;0046872;0001739;0005634;0035102;0071300	AABR06033417;AABR06033418;AABR06033419;NM_001042623;NP_001258508;CJ130893;AAH02871;U63386;NC_000012;Q64028;XP_006505563;EAW88600;CAE45787;XP_006505562;XP_006505561;EAW88601;CN388283;CN388285;BX640639;NC_005103;CN388316;CS065986;CH473964;AK217447;NR_073364;AB209063;AK036370;AK132756;BC017748;AAB31766;BC002871;AAI57851;BAE21337;AC_000028;NC_018923;AAC51169;BAD92300;AMYH02025995;AK293893;AAH46535;XM…		107079	3182	12p13				mmu:13619;rno:312690;hsa:1911	103248			1911		6 57.52 cM	PHC1	This gene is a homolog of the Drosophila polyhomeotic gene, which is a member of the Polycomb group of genes. The gene product is a component of a multimeric protein complex that contains EDR2 and the vertebrate Polycomb protein BMH1. The gene product, the EDR2 protein, and the Drosophila polyhomeotic protein share 2 highly conserved domains, named homology domains I and II. These domains are inv…	615414;602978	Protein		Rattus norvegicus;Homo sapiens;Mus musculus	public
0			cell growth-inhibiting gene 8;class B basic helix-loop-helix protein 26;MGC26389;DNA-binding protein inhibitor ID-2;OTTHUMP00000140258;Idb2;ID2A;bHLHb26;ID2 protein;differentiating inhibitor protein Id2A - human;GIG8;ID2H;Ac2-300;transcription factor Id2;dominant negative helix-loop-helix protein;MGC105494;DNA-binding protein inhibitor ID II;DNA-binding protein inhibitor ID2;inhibitor of differen…		Cytoplasm;Nucleus					407			2013-01-16 21:06:13	2013-01-17 19:23:43	inhibitor of DNA binding 2, dominant negative helix-loop-helix protein					ENSMUSP00000020974;ENST00000396290;ENSG00000115738;ENSMUSG00000020644;ENSP00000379585;ENSMUST00000020974	3398;15902;25587	0043234;0061031;0061030;0048468;0043433;0048469;0045648;0045787;0071285;2000045;0045892;0060749;0045893;0001779;0003149;0045600;0048535;0071931;0009649;0048541;0005829;0005730;0045651;2000178;0010628;0046982;0010629;0005634;0002521;0090398;0044325;0071158;0060612;0005737;0033598;0007275;0003166;0007507;0045665;0045668;0021772;0008284;0043353;0048557;0043392;0001656;0014003;0048661;0045777;0048663…	CH471053;NP_037192;AAP86283;NC_018913;BC030639;AAA58681;P41137;CH473947;P41136;AAH53699;AY321351;AAHY01098419;NM_010496;M69293;AK135547;FQ220574;FQ212969;NC_005105;CT010478;AAH06921;NC_000002;AABR06043114;AAH86391;EDL36979;BAE27099;BC006921;ABM84939;AAY14810;AC011747;BAG34927;BAA02990;BAE27298;AF077861;AAV35470;BAD96402;AF077860;BQ044638;EDM03197;AK311988;NP_002157;AK003222;D13891;DQ890858;AC_000…		1632	5361	2p25				hsa:3398;rno:25587;mmu:15902	96397			3398		12 8.57 cM	ID2	The protein encoded by this gene belongs to the inhibitor of DNA binding family, members of which are transcriptional regulators that contain a helix-loop-helix (HLH) domain but not a basic domain. Members of the inhibitor of DNA binding family inhibit the functions of basic helix-loop-helix transcription factors in a dominant-negative manner by suppressing their heterodimerization partners throu…	600386	Protein		Rattus norvegicus;Homo sapiens;Mus musculus	public		JC2112;A40227;JC2007
0			gene amplified in squamous cell carcinoma 1;lysine-specific demethylase 4C;JmjC domain-containing histone demethylation protein 3C;tudor domain containing 14C;ba146b14.1;KIAA0780;OTTMUSP00000000398;OTTHUMP00000044461;bA146B14.1;TDRD14C;AA517467;GASC I;gene amplified in squamous cell carcinoma I;2410141F18Rik;GASC1;JMJD2C;RP23-45J15.1;GASC-1 protein;lysine (K)-specific demethylase 4C;jumonji domai…		Nucleus					130			2013-01-16 22:12:37	2013-01-17 19:25:36	lysine (K)-specific demethylase 4C	1.14.11.-				ENSMUST00000030102;ENSP00000442382;ENSP00000370707;ENSG00000107077;ENST00000535193;ENST00000381309;ENST00000543771;ENSP00000370710;ENST00000381306;ENSMUSP00000030102;ENSP00000445427;ENSMUSG00000028397	76804;23081;298144	0008270;0032454;0008284;0046872;0055114;0005634;0006355;0000790;0006357;0033169;0016568;0051213;0006351;0050681;0019899;0016491	AK053104;BC008296;AK144890;AL844607;AK304032;ABBA01065381;ABBA01065382;ABBA01065380;AL513412;ABBA01065379;ABBA01065378;ABBA01065377;AABR06037935;NC_000009;AABR06037936;BAC31369;AABR06037937;AK084806;XP_006538413;XP_006538414;XP_006538415;XP_006538416;XP_006538417;BAB16102;AABR06037943;AABR06037944;AABR06037941;AABR06037942;CH471071;AABR06037940;AB018323;AABR06037939;AABR06037938;BC036628;BC066789…		41004	17071	9p24.1				hsa:23081;rno:298144;mmu:76804	1924054			23081		4	KDM4C	This gene is a member of the Jumonji domain 2 (JMJD2) family and encodes a protein with one JmjC domain, one JmjN domain, two PHD-type zinc fingers, and two Tudor domains. This nuclear protein functions as a trimethylation-specific demethylase, converting specific trimethylated histone residues to the dimethylated form. Chromosomal aberrations and increased transcriptional expression of this gene…	605469	Protein		Rattus norvegicus;Homo sapiens;Mus musculus	public
0			DKK-1;dickkopf-1;dickkopf homolog 1 (Xenopus laevis);dickkopf-related protein 1;dickkopf homolog I;dickkopf 1 homolog;Dickkopf related protein-1;UNQ492/PRO1008;dickkopf-like protein 1;dickkopf (Xenopus laevis) homolog I;OTTMUSP00000022079;hDkk I;SK;Dkk I;dickkopf-1 like;mdkk-1;dickkopf homolog 1;mdkk I;Dkk1;dickkopf I;DDK-1;hDkk-1;dickkopf (Xenopus laevis) homolog 1;dickkopf related protein-1;OTT…		Secreted;Extracellular					1187			2013-01-16 21:04:30	2013-01-17 19:25:34	dickkopf WNT signaling pathway inhibitor 1					ENSG00000107984;ENST00000373970;ENSMUSG00000024868;ENSMUST00000025803;ENSP00000363081;ENSMUSP00000025803	13380;22943;293897	0007492;0000904;0060325;0060323;2000726;0050750;0001942;0048019;1901296;1900116;0016055;0030111;0005576;0090090;0042662;0042663;0048642;2000272;0060394;0030514;0004871;0002090;0031333;0007275;0032526;0090082;0090244;0033137;0030900;0001707;0030326;0001706;0008083;0000122;0030279;0005615;0005886;0030178	AFI61655;JA210704;AFI61654;BAA34651;AAH01539;AF177394;NP_001099820;CS537949;NC_000010;JA177597;AK314902;CH466534;AAF02674;CH473953;AFI61647;AC009986;JN966744;AAG15544;JA063311;EDM13121;AF261157;CAL40393;BU752259;JA210593;NC_005100;AF261158;JN966752;JN966751;AAQ89364;BAG37416;EDL41707;CAR82120;NM_010051;CS403559;CCA61731;AC_000041;CCA64580;AK144119;BAE25711;ABBA01052510;NC_018921;AAHY01143044;AMYH…		7689	2891	10q11.2				hsa:22943;mmu:13380;rno:293897	1329040			22943		19	DKK1	This gene encodes a protein that is a member of the dickkopf family. It is a secreted protein with two cysteine rich regions and is involved in embryonic development through its inhibition of the WNT signaling pathway. Elevated levels of DKK1 in bone marrow plasma and peripheral blood is associated with the presence of osteolytic bone lesions in patients with multiple myeloma. [provided by RefSeq…	605189	Protein		Rattus norvegicus;Homo sapiens;Mus musculus	public
0			DNA MTase HsaI;AIM;DNMT;m.RnoIP;CXXC9;m.HsaI;DNA methyltransferase MmuI;DNA methyltransferase HsaI;DNA methyltransferase 1;DNMT I;MTase;MCMT;CXXC finger protein 9;DNA (cytosine-5)-methyltransferase 1;DNA methyltransferase (cytosine-5) I;Met1;DNA (cytosine-5-)-methyltransferase I;FLJ16293;Dnmt1o;ADCADN;CXXC-type zinc finger protein 9;Dnmt;Met-1;M.HsaI;DNA MTase RnoIP;HSN1E;m.MmuI;DNA methyltransfe…		Cytoplasm;Nucleus					1184			2013-01-16 21:05:14	2013-01-17 19:23:22	DNA (cytosine-5-)-methyltransferase 1	2.1.1.37				ENST00000340748;ENSMUSG00000004099;ENSP00000345739;ENST00000359526;ENSRNOT00000064932;ENSMUST00000178110;ENSP00000352516;ENST00000540357;ENSRNOG00000039859;ENSMUST00000004202;ENSMUST00000177754;ENSMUSP00000136669;ENSG00000130816;ENSMUSP00000004202;ENSRNOP00000063831;ENSP00000440457;ENSMUSP00000136982	84350;13433;1786	0043234;0000792;0046498;0008327;0046499;0046872;0019904;0008168;0006306;0045892;0006355;0005721;0006351;0009008;0090116;0045322;0010468;0016740;0010628;0003723;0003824;0003677;0005634;0042127;0010216;0008152;0010424;0005737;0008757;0003682;0051718;0003886;0046500;0032259;0051571;0051573;0008270;0071230;0005657;0042826;0003690;0016458;0000122;0016568;0008134	AK147143;NC_000019;XP_006510051;XP_006510050;ABBA01029946;NM_001130823;CA504141;ABBA01029947;XP_006510053;BAE25447;XP_006510052;CB738113;NM_010066;BAB28743;AY927518;AF244089;BAA37118;BC119483;AF244090;AF162282;AC010077;X63692;CB712236;BAA20854;AK122759;P26358;P13864;AAH92517;AC_000151;BC092517;AAD32541;BC053047;XM_005259811;AF180682;X77486;AAC40061;AC_000031;NP_001186361;NP_001186360;U70051;NP_00…		124071	2976	19p13.2				hsa:1786;rno:84350;mmu:13433	94912			1786		9 7.66 cM	DNMT1	DNA (cytosine-5-)-methyltransferase 1 has a role in the establishment and regulation of tissue-specific patterns of methylated cytosine residues. Aberrant methylation patterns are associated with certain human tumors and developmental abnormalities. Two transcript variants encoding different isoforms have been found for this gene. [provided by RefSeq, Aug 2008]	604121;126375;614116	Protein		Rattus norvegicus;Homo sapiens;Mus musculus	public		S22610;S01845
0			PCL2;putative DNA binding protein;dJ976O13.2;9230112N11;polycomb-like PCL2;ziRF1;polycomb-like 2;OTTMUSP00000023794;metal response element DNA-binding M96;C76717;polycomb-like protein 2;Pcl2/Mtf2;metal-response element-binding transcription factor 2;metal response element-binding transcription factor 2;RGD1304727;TDRD19A;mPCl2;RIKEN cDNA 9230112N11 gene;AA537621;metal regulatory transcription fac…		Nucleus					37			2013-01-17 01:58:48	2013-01-17 19:25:33	metal response element binding transcription factor 2					ENSP00000443295;ENSMUSG00000029267;ENSP00000359321;ENSP00000444962;ENST00000545708;ENSG00000143033;ENSRNOT00000000086;ENSRNOG00000000075;ENST00000540243;ENST00000370298;ENSMUST00000081567;ENSRNOP00000000086;ENSMUSP00000080278	22823;17765;360905	0008270;0007379;0045944;0019827;0061087;0061086;0000122;0035098;0046872;0003677;0005634;0048863;0016568;0005737;0035064	BC050826;FQ227583;AAHY01047842;AAHY01047843;NP_001094368;NM_001253880;NC_018912;XM_005270627;XM_005270628;BAE24103;AF072814;NR_045608;EDL20136;AK290318;AK031409;BC001897;AK137539;AK032819;AC093577;EV774388;AB221622;NP_001240808;NP_001240809;AF086050;NP_001240806;AK139685;NP_001240807;NC_000001;NM_013827;Q02395;NM_007358;AAH29076;BAG64073;XM_006534813;AF073293;XM_006534814;Q9Y483;AAC34714;AC134402…		7207	29535	1p22.1				rno:360905;mmu:17765;hsa:22823	105050			22823		5	MTF2		609882	Protein		Rattus norvegicus;Homo sapiens;Mus musculus	public
0			miR-290;microRNA 290;mmu-mir-290a;mmu-miR-290;Mirn290;micro-RNA 290		Cytoplasm					102			2013-01-17 01:04:35	2015-01-01 12:50:05	microRNA 290						100049710	0042981;0043066	CAAA01193276;AC_000029;NR_029640;AC245272;AAHY01059233;NW_004058052;NC_000073								mmu:100049710	3711323			630110		7	m_Mir290	microRNAs (miRNAs) are short (20-24 nt) non-coding RNAs that are involved in post-transcriptional regulation of gene expression in multicellular organisms by affecting both the stability and translation of mRNAs. miRNAs are transcribed by RNA polymerase II as part of capped and polyadenylated primary transcripts (pri-miRNAs) that can be either protein-coding or non-coding. The primary transcript …		Protein		Mus musculus	public
0			mREX-1;REX I;ZFP42;LOC100361947;zfp-42;OTTHUMP00000217834;likely ortholog of mouse Rex1;LOC100361902;zinc finger protein 754;reduced expression protein 1;Zfp42l;zinc finger protein 42 homolog;ZFP42 zinc finger protein;likely ortholog of mouse Rex I;ZNF754;zinc finger protein 42 homolog (mouse);Zfp971;REX1;Zinc finger protein 42-like;REX1 transcription factor;hREX-1;zinc finger protein 42;REX-1;MG…		Nucleus					174			2013-01-16 21:51:32	2013-01-17 21:31:25	ZFP42 zinc finger protein					ENSMUSP00000080765;ENSP00000317686;ENST00000326866;ENSMUST00000082120;ENSMUSG00000051176;ENSG00000179059	22702;100361902;132625;100361947	0001701;2000653;0043234;0008584;0008585;0007286;0043565;0003700;0046872;0003677;0003676;0007126;0005634;0006355;0006351;0005737	BC160056;CH471056;BE301754;NP_777560;NC_018915;P22227;BC098467;CN420210;EDL35529;AAA40053;XP_002728454;AAHX01032837;NC_005103;NC_000004;BC064785;XM_002728408;BC053399;AB221555;Q96MM3;AC108073;XM_006253174;AAI60056;XM_006253173;XM_006253172;M97811;M97810;CH466554;M97812;EAX04610;EAX04611;AAHX01088025;EAX04612;XM_005262746;XM_005262747;AK141232;AABR06033510;XM_005262748;AF450454;EDL35530;XM_0037529…			30949	4q35.2				rno:100361902;hsa:132625;mmu:22702;rno:100361947	99187			132625		8 23.89 cM	ZFP42		614572	Protein		Rattus norvegicus;Homo sapiens;Mus musculus	public		A33828
0			long intergenic non-protein coding RNA, regulator of reprogramming;LINC-ROR;lincRNA-RoR							31			2013-01-17 19:30:46	2013-01-17 19:30:46	long intergenic non-protein coding RNA, regulator of reprogramming					ENSG00000258609;ENST00000553704	100885779		HQ315778;NC_000018;AC_000150;ABBA01056127;AC100775;NR_048536;HG510043;NC_018929;AMYH02034783;AMYH02034784			43773	18q21.31				hsa:100885779				722355			LINC-ROR		615173	Protein		Homo sapiens	public
0			mmu-mir-302;Mirn302a;Mirn302;mmu-mir-302a		Cytoplasm					9			2013-01-17 18:43:25	2015-01-01 12:51:45	microRNA 302a					ENSMUSG00000065552;ENSMUST00000083618	723920	0030324	AC113952;AAHY01031685;NC_000069;NR_029653;AC_000025								mmu:723920	3619325			618935		3	m_Mir302a	microRNAs (miRNAs) are short (20-24 nt) non-coding RNAs that are involved in post-transcriptional regulation of gene expression in multicellular organisms by affecting both the stability and translation of mRNAs. miRNAs are transcribed by RNA polymerase II as part of capped and polyadenylated primary transcripts (pri-miRNAs) that can be either protein-coding or non-coding. The primary transcript …		Protein		Mus musculus	public
2			ossification;osteogenesis;osteoblastic activity;bone formation;ossification of bone;ossifications;bone synthesis;bone ossification;osteogeneses;formation of the bone;synthesis of bone;epiphyseal ossification					endochondral ossification;intramembranous ossification		1311			2013-01-16 21:00:14	2013-01-17 21:18:53								0001503													4101503			ossification			Cell Process			public
0			OTTHUMP00000020982;OTTHUMP00000020983;beta VLDL receptor;AI451093;VLDLR II;OTTHUMP00000020984;VLDL receptors;very low-density lipoprotein receptor;AW047288;CHRMQ1;VLDLR III;Very low-density lipoprotein receptor precursors;VLDLRCH;VLDLR I;AA408956;very low density lipoprotein receptor;CARMQ1;RP11-320E16.1;VLDL receptor;VLDLR 1;VLDLR 3;VLDLR 2;VLDL-R;VLDLR;beta very low density lipoprotein receptor		Plasma membrane;Membrane;Clathrin-coated pit					412			2013-01-16 21:20:39	2013-01-17 19:24:45	very low density lipoprotein receptor					ENSP00000371531;ENSMUST00000167487;ENSRNOG00000027491;ENSRNOP00000036229;ENSG00000147852;ENSRNOT00000035814;ENSMUSP00000127329;ENSMUSG00000024924;ENST00000382099	22359;7436;25696	0043235;0006810;0061098;0042493;0034437;0034436;0030229;0006897;0006898;0007584;0021987;0009725;0021517;0071456;0007399;0001948;0045177;0034189;0034447;0016021;0030296;0016020;0038025;0038026;0071347;0005634;0034185;0001666;0006869;1900006;0006629;0007507;0034361;0005509;0071222;0005041;0048306;0032496;0005905;0007613;0009986;0032869;0008203;0008202;0042149;0045860;0007166;0048471;0000122;0007165…	XM_006231197;P98155;P98156;XM_006231199;EAW58804;XM_006231198;EAW58805;AL450467;AAC37668;AF026064;BAE23143;BAD92059;L35767;L33417;S73732;EDL41645;EDL41646;CH466534;AAA61344;P98166;NC_000009;CH473953;AAHX01010127;AAHX01010128;XM_006526918;XM_006526917;XM_006526919;AAA59384;BC144245;NC_005100;AAI44246;BAG53118;EAW58808;XM_006231200;EAW58807;EAW58806;AK087869;EDM13062;CH471071;NP_003374;U06670;AC119…		443	12698	9p24				hsa:7436;rno:25696;mmu:22359	98935			7436		19 21.77 cM	VLDLR	The low density lipoprotein receptor (LDLR) gene family consists of cell surface proteins involved in receptor-mediated endocytosis of specific ligands. This gene encodes a lipoprotein receptor that is a member of the LDLR family and plays important roles in VLDL-triglyceride metabolism and the reelin signaling pathway. Mutations in this gene cause VLDLR-associated cerebellar hypoplasia. Alternat…	224050;192977	Protein		Rattus norvegicus;Homo sapiens;Mus musculus	public		A49729;I48952
0			OTTHUMP00000030534;OTTHUMP00000030535;class B basic helix-loop-helix protein 24;MGC156482;Id-1;bHLHb24;Idb1;Inhibitor of DNA binding 1, dominant negative;Idb I;ID I;DNA-binding protein inhibitor ID-1;Inhibitor of DNA binding 1 helix-loop-helix protein (splice varaiation);inhibitor of DNA binding I;Id1 protein;inhibitor of DNA binding 1, dominant negative helix-loop-helix protein;ID;transcription …		Cytoplasm;Nucleus					834			2013-01-16 21:16:21	2013-01-17 19:23:43	inhibitor of DNA binding 1, dominant negative helix-loop-helix protein					ENST00000376105;ENSRNOP00000052261;ENSRNOT00000029660;ENSP00000365273;ENST00000376112;ENSP00000365280;ENSMUSG00000042745;ENSMUSP00000092019;ENSG00000125968;ENSMUST00000038368;ENSRNOG00000021750	3397;15901;25261	0007275;0007507;0031648;0045668;0007179;0045765;0043433;0001886;0043534;0006915;0060426;0045892;0060425;0043392;0006351;0048514;0043066;0001525;0010621;0030509;0032963;0003700;0043408;0000122;0046677;0005634;0005737	AAH25073;BG546814;AAA41090;EDL86049;AK008264;EAW76434;EAW76433;EAW76432;BAB25564;EU176808;P41134;L23148;P41135;CAA54920;EDL86050;NM_010495;BM856018;CAJ18451;BI768231;AMYH02036899;AAI27449;BC012420;DA839689;NC_005102;CH474050;XM_006235267;CH471077;AC_000152;ABW03919;D13889;NC_018931;BT007443;AL110115;AABR06027074;CH466551;ABW03609;NP_002156;XP_006235329;AAP36111;X77956;ABW03909;BC000613;BAA02988;D…		1631	5360	20q11				hsa:3397;rno:25261;mmu:15901	96396			3397		2 75.41 cM	ID1	The protein encoded by this gene is a helix-loop-helix (HLH) protein that can form heterodimers with members of the basic HLH family of transcription factors. The encoded protein has no DNA binding activity and therefore can inhibit the DNA binding and transcriptional activation ability of basic HLH proteins with which it interacts. This protein may play a role in cell growth, senescence, and dif…	600349	Protein		Rattus norvegicus;Homo sapiens;Mus musculus	public		A53334;S47524;JC5396;JC2111;B49727;A49727;JC5395
0			Cdx2;CDX3;caudal type homeo box 3;caudal type homeobox III;caudal type homeo box III;caudal type homeo box 2;caudal-type homeobox protein 2;homeobox protein CDX-2;Caudal-type homeobox protein II;Homeobox protein CDX-2;Homeobox protein CDX II;caudal type homeobox transcription factor 3;caudal type homeobox transcription factor 2;caudal type homeo box II;caudal type homeobox 2;caudal type homeo box…		Nucleus					643			2013-01-16 21:14:17	2013-01-17 19:23:11	caudal type homeobox 2					ENSRNOP00000045045;ENSRNOG00000032759;ENSRNOT00000048188;ENSMUST00000031650;ENSMUSP00000031650;ENSMUSG00000029646	1045;12591;66019	0007275;0043234;0000794;0008284;0003714;0009887;0017053;0001824;0001829;0005623;0045893;0005622;0035019;0006355;0001568;0006357;0006351;0009952;0043565;0000976;0003700;0003690;0000122;0003677;0045597;0001890;0008333;0005634;0060711;0045197;0006366;0007389;0030154	AJ278466;BC103520;NM_007673;AC127549;U00454;BI085425;NM_023963;NC_000013;AAH14461;NP_001256;Y13709;NM_001265;AAHY01050767;AAI03518;AF007886;AAHX01071046;ABW03475;AC_000145;AAI03517;EDL05830;AL591024;EDL89564;XP_006248898;CAC03735;AF104031;CH471075;U51096;CH466614;CH474012;DQ893626;EU176674;ABBA01035736;Q99626;XM_006248836;AK049574;BC014461;AAI03521;EAX08422;AC_000080;AAI03520;CAB94779;ABM84552;NC…		968	1806	13q12.3				mmu:12591;hsa:1045;rno:66019	88361			1045		5 86.86 cM	CDX2	This gene is a member of the caudal-related homeobox transcription factor gene family. The encoded protein is a major regulator of intestine-specific genes involved in cell growth an differentiation. This protein also plays a role in early embryonic development of the intestinal tract. Aberrant expression of this gene is associated with intestinal inflammation and tumorigenesis. [provided by RefS…	600297	Protein		Rattus norvegicus;Homo sapiens;Mus musculus	public		A53808;PN0625
0			OTTMUSP00000024686;OTTMUSP00000024685;lumenal domain-like LAP1;lumenal domain like LAP1;1110020D10Rik(2);IFRG15;MGC138430;NET9;RP11-12M5.5;OTTMUSP00000024679;MGC102429;RP11-12m5.5;OTTMUSP00000024677;AW060462;OTTMUSP00000024678;FLJ77012;torsin-1A-interacting protein 2;A130072J07;15kDa;MGC72610;LOC100506230;Net9;LOC163590;C77739;torsin a interacting protein 2;AA103493;interferon alpha responsive ge…		Nucleus membrane;Nucleus envelope;Endoplasmic reticulum membrane					19			2013-01-17 02:32:21	2013-01-17 19:27:58	torsin A interacting protein 2					ENST00000609928;ENSRNOG00000048267;ENSMUST00000097526;ENSMUSP00000095133;ENSG00000169905;ENSP00000477486;ENST00000367612;ENSMUSP00000107387;ENSRNOP00000039176;ENSMUSP00000107383;ENSRNOG00000024849;ENSMUST00000065648;ENSMUSG00000050565;ENSMUSP00000050817;ENSMUST00000060404;ENSMUSP00000067353;ENSP00000356584;ENSRNOT00000071482;ENSMUST00000111757;ENSRNOT00000050734;ENSRNOP00000064775;ENSMUST00000111…	64163;163590;240832;304881	0016021;0016020;0005789;0005634;0005635;0005783;0031965	AABR06075582;EAW91060;AAH32790;EAW91063;AMYH02002238;EAW91062;EAW91061;NM_001160180;EAW91065;NM_001160182;EAW91058;NM_001160181;EAW91059;AK179038;AA030492;AL359853;ABBA01027805;AK152137;CV107022;NM_022329;EDL39391;EDL39392;NC_000001;EDL39390;BAE29320;BC098309;AAH98309;AAH61831;AK218632;DV728294;AK032697;EV767100;NP_001159368;NP_001159369;CAC13974;CK635751;Q9ER81;FQ231625;CH471067;BC066790;AK08095…		17028	24055	1q25.2				hsa:163590;mmu:240832;rno:304881	3582695			64163		1	TOR1AIP2		614513	Protein		Rattus norvegicus;Homo sapiens;Mus musculus	public
0			lcc;sex determining region Y-box 2;SRY-related HMG-box gene 2;SRY-box containing gene II;MCOPS3;Sox-2;SRY-related HMG-box gene II;Sox2;Sox2 transcription factor;ANOP3;transcription factor SOX-2;SRY-box containing gene 2;SRY-box II;SRY-box 2;MGC2413;RGD1565646;sex determining region Y-box II;OTTMUSP00000023485;AL606746.1;Transcription factor SOX II;SRY (sex determining region Y)-box II;transcripti…		Nucleus					1280			2013-01-16 21:16:19	2013-01-17 19:24:34	SRY (sex determining region Y)-box 2					ENST00000325404;ENSRNOT00000016236;ENSRNOP00000016236;ENSMUSP00000096755;ENSMUSG00000074637;ENSG00000181449;ENSMUST00000099151;ENSRNOG00000012199;ENSP00000323588	20674;499593;6657	0044212;0005667;0045893;0006355;0035019;0006357;0045747;0006351;0030858;0001077;0045944;0060042;0050767;0043565;0090090;0003677;0048646;0048839;0006366;0007275;0000981;0050910;0003682;0001714;0046148;0048286;0042472;0048863;0001654;0030900;0048663;0000976;0003700;0001708;0000122;0001649;0007605;0048852;0008134;0030178;0030910;0097150;0021987;0035198;0009611;0021984;0021983;0045165;0021781;0005829…	CD353783;CH471052;CAA83435;NC_018914;AF118260;NM_003106;AAHY01025465;AAA35997;CH466530;BM722297;BAE20882;AABR06015852;P48431;AC117415;P48432;Z31560;NP_035573;BC013923;AC_000135;NP_003097;AMYH02008251;EAW78354;NC_005101;NM_011443;CN430685;NC_000003;NP_001102651;AK131933;BAC75668;CH473961;DA388996;BC057574;AAH13923;CD354017;X94127;AB108673;L07335;NG_009080;U31967;BF305585;CAA63847;AAC31791;EDM01248…		68298	11195	3q26.3-q27				hsa:6657;rno:499593;mmu:20674	98364			6657		3 16.93 cM	SOX2	This intronless gene encodes a member of the SRY-related HMG-box (SOX) family of transcription factors involved in the regulation of embryonic development and in the determination of cell fate. The product of this gene is required for stem-cell maintenance in the central nervous system, and also regulates gene expression in the stomach. Mutations in this gene have been associated with optic nerve…	184429;206900	Protein		Rattus norvegicus;Homo sapiens;Mus musculus	public		S10949
0			suppressor of zeste 12 protein homolog;2610028O16Rik;JJAZ I;RIKEN cDNA 2610028O16 gene;chromatin precipitated E2F target 9 protein;polycomb protein SUZ12;AI195385;suppressor of zeste 12 homolog;chET 9 protein;joined to JAZF1;2610028O16;OTTMUSP00000000248;mKIAA0160;AW536442;CHET9;SUZ12 polycomb repressive complex 2 subunit;suppressor of zeste 12 homolog (Drosophila);polycomb protein Suz12;LOC21698…		Nucleus;Chromosome					265			2013-01-16 22:25:40	2013-01-17 19:25:42	SUZ12 polycomb repressive complex 2 subunit					ENST00000322652;ENSP00000316578;ENST00000580398;ENSMUST00000017692;ENSP00000463936;ENSMUSP00000017692;ENSMUSG00000017548;ENSG00000178691;ENSMUST00000163272;ENSMUSP00000126932	52615;23512	0008284;0043565;0003682;0016574;0016571;0000122;0003723;0035098;0046872;0045596;0042054;0001739;0005634;0006355;0016568;0006351;0035064;0005694	NC_000017;NP_001156490;EAW80258;AK163993;AK074333;NP_056170;AL591113;AK141264;NM_199196;BAF82703;W13031;BC051099;ES313164;XR_243773;XM_005257954;BC064461;AAH03922;BC084591;NM_001163018;AAH84591;NP_954666;BC003922;AAH51099;AAH64461;Q15022;BAE22718;AMYH02033306;AMYH02033307;EDL15615;AK162817;CH471147;EDL15617;BC018583;AK076010;EDL15616;D63881;AK122213;AC129917;BC031375;NM_015355;XP_005258011;ABBA01…		32256	17101	17q11.2				mmu:52615;hsa:23512	1261758			23512		11 47.36 cM	SUZ12	This zinc finger gene has been identified at the breakpoints of a recurrent chromosomal translocation reported in endometrial stromal sarcoma. Recombination of these breakpoints results in the fusion of this gene and JAZF1. The protein encoded by this gene contains a zinc finger domain in the C terminus of the coding region. [provided by RefSeq, Jul 2009]	606245	Protein		Mus musculus;Homo sapiens	public
0			DNA Segment, Chr 14, Mouse Genome Informatics 11;RE1-silencing transcription factor;RE1-silencing transcription factor variant E1a/E2/E3/E4c;repressor binding to the X2 box;RE1-silencing transcription factor variant E1a/E2/E4;LOC132936;REST;2610008J04Rik;transcription factor REST;neuron restrictive silencer factor;NRSF/REST;RE1-silencing transcription factor variant E1b/E2/E3/N3c/E4;RE1-silencing…		Nucleus					701			2013-01-16 21:19:45	2013-01-17 19:24:25	RE1-silencing transcription factor					ENSP00000311816;ENSG00000084093;ENSMUST00000113449;ENSMUST00000080359;ENSMUSP00000109076;ENSMUSP00000079231;ENST00000309042;ENSMUSG00000029249	83618;5978;19712	0045955;0001078;0044212;0043234;0034765;0046872;0045892;0045893;0006355;0006357;0006351;2000798;0043065;0005829;0071385;0050768;0032348;0005730;0070933;0010629;0043922;0003677;0003676;0005634;0071257;0032403;0006366;0005737;2000740;0000981;0045665;0008285;0003682;0017053;2000706;2000065;0071805;0035690;0015271;0001047;0001046;0046676;0003700;0000122;0000785;0043280;0060379;0008134	JX896969;JX896968;AABR06078383;AAH96434;AABR06078382;AF228045;JX896965;JX896964;AB209750;JX896967;JX896966;O54963;CH471057;U22314;NC_018915;AK192644;AFZ81807;AFZ81808;XP_006534905;AFZ81809;XP_006534904;JX896960;JX896961;JX896962;JX896963;NP_001180437;NM_031788;AAI27066;BC096434;JX896975;XM_005265759;EDL89876;XM_005265758;XP_006250911;AMYH02009270;XP_006250910;XM_005265757;BC017822;XP_006250909;AF…		4099	9966	4q12				hsa:5978;rno:83618;mmu:19712	104897			5978		5	REST	This gene encodes a transcriptional repressor that represses neuronal genes in non-neuronal tissues. It is a member of the Kruppel-type zinc finger transcription factor family. It represses transcription by binding a DNA sequence element called the neuron-restrictive silencer element. The protein is also found in undifferentiated neuronal progenitor cells and it is thought that this repressor may…	600571	Protein		Rattus norvegicus;Homo sapiens;Mus musculus	public		A56138;I38754;I38755
0			scm-like with four MBT domains protein 2;OTTMUSP00000012017;D2Wsu23e;KIAA1617;scm-like with 4 MBT domains protein 2;RP11-393K12.3;D330030P06Rik;Scm-related gene containing four mbt domain II;D330030P06;RP23-6M16.3-01;Scm-related gene containing four mbt domain 2;RIKEN cDNA D330030P06 gene;Scm-like with four mbt domains 2;Scm-related gene containing four mbt domains II;DNA segment, Chr 2, Wayne St…		Nucleus					19			2013-01-17 11:02:37	2013-01-17 20:05:21	Scm-like with four mbt domains 2					ENSMUSP00000040575;ENSMUST00000041105;ENSMUST00000116594;ENSG00000198879;ENSRNOG00000029235;ENSP00000355109;ENSMUSP00000110514;ENSMUSP00000112293;ENST00000361972;ENSRNOP00000061879;ENSRNOT00000065942;ENSMUSG00000061186;ENSMUST00000114864	57713;307106;353282	0006355;0042393;0010629;0005634	NP_001100834;BB636293;AMYH02022077;AMYH02022076;AMYH02022078;NC_000010;AMYH02022073;AMYH02022072;AMYH02022075;AMYH02022074;AAHX01092499;AAHX01092497;AAHX01092498;AAHX01092495;AAHX01092496;AAHX01092493;Q5VUG0;XM_006497500;AAHX01092494;EAW86385;AAHX01092492;BAE27994;NP_796360;NM_001198808;NM_001198809;AAHY01013902;AAHY01013901;AAHY01013900;CH471072;AAI45611;AY217748;BC144327;XM_006254218;XM_0062542…		82485	20256	10p14				mmu:353282;hsa:57713;rno:307106	2447794			57713		2 7.81 cM	SFMBT2		615392	Protein		Rattus norvegicus;Homo sapiens;Mus musculus	public
0			hsa-mir-302;miR-302a;microRNA 302;hsa-mir-302a;micro-RNA 302a;MIRN302;mirn302a;microRNA 302a;micro-RNA 302;MIRN302A;miR-302		Cytoplasm					306			2013-01-17 01:07:48	2013-01-17 19:28:52	microRNA 302a					ENSG00000207927;ENST00000385192	407028		AMYH02009938;AC106864;NC_018915;NR_029835;NG_032779;AC_000136;ABBA01063816;NC_000004			31623	4q25				hsa:407028				407028			MIR302A	microRNAs (miRNAs) are short (20-24 nt) non-coding RNAs that are involved in post-transcriptional regulation of gene expression in multicellular organisms by affecting both the stability and translation of mRNAs. miRNAs are transcribed by RNA polymerase II as part of capped and polyadenylated primary transcripts (pri-miRNAs) that can be either protein-coding or non-coding. The primary transcript …	614596	Protein		Homo sapiens	public
0			miR-291a;miR-291;Mirn291a;microRNA 291a;micro-RNA 291a;mmu-mir-291a		Cytoplasm					75			2013-01-17 06:53:44	2015-01-01 12:47:09	microRNA 291a					ENSMUSG00000078008;ENSMUST00000104815	100049715		CAAA01193276;AC_000029;NR_029641;AC245272;AAHY01059233;NW_004058052;NC_000073									3711324			630115		7	m_Mir291a	microRNAs (miRNAs) are short (20-24 nt) non-coding RNAs that are involved in post-transcriptional regulation of gene expression in multicellular organisms by affecting both the stability and translation of mRNAs. miRNAs are transcribed by RNA polymerase II as part of capped and polyadenylated primary transcripts (pri-miRNAs) that can be either protein-coding or non-coding. The primary transcript …		Protein		Mus musculus	public
0			LET7G;miR-LET7G;MIRNLET7G;MIRLET7G;microRNA let7g;micro-RNA let7g;hsa-let-7g		Cytoplasm					290			2013-01-17 01:15:45	2013-01-17 19:28:51	microRNA let-7g						406890		NR_029660;AC092045;AMYH02006799;NC_018914;ABBA01024510;NC_000003;AC_000135			31485	3p21.1				hsa:406890				406890			MIRLET7G	microRNAs (miRNAs) are short (20-24 nt) non-coding RNAs that are involved in post-transcriptional regulation of gene expression in multicellular organisms by affecting both the stability and translation of mRNAs. miRNAs are transcribed by RNA polymerase II as part of capped and polyadenylated primary transcripts (pri-miRNAs) that can be either protein-coding or non-coding. The primary transcript …	612102	Protein		Homo sapiens	public
0			RIKEN cDNA 9130203F04 gene;SIP-1;zinc finger E-box-binding homeobox 2;SMADIP I;LOC311071;zinc finger E-box binding homeobox 2;Zfx1b;SMAD interacting protein 1;zinc finger homeobox 1b;LOC115481;D130016B08Rik;LOC100128821;ZFXH1B;LOC130320;RIKEN cDNA D130016B08 gene;9130203F04Rik;SIP1;Zfxh1b;Smad interactive protein 1;an zfhx1b mutation 1395del14ins19 (465fs467x) cause hscr-mr syndrome;LOC151130;RP2…		Nucleus					370			2013-01-16 21:43:32	2013-01-17 19:25:13	zinc finger E-box binding homeobox 2					ENST00000558170;ENSRNOP00000006350;ENSMUSP00000134849;ENSMUSG00000026872;ENSRNOG00000004677;ENSP00000454157;ENSMUST00000176438;ENSMUSP00000069685;ENSRNOT00000006350;ENSMUST00000068415;ENSG00000169554	311071;24136;9839	0001843;0019208;0046332;0048598;0046872;0006355;0001755;0001756;0007399;0006351;0021846;0043507;0005730;0043565;0070412;0003700;0007417;0021766;0003677;0003676;0005634;0030177;0005737	AB015341;AY029472;CH471058;AI341193;AK051436;Q9R0G7;NP_001165124;AK044197;AK043069;NP_055610;AK158356;O60315;NC_000002;BC060699;BAD60928;AAF28905;AAH60699;BC025696;EDL26864;EDL26863;AL935127;AL929120;BP218652;AK158309;DA305985;AAHY01015709;AAHY01015708;AAHY01015707;AAHY01015706;AK141157;AK046644;AAD56590;NG_016431;CAJ29798;AAHY01015711;AAHY01015710;AAHY01015712;AK033626;BAD60927;BC127102;BC127101…		8868	14881	2q22.3				hsa:9839;rno:311071;mmu:24136	1344407			9839		2	ZEB2	The protein encoded by this gene is a member of the Zfh1 family of 2-handed zinc finger/homeodomain proteins. It is located in the nucleus and functions as a DNA-binding transcriptional repressor that interacts with activated SMADs. Mutations in this gene are associated with Hirschsprung disease/Mowat-Wilson syndrome. Alternatively spliced transcript variants have been found for this gene.[provid…	235730;605802	Protein		Rattus norvegicus;Homo sapiens;Mus musculus	public
0			DKFZp686p07111;mKIAA0742;jmjC domain-containing histone demethylation protein 2A;Tsga;testis specific protein A;jumonji domain containing I;KIAA0742;testis-specific protein A;zinc finger protein TSGA;OTTHUMP00000203309;C230043E16Rik;JHDM2A;TGSA;lysine-specific demethylase 3A;DKFZp686a24246;RIKEN cDNA 1700105C21 gene;KDM2A;JMJD1A;JHDM2a;OTTHUMP00000160707;testis-specific gene A protein;testis spec…		Cytoplasm;Nucleus					218			2013-01-16 21:06:23	2013-01-17 19:26:32	lysine (K)-specific demethylase 3A	1.14.11.-				ENSP00000386516;ENSMUST00000065509;ENSMUST00000167220;ENSRNOT00000045279;ENSRNOG00000007814;ENSRNOP00000041218;ENST00000409064;ENSMUSP00000065716;ENSMUSG00000053470;ENSMUSP00000128789;ENSP00000323659;ENSG00000115548;ENST00000312912	104263;55818;312440;23388	0005506;0007290;0046872;0030521;0055114;0045893;0006355;0036123;0006351;0051573;0045944;0001047;0007283;0000976;0003700;0009755;0005634;0046293;0033169;0016568;0051213;0050681;0005737;0016491;0030154	Q6PCM1;FQ212777;AK166797;AK125045;BAE26085;CH471053;X59993;ABBA01075783;ABBA01075782;NC_018913;BX649109;CAE45820;NM_001038695;FQ222223;NP_060903;AAI72547;BX647271;AAH59264;BC005725;CAH18373;BAC98014;CAA42610;EDL91002;EDL91004;EDL91003;Q63679;CH473957;NC_005103;NC_000002;AAH31158;EDK98948;BAC38483;NP_766589;BC026605;AK129204;AC068288;BC032256;CR749581;AAH31200;XM_006236640;NM_001146688;AAY24210;XM…		10196	20815	2p11.2				rno:312440;hsa:55818;mmu:104263	98847			23388		6	KDM3A	This gene encodes a zinc finger protein that contains a jumonji domain and may play a role in hormone-dependent transcriptional activation. Alternative splicing results in multiple transcript variants. [provided by RefSeq, Apr 2009]	611512	Protein		Rattus norvegicus;Homo sapiens;Mus musculus	public		S28499
0			oct4;OTF-3;Oct-3/4;oct3;Octomer-binding transcription factor-3;OCT-3As;Octomer-binding transcription factor III;octamer-binding protein 4;pou-type homeodomain-containing dna-binding protein;POU domain, class 5, transcription factor;octamer-binding protein 3;Oct-4 transcription factor;OCT-3;OCT-4;POU domain transcription factor OCT4;Otf3-rs7;OCT-3A;Pou domain, class 5, transcription factor 1 (octa…		Cytoplasm;Nucleus					1361			2013-01-16 21:13:04	2013-01-17 19:24:18	POU class 5 homeobox 1					ENSRNOG00000046487;ENSP00000259915;ENSRNOT00000072288;ENSP00000425083;ENSMUST00000025271;ENST00000259915;ENSG00000204531;ENSMUSG00000024406;ENSP00000475880;ENST00000471529;ENSMUSP00000025271;ENSRNOP00000065216;ENST00000606567	18999;294562;5460	0045955;0044212;0060795;0060965;0070974;0005667;0031625;0060913;0045892;0035198;0045893;0009611;0035019;0009653;0006355;0030718;0006351;0090308;0045165;0045944;0005829;0010468;0005730;0043565;0046982;0003677;0045596;0005634;0006366;0044798;0005737;0060391;0001712;0007275;0001711;0001710;0000981;0009786;0032526;0019827;0003682;0003714;0035413;0090081;0001714;0017053;0010033;0001824;0001829;0042789…	M34381;NM_001009178;ADE48539;NP_001239381;NC_000006;CAA36682;ADW77321;AAB19896;ADW77322;CAA77952;CAA77951;ADW77320;ADE48540;AJ297528;ADE48543;ADE48544;ADE48541;ADE48542;ADE48548;ADE48547;ADE48546;ADE48545;ADE48549;ADW77315;NM_001285986;ADW77314;ADW77313;NM_001285987;ADW77319;ADW77318;ADW77317;ADW77316;AK145321;AC_000039;HQ122661;ADE48552;HQ122660;ADE48553;HQ122663;ADE48554;HQ122662;ADE48555;HQ122…		8422	9221	6p21.31				mmu:18999;hsa:5460;rno:294562	101893			5460		17 18.69 cM	POU5F1	This gene encodes a transcription factor containing a POU homeodomain that plays a key role in embryonic development and stem cell pluripotency. Aberrant expression of this gene in adult tissues is associated with tumorigenesis. This gene can participate in a translocation with the Ewing's sarcoma gene on chromosome 21, which also leads to tumor formation. Alternative splicing, as well as usage o…	164177	Protein		Rattus norvegicus;Homo sapiens;Mus musculus	public		S25561;S17313;S32652;A34672
0			BAT8;NG36/G9a;G9A;H3-K9-HMTase 3;euchromatic histone lysine n-methyltransferase 2;histone-lysine N-methyltransferase, H3 lysine-9 specific 3;chromosome 6 open reading frame 30;Em:AF134726.3;ehmt2;G(9)A;RP23-349B4.3;DNA segment, Chr 17, ERATO Doi 710, expressed;OTTMUSP00000017486;OTTMUSP00000017488;FLJ35547;histone-lysine N-methyltransferase EHMT2;ankyrin repeat-containing protein;HLA-B associated…		Nucleus;Chromosome					486			2013-01-16 22:10:07	2013-01-17 19:25:27	euchromatic histone-lysine N-methyltransferase 2	2.1.1.-;2.1.1.43				ENSMUST00000078061;ENSMUSP00000077208;ENSMUSG00000013787;ENSRNOG00000030630;ENST00000375528;ENSMUST00000097342;ENSMUSP00000013931;ENSP00000364678;ENSP00000379078;ENSMUSP00000109667;ENSMUST00000013931;ENSRNOT00000047370;ENSP00000364687;ENSMUSP00000094955;ENSG00000204371;ENSP00000364680;ENSMUST00000114033;ENST00000395728;ENSRNOP00000042145;ENST00000375530;ENST00000375537	361798;110147;10919	0016279;0002039;0046974;0046976;0034968;0016571;0046872;0035265;0008168;0006306;0007130;0032259;0006357;0006275;0008270;0007286;0018024;0016740;0007281;0018022;0018027;0009566;0000122;0051567;0005634;0070734;0016568;0010424;0005694	AK182117;NT_187004;XP_006256016;XP_006256018;XP_006256017;AAH18718;XP_006256019;AF134726;BC025539;XM_005272767;XM_005272768;AL844853;NM_147151;AAHY01132218;XM_005272769;NC_000006;BC002686;XP_005275265;XP_005275264;AK208614;AK092866;XP_006256020;XP_006256021;BAH13838;XP_005275266;XP_005275267;XP_005275268;XP_006536557;AK056936;AK211447;XP_006536556;XM_005275344;XP_005272824;XM_005275345;XM_0065234…		48460	14129	6p21.31				hsa:10919;rno:361798;mmu:110147	2148922			10919		17 18.45 cM	EHMT2	A cluster of genes, BAT1-BAT5, has been localized in the vicinity of the genes for TNF alpha and TNF beta. This gene is found near this cluster; it was mapped near the gene for C2 within a 120-kb region that included a HSP70 gene pair. These genes are all within the human major histocompatibility complex class III region. This gene was thought to be two different genes, NG36 and G9a, adjacent to …	604599	Protein		Rattus norvegicus;Homo sapiens;Mus musculus	public
0			Low;T, brachyury homolog (mouse);cou;me75;brachyury interacting tail length modifier;brachyury(t);brachyury protein;MGC104817;low ratio;btm;Tl3;Tl2;RP11-459F1.1;brachyury-like II;T brachyury homolog;brachyury-like III;T1;brachyury homolog;OTTHUMP00000017588;T brachyury (mouse) homolog;T brachyury-like;Lr;D17Mit170;protein T;Bra;transcription factor T;brachyury interactive tail length modifier;bra…		Nucleus					386			2013-01-16 21:10:13	2013-01-17 19:24:37	T, brachyury homolog (mouse)					ENST00000366871;ENSRNOP00000016471;ENSG00000164458;ENSP00000296946;ENSRNOG00000012229;ENSMUSP00000074236;ENST00000296946;ENSMUSG00000062327;ENSP00000355836;ENSRNOT00000016471;ENSMUST00000074667	20997;6862;292301	0022414;0001843;0036342;0007498;0090009;0003257;0048706;0003007;0009653;0006355;0000790;0006357;0006351;0009952;0007341;0001570;0045944;0014028;0030509;0043565;0061371;0023019;0003677;0005634;0071300;0060395;0006366;0005737;0007509;0000980;0007275;0000981;0060349;0008284;0001191;0008595;0001756;0030903;0003705;0000978;0060070;0003700;0000785;0000122;0007165;0001085;0001839;0055007;0001102	CH471051;XP_006523364;XR_385171;NM_003181;AABR06002387;NM_001106209;BC039877;AAH98425;NC_018917;ABBA01015077;BU190437;AAM21001;O15178;NP_033335;BC098425;P20293;NC_000006;AC_000138;EDL02102;EDL02103;NC_005100;AF466883;EAW47539;BC120807;EDL02101;EAW47538;NC_000083;NM_009309;CBX55887;XM_006227918;CH466619;AC_000039;XP_006227980;AMYH02014961;CH474059;CAA35985;NP_001099679;BG436736;AL627443;BE785653;X…		2393	11515	6q27				hsa:6862;mmu:20997;rno:292301	98472			6862		17 4.92 cM	T	The protein encoded by this gene is an embryonic nuclear transcription factor that binds to a specific DNA element, the palindromic T-site. It binds through a region in its N-terminus, called the T-box, and effects transcription of genes required for mesoderm formation and differentiation. The protein is localized to notochord-derived cells. Two transcript variants encoding different isoforms hav…	601397;182940	Protein		Rattus norvegicus;Homo sapiens;Mus musculus	public		S08156
0			micro-RNA 293;Mirn293;mmu-mir-293;microRNA 293;miR-293		Cytoplasm					46			2013-01-17 08:12:01	2015-01-01 12:53:33	microRNA 293					ENSMUST00000104841;ENSMUSG00000078035	100049714	0071222;0043066;0010468	CAAA01193276;AC_000029;AC245272;AAHY01059233;NW_004058052;NR_029643;NC_000073									3711326			630114		7	m_Mir293	microRNAs (miRNAs) are short (20-24 nt) non-coding RNAs that are involved in post-transcriptional regulation of gene expression in multicellular organisms by affecting both the stability and translation of mRNAs. miRNAs are transcribed by RNA polymerase II as part of capped and polyadenylated primary transcripts (pri-miRNAs) that can be either protein-coding or non-coding. The primary transcript …		Protein		Mus musculus	public
	2			Cheng,J.;Li,W.;Kang,B.;Zhou,Y.;Dan,S.;Yang,Y.;Zhang,X.;Yin,S.;Cao,H.;Yao,H.;Yi,W.;Zhao,Q.;Zheng,M.;Zheng,S.;Li,L.;Wang,Y.-J.;Cheng,J.;Li,J.;Zhu,C.;Yi,W.;Song,J.;Yin,S.;Zheng,S.;Zhao,Q.;Xu,X.;Shen,B.;Ko,C.I.;Wang,Q.;Fan,Y.;Xia,Y.;Puga,A.			Embryonic Stem Cells		2		Mus musculus, Embryonic Stem Cells	10.1038/ncomms8209;10.1016/j.scr.2013.11.007	2015-06-27 13:19:26	2015-06-27 13:19:26			2015122237	2041-1723;1876-7753												Nature Communications				26059097:10634;24316986:3		Stem Cell Res		PromoterBinding: NANOG ---> AHR			PromoterBinding		Mus musculus	public	ncomms8209		26059097;24316986	604778635
	1			Gentile,T.L.;Lu,C.;Lodato,P.M.;Tse,S.;Witze,E.S.;Wellen,K.E.;Lu,C.;Olejniczak,S.H.;Thompson,C.B.;Gentile,T.L.;Lu,C.		3T3 {CellLine urn:agi-cellline:11027200}			1		3T3 {CellLine urn:agi-cellline:11027200}	10.1128/MCB.01495-12	2015-04-18 21:02:31	2015-04-18 21:02:31			2013689516	1098-5549	negative										0270-7306	Molecular and Cellular Biology				23897429:10293				negative Regulation: DNMT1 ---| adipogenesis			Regulation			public			23897429	370163384
	6			Kim,B.S.;Im,Y.B.;Kang,S.K.;Jung,S.J.;Park,C.H.;Jang,J.H.;Jung,J.S.;Choi,J.I.;Kang,S.K.;Fan,Y.X.;Gu,C.H.;Zhang,Y.L.;Zhong,B.S.;Wang,L.Z.;Zhou,Z.R.;Wang,Z.Y.;Jia,R.X.;Wang,F.;Fan,Y.X.;Gu,C.H.;Zhang,Y.L.;Zhong,B.S.;Wang,L.Z.;Zhou,Z.R.;Wang,Z.Y.;Jia,R.X.;Wang,F.;Liu,T.M.;Wu,Y.N.;Guo,X.M.;Hui,J.H.;Lee,E.H.;Lim,B.;Han,S.-M.;Han,S.-H.;Coh,Y.-R.;Youn,H.-Y.;Jang,G.;Ra,J.C.;Kang,S.-K.;Lee,H.-W.;Youn,H.-Y.;…			Stromal Cells;Mesenchymal Stem Cells;Mesenchymal Stem Cells;Mesenchymal Stem Cells;Mesenchymal Stem Cells		3		Mesoderm, Adipose tissue, Stromal Cells;Mesoderm, Cartilage;Bone and Bones, Mesenchymal Stem Cells;Bone and Bones, Mesenchymal Stem Cells;Mesenchymal Stem Cells;Adipose tissue, Mesenchymal Stem Cells;Mesoderm	10.1089/scd.2011.0388;10.1089/ars.2011.4134;10.4238/2013.December.2.5;10.4238/2013.December.2.5;10.1089/scd.2008.0335;10.1038/emm.2014.28;10.1089/cell.2015.0025	2014-12-31 06:31:24	2014-12-31 06:31:24			2012366209;2012036271;2013772368;2013772368;2014392431;2015409540	1557-8534;1557-7716;1676-5680;1676-5680;1557-8534;2092-6413;2152-4998											1547-3287;1523-0864;1226-3613;2152-4971	Stem Cells and Development;Antioxidants and Redox Signaling;Genetics and Molecular Research;Genetics and Molecular Research;Experimental and Molecular Medicine;Cellular Reprogramming				22014067:10301;21995449:10185;24338401:10189;24338401:10193;19102659:4;24946789:10212;26230571:10292		Stem Cells Dev		Regulation: POU5F1 ---> adipogenesis			Regulation	Mesoderm;Mesoderm;Bone and Bones;Bone and Bones;Mesoderm		public			22014067;21995449;24338401;24338401;19102659;24946789;26230571	365102542;364098438;370415063;370415063;373266622;606188152
	6			Lee,N.S.;Kim,J.S.;Cho,W.J.;Lee,M.R.;Steiner,R.;Gompers,A.;Ling,D.;Zhang,J.;Strom,P.;Behlke,M.;Moon,S.H.;Salvaterra,P.M.;Jove,R.;Kim,K.S.;Alves Vidigal,J.;Ventura,A.;Bourguignon,L.Y.W.;Wong,G.;Earle,C.;Chen,L.;Bräutigam,C.;Raggioli,A.;Winter,J.;Bourguignon,L.Y.W.;Wong,G.;Earle,C.;Chen,L.;Bourguignon,L.Y.W.;Wong,G.;Earle,C.;Chen,L.;Bourguignon,L.Y.W.;Wong,G.;Earle,C.;Chen,L.;Bourguignon,L.Y.W.;Wong…			Embryonic Stem Cells;Embryonic Stem Cells;cancer stem cells;somatic cells;cancer stem cells;Embryonic Stem Cells;Embryonic Stem Cells;Embryonic Stem Cells		3		Embryonic Stem Cells;Embryonic Stem Cells;cancer stem cells;somatic cells;cancer stem cells;Embryonic Stem Cells;Embryonic Stem Cells;Embryonic Stem Cells	10.1016/j.bbrc.2008.09.159;10.1016/j.semcancer.2012.04.009;10.1074/jbc.M111.308528;10.1371/journal.pone.0075315;10.1074/jbc.M111.308528;10.1074/jbc.M111.308528;10.1074/jbc.M111.308528;10.1074/jbc.M111.308528;10.1074/jbc.M111.308528;10.1074/jbc.M111.308528;10.1074/jbc.M111.308528;10.1074/jbc.M111.308528;10.1016/j.jmb.2013.03.007;10.3390/ijms140714346;10.1371/journal.pone.0075315	2014-02-07 22:45:34	2014-02-07 22:45:34			2012562067;2012562067;2012562067;2012562067;2012562067;2012562067;2012562067;2012562067;2012562067;2013438453;2013571584	1083-351X;1932-6203;1083-351X;1083-351X;1083-351X;1083-351X;1083-351X;1083-351X;1083-351X;1083-351X;1422-0067;1932-6203											0006-291X;1044-579X;0021-9258;0021-9258;0021-9258;0021-9258;0021-9258;0021-9258;0021-9258;0021-9258;0021-9258;0022-2836;1661-6596	Biochemical and Biophysical Research Communications;Seminars in Cancer Biology;Journal of Biological Chemistry;Journal of Biological Chemistry;Journal of Biological Chemistry;Journal of Biological Chemistry;Journal of Biological Chemistry;Journal of Biological Chemistry;Journal of Biological Chemistry;Journal of Biological Chemistry;Journal of Biological Chemistry;Journal of Molecular Biology;Int…				18930031:1002;22561239:1062;22847005:10654;24040406:1;22847005:10159;22847005:10398;22847005:10399;22847005:10400;22847005:10402;22847005:10650;22847005:10678;22847005:10086;23500488:1112;23852015:10104;24040406:10147		PLoS One		PromoterBinding: NANOG ---> MIR302A			PromoterBinding			public	S0006-291X(08)01941-4;S1044-579X(12)00065-X;S0022-2836(13)00154-X		18930031;22561239;22847005;24040406;22847005;22847005;22847005;22847005;22847005;22847005;22847005;22847005;23500488;23852015;24040406	365689274;365689274;365689274;365689274;365689274;365689274;365689274;365689274;365689274;369307094;369796186
	6			Plath,K.;Plath,K.;Lowry,W.E.;Plath,K.;Lowry,W.E.;Plath,K.;Lowry,W.E.;Lowry,W.E.;Dehghan,S.;Asadi,S.;Hajikaram,M.;Soleimani,M.;Mowla,S.J.;Fathollahi,Y.;Ahmadiani,A.;Javan,M.;Dehghan,S.;Asadi,S.;Hajikaram,M.;Soleimani,M.;Mowla,S.J.;Fathollahi,Y.;Ahmadiani,A.;Javan,M.;Kotkamp,K.;Mössner,R.;Allen,A.;Onichtchouk,D.;Driever,W.;Palma,C.S.;Tannous,M.A.;Malta,T.M.;Russo,E.M.;Covas,D.T.;Picanço-Castro,V.;P…			Pluripotent Stem Cells;neural progenitor cells;neural progenitor cells;Fibroblasts;Fibroblasts;Pluripotent Stem Cells		3		Pluripotent Stem Cells;neural progenitor cells;neural progenitor cells;Fibroblasts;Fibroblasts;Pluripotent Stem Cells	10.1038/nrg2955;10.1016/j.lfs.2014.12.007;10.1016/j.lfs.2014.12.007;10.1016/j.ydbio.2013.10.025;10.4238/2013.April.2.22;10.4238/2013.April.2.22;10.1073/pnas.1108595109;10.1016/j.bbrc.2014.07.132	2015-06-20 11:29:15	2015-06-20 11:29:15			2011159430;2013245229;2012140515	1471-0064;1095-564X;1676-5680;1676-5680;1091-6490	positive										1471-0056;0024-3205;0024-3205;0027-8424;0006-291X	Nature Reviews Genetics;Life Sciences;Life Sciences;Genetics and Molecular Research;Proceedings of the National Academy of Sciences of the United States of America;Biochemical and Biophysical Research Communications				21415849:10204;25529151:1073;25529151:1072;24211655:1;23613252:2;23613252:10011;22362888:10207;25124662:1081		Dev Biol;Genet Mol Res		positive PromoterBinding: POU5F1 --+> KLF4			PromoterBinding			public	NRG2955;S0024-3205(14)00970-9;S0024-3205(14)00970-9;S0006-291X(14)01395-3		21415849;25529151;25529151;24211655;23613252;23613252;22362888;25124662	361472728;368741596;364397702
	3			Alves Vidigal,J.;Ventura,A.;Rosa,A.;Brivanlou,A.H.;Gingold,J.A.;Fidalgo,M.;Guallar,D.;Lau,Z.;Sun,Z.;Zhou,H.;Faiola,F.;Huang,X.;Lee,D.-F.;Waghray,A.;Schaniel,C.;Felsenfeld,D.P.;Lemischka,I.R.;Wang,J.;Gingold,J.A.;Fidalgo,M.;Guallar,D.;Lau,Z.;Sun,Z.;Zhou,H.;Faiola,F.;Huang,X.;Lee,D.F.;Waghray,A.;Schaniel,C.;Felsenfeld,D.P.;Lemischka,I.R.;Wang,J.;Gingold,J.A.;Fidalgo,M.;Guallar,D.;Lau,Z.;Sun,Z.;Zhou…			Embryonic Stem Cells;Embryonic Stem Cells;Pluripotent Stem Cells;Embryonic Stem Cells;Pluripotent Stem Cells		3		Embryonic Stem Cells;Embryonic Stem Cells;Pluripotent Stem Cells;Embryonic Stem Cells;Pluripotent Stem Cells	10.1016/j.semcancer.2012.04.009;10.3390/ijms140714346;10.1016/j.molcel.2014.08.014;10.1016/j.molcel.2014.08.014;10.1016/j.molcel.2014.08.014	2014-10-04 06:53:54	2014-10-04 06:53:54			2013438453	1422-0067;1097-4164											1044-579X;1661-6596;1097-2765;1097-2765	Seminars in Cancer Biology;International Journal of Molecular Sciences;Molecular Cell;Molecular Cell				22561239:1062;23852015:10104;25240402:1110;25240402:5;25240402:1074		Mol Cell		PromoterBinding: NANOG ---> m_Mir295			PromoterBinding			public	S1044-579X(12)00065-X;S1097-2765(14)00647-9;S1097-2765(14)00647-9		22561239;23852015;25240402;25240402;25240402	369307094
	1			Sun,R.;Qi,H.					1		Mus musculus, Blastocyst	10.1016/j.gep.2013.10.002	2014-02-11 02:01:42	2014-02-11 02:01:42															1567-133X	Gene Expression Patterns				24140495:1164				PromoterBinding: POU5F1 ---> HIST1H1D			PromoterBinding	Blastocyst	Mus musculus	public	S1567-133X(13)00094-X		24140495
	2			Voshol,P.J.;Rensen,P.C.;van Dijk,K.W.;Romijn,J.A.;Havekes,L.M.;Tao,H.;Aakula,S.;Abumrad,N.N.;Hajri,T.			proadipocyte		2		adipose tissue;Mus musculus, proadipocyte	10.1016/j.bbalip.2008.12.015;10.1152/ajpendo.00367.2009	2014-12-31 08:17:05	2014-12-31 08:17:05				1522-1555											0006-3002					19168150:7;19861583:11		Biochim Biophys Acta;Am J Physiol Endocrinol Metab		Regulation: VLDLR ---> adipogenesis			Regulation		Mus musculus	public			19168150;19861583
	32			Rivero,S.;Díaz-Guerra,M.J.M.;Monsalve,E.M.;Laborda,J.;García-Ramírez,J.J.;Rivero,S.;Díaz-Guerra,M.J.M.;Monsalve,E.M.;Laborda,J.;García-Ramírez,J.J.;Rivero,S.;Díaz-Guerra,M.J.M.;Monsalve,E.M.;Laborda,J.;García-Ramírez,J.J.;Rivero,S.;Díaz-Guerra,M.J.M.;Monsalve,E.M.;Laborda,J.;García-Ramírez,J.J.;Rivero,S.;Díaz-Guerra,M.J.M.;Monsalve,E.M.;Laborda,J.;García-Ramírez,J.J.;White,U.A.;Stephens,J.M.;Ge,K…		3T3 {CellLine urn:agi-cellline:11027200};3T3 {CellLine urn:agi-cellline:11027200};3T3 {CellLine urn:agi-cellline:11027200};3T3 {CellLine urn:agi-cellline:11027200};3T3 {CellLine urn:agi-cellline:11027200};3T3 {CellLine urn:agi-cellline:11027200};3T3 {CellLine urn:agi-cellline:11027200};3T3 {CellLine urn:agi-cellline:11027200};3T3 {CellLine urn:agi-cellline:11027200};3T3 {CellLine urn:agi-cellline…	Endothelial Cells;proadipocyte;Adipocytes;proadipocyte;proadipocyte;mesenchyme cell;Embryonic Stem Cells;Keratinocytes;proadipocyte;Adipocytes;Adipocytes;Adipocytes;Adipocytes;Adipocytes		3		3T3 {CellLine urn:agi-cellline:11027200};3T3 {CellLine urn:agi-cellline:11027200};3T3 {CellLine urn:agi-cellline:11027200};3T3 {CellLine urn:agi-cellline:11027200};Fingers;Fingers;Endothelial Cells;proadipocyte, 3T3 {CellLine urn:agi-cellline:11027200};Adipocytes;proadipocyte;proadipocyte, 3T3 {CellLine urn:agi-cellline:11027200};Mus musculus, Uterus, Epithelium, mesenchyme cell;Embryonic Stem Ce…	10.1016/j.jmb.2012.01.035;10.1016/j.jmb.2012.01.035;10.1016/j.jmb.2012.01.035;10.1016/j.jmb.2012.01.035;10.1016/j.jmb.2012.01.035;10.1016/j.mce.2009.08.023;10.1016/j.bbagrm.2011.12.008;10.1016/j.gene.2012.07.087;10.1016/j.cyto.2012.04.039;10.1016/j.bbagrm.2011.12.008;10.1016/j.ydbio.2012.10.031;10.1016/j.yexcr.2012.11.003;10.1016/j.ddmec.2013.04.002;10.1016/j.gene.2013.10.065;10.1242/dmm.009076;1…	2014-12-30 20:36:35	2014-12-30 20:36:35			2012691802;2010478675;2013288403;2013276255;2013276255;2011589109;2012125204;2011635140;2014002878;2014016040;2014408197;2014429397;2014519153;2010627944;2015291555	1476-5403;1754-8411;1083-351X;1083-351X;1743-7075;1743-7075;1471-0080;1930-739X;1553-7358;1539-7262;1939-327X;1089-8638;1471-2164;1939-327X;1083-351X;1083-351X;1522-1210;1097-4644;1471-2164	positive										0022-2836;0022-2836;0022-2836;0022-2836;0022-2836;0303-7207;1874-9399;0378-1119;1043-4666;1874-9399;0012-1606;0014-4827;1740-6765;0378-1119;1754-8403;0021-9258;0021-9258;1471-0072;1930-7381;1553-734X;0022-2275;0012-1797;1550-4131;1550-4131;1550-4131;0022-2836;0022-2836;0022-2836;0022-2836;0022-2836;0304-4165;0304-4165;0012-1797;0021-9258;0304-4165;0304-4165;0031-9333;0301-0082	Journal of Molecular Biology;Journal of Molecular Biology;Journal of Molecular Biology;Journal of Molecular Biology;Journal of Molecular Biology;Molecular and Cellular Endocrinology;BBA - Gene Regulatory Mechanisms;Gene;Cytokine;BBA - Gene Regulatory Mechanisms;Developmental Biology;Experimental Cell Research;Drug Discovery Today: Disease Mechanisms;Gene;DMM Disease Models and Mechanisms;Journal …				100108393:1029;100108393:1030;100108393:1035;100108393:1043;100108393:1152;19733624:1060;100604371:1127;23010425:1014;22658637:1096;22240386:1127;23142072:1183;23142027:1114;100695981:1044;24220850:1100;19229250:1355;22679223:10381;20584900:10036;100016263:10401;23557393:10067;23557393:10068;21952300:10437;21760632:10356;22072950:10248;100027513:10387;23633521:10351;18396140:100;18396140:3;183961…		Cell Death Differ;Cell Metab;Cell Metab;Cell Metab;J Mol Biol;J Biol Chem;J Cell Biochem		positive Regulation: KLF4 --+> adipogenesis			Regulation	Fingers;Fingers;Uterus	Mus musculus;Mus musculus;Rattus norvegicus	public	S0022-2836(12)00089-7;S0022-2836(12)00089-7;S0022-2836(12)00089-7;S0022-2836(12)00089-7;S0022-2836(12)00089-7;S0303-7207(09)00460-2;S1874-9399(12)00002-8;S0378-1119(12)00984-5;S1043-4666(12)00173-1;S1874-9399(12)00002-8;S0012-1606(12)00602-1;S0014-4827(12)00449-1;S1740-6765(13)00017-5;S0378-1119(13)01493-5;NRM3198;OBY2011212;S0022-2836(12)00089-7;S0022-2836(12)00089-7;S0022-2836(12)00089-7;S0022-…		19733624;23010425;22658637;22240386;23142072;23142027;24220850;19229250;22679223;20584900;23557393;23557393;21952300;21760632;22072950;23633521;18396140;18396140;18396140;22306741;22306741;22306741;22306741;22306741;22306741;24885501;24574043;24928509;25450488;25450488;20959618;25923408;25887780;26143335	366128934;359465706;368857242;52527723;52527723;51643737;51525091;362947784;372014613;372062717;53176043;373382269;373681042;359970738;605561683
	3			Alves Vidigal,J.;Ventura,A.;Rosa,A.;Brivanlou,A.H.;Gingold,J.A.;Fidalgo,M.;Guallar,D.;Lau,Z.;Sun,Z.;Zhou,H.;Faiola,F.;Huang,X.;Lee,D.-F.;Waghray,A.;Schaniel,C.;Felsenfeld,D.P.;Lemischka,I.R.;Wang,J.;Gingold,J.A.;Fidalgo,M.;Guallar,D.;Lau,Z.;Sun,Z.;Zhou,H.;Faiola,F.;Huang,X.;Lee,D.F.;Waghray,A.;Schaniel,C.;Felsenfeld,D.P.;Lemischka,I.R.;Wang,J.;Gingold,J.A.;Fidalgo,M.;Guallar,D.;Lau,Z.;Sun,Z.;Zhou…			Embryonic Stem Cells;Embryonic Stem Cells;Pluripotent Stem Cells;Embryonic Stem Cells;Pluripotent Stem Cells		3		Embryonic Stem Cells;Embryonic Stem Cells;Pluripotent Stem Cells;Embryonic Stem Cells;Pluripotent Stem Cells	10.1016/j.semcancer.2012.04.009;10.3390/ijms140714346;10.1016/j.molcel.2014.08.014;10.1016/j.molcel.2014.08.014;10.1016/j.molcel.2014.08.014	2014-10-04 06:44:13	2014-10-04 06:44:13			2013438453	1422-0067;1097-4164											1044-579X;1661-6596;1097-2765;1097-2765	Seminars in Cancer Biology;International Journal of Molecular Sciences;Molecular Cell;Molecular Cell				22561239:1062;23852015:10104;25240402:1110;25240402:5;25240402:1074		Mol Cell		PromoterBinding: NANOG ---> m_Mir291a			PromoterBinding			public	S1044-579X(12)00065-X;S1097-2765(14)00647-9;S1097-2765(14)00647-9		22561239;23852015;25240402;25240402;25240402	369307094
	9			Cho,S.;Park,J.S.;Kwon,S.;Kang,Y.K.;Cho,S.;Park,J.S.;Kwon,S.;Kang,Y.-K.;Li,L.;Wang,J.;Hou,J.;Wu,Z.;Zhuang,Y.;Lu,M.;Zhang,Y.;Zhou,X.;Li,Z.;Xiao,W.;Zhang,W.;Li,L.;Wang,J.;Hou,J.;Wu,Z.;Zhuang,Y.;Lu,M.;Zhang,Y.;Zhou,X.;Li,Z.;Xiao,W.;Zhang,W.;Li,L.;Wang,J.;Hou,J.;Wu,Z.;Zhuang,Y.;Lu,M.;Zhang,Y.;Zhou,X.;Li,Z.;Xiao,W.;Zhang,W.;Hay,D.C.;Sutherland,L.;Clark,J.;Burdon,T.;Carey,T.S.;Choi,I.;Wilson,C.A.;Knott,…			Embryonic Stem Cells;Embryonic Stem Cells;Embryonic Stem Cells;Embryonic Stem Cells;Embryonic Stem Cells;Blastomeres		3		Mus musculus, Embryonic Stem Cells;Mus musculus, Embryonic Stem Cells;Embryonic Stem Cells;Embryonic Stem Cells;Mus musculus, Embryonic Stem Cells;Inner cell mass;Stomach;Morula;Blastomeres	10.1016/j.gep.2012.03.005;10.1016/j.gep.2012.03.005;10.1016/j.febslet.2012.10.030;10.1016/j.febslet.2012.10.030;10.1016/j.febslet.2012.10.030;10.1089/scd.2013.0328;10.7314/APJCP.2013.14.9.5199;10.1262/jrd.2013-003;10.1038/ncb0211-112	2014-12-30 22:26:37	2014-12-30 22:26:37			2014075585;2011073083	1557-8534;1348-4400;1098-5549											1567-133X;1567-133X;0014-5793;0014-5793;0014-5793;1066-5099;1547-3287;1513-7368;0916-8818;1465-7392	Gene Expression Patterns;Gene Expression Patterns;FEBS Letters;FEBS Letters;FEBS Letters;Stem Cells and Development;Asian Pacific Journal of Cancer Prevention;Journal of Reproduction and Development;Nature Cell Biology				100588435:1072;22504302:1072;23108051:1103;23108051:1113;23108051:1129;14990861:3;24059348:10015;24175801:10336;23628850:10261;21283119:10119;20404091:1064		Stem Cells;Mol Cell Biol		PromoterBinding: POU5F1 ---> CDX2			PromoterBinding	Inner cell mass;Stomach;Morula	Mus musculus;Mus musculus;Mus musculus	public	S1567-133X(12)00038-5;S1567-133X(12)00038-5;S0014-5793(12)00813-7;S0014-5793(12)00813-7;S0014-5793(12)00813-7		22504302;23108051;23108051;23108051;14990861;24059348;24175801;23628850;21283119;20404091	372219091;370272918;369620245;361208519
	2			Xu,F.F.;Zhu,H.;Li,X.M.;Yang,F.;Chen,J.D.;Tang,B.;Sun,H.G.;Chu,Y.N.;Zheng,R.X.;Liu,Y.L.;Wang,L.S.;Zhang,Y.;Xu,F.-F.;Zhu,H.;Li,X.-M.;Chen,J.-D.;Tang,B.;Sun,H.-G.;Chu,Y.-N.;Liu,Y.-L.;Zhang,Y.;Xu,F.-F.;Chu,Y.-N.;Zheng,R.-X.;Yang,F.;Wang,L.-S.;Xu,F.-F.;Xu,F.-F.;Zhu,H.;Li,X.-M.;Chen,J.-D.;Tang,B.;Sun,H.-G.;Chu,Y.-N.;Liu,Y.-L.;Zhang,Y.;Xu,F.-F.;Chu,Y.-N.;Zheng,R.-X.;Yang,F.;Wang,L.-S.;Xu,F.-F.;Xu,F.-F.;…			Mesenchymal Stem Cells;Mesenchymal Stem Cells;Stem Cells;Mesenchymal Stem Cells		2		Mesenchymal Stem Cells;Mesenchymal Stem Cells;Stem Cells;Mesenchymal Stem Cells	10.1089/ten.TEA.2014.0007;10.1089/ten.tea.2014.0007;10.1089/ten.tea.2014.0007;10.1089/ten.tea.2014.0007;10.1089/ten.tea.2014.0007	2015-02-01 03:01:57	2015-02-01 03:01:57			2014929068;2014929068;2014929068;2014929068	1937-335X;1937-335X;1937-335X;1937-335X;1937-335X	negative										1937-3341;1937-3341;1937-3341;1937-3341	Tissue Engineering - Part A;Tissue Engineering - Part A;Tissue Engineering - Part A;Tissue Engineering - Part A				24702024:4;100000281:10008;100000281:10333;100000281:10401;100000281:10416		Tissue Eng Part A		negative Regulation: ICAM1 ---| ossification			Regulation			public			24702024	600521647;600521647;600521647;600521647
	7			Aldiri,I.;Vetter,M.L.;Schwarz,D.;Varum,S.;Zemke,M.;Schöler,A.;Baggiolini,A.;Draganova,K.;Koseki,H.;Schübeler,D.;Sommer,L.;Zhu,L.;Xu,P.C.;Schwarz,D.;Varum,S.;Zemke,M.;Baggiolini,A.;Draganova,K.;Sommer,L.;Schöler,A.;Schübeler,D.;Koseki,H.;Schübeler,D.;Schöler,A.;Chou,R.H.;Yu,Y.L.;Hung,M.C.;Hemming,S.;Cakouros,D.;Isenmann,S.;Cooper,L.;Menicanin,D.;Zannettino,A.;Gronthos,S.;Popov,B.;Petrov,N.;Pop…			Mesenchymal Stem Cells;Mesenchymal Stem Cells;Neurons;Stem Cells;Mesenchymal Stem Cells;Osteoblasts;Osteoblasts;Stem Cells		3		Mesenchymal Stem Cells;Neural Crest, Cartilage;Mesenchymal Stem Cells;Peripheral Nervous System, Neurons;Stem Cells;Homo sapiens, Mesenchymal Stem Cells;Bone and Bones;Osteoblasts;Osteoblasts;Stem Cells	10.1016/j.ydbio.2012.04.030;10.1242/dev.094342;10.1016/j.bbrc.2013.02.036;10.1242/dev.094342;10.1002/stem.1573;10.1016/j.gendis.2014.09.007;10.1016/j.gendis.2014.09.007;10.1016/j.gendis.2014.09.007;10.3727/096368915X686823	2015-02-01 10:31:03	2015-02-01 10:31:03			2014094970;2015915145	1477-9129;1477-9129;1943-8141;1549-4918	negative										0012-1606;0006-291X;0950-1991;2352-3042;2352-3042;2352-3042;0963-6897	Developmental Biology;Biochemical and Biophysical Research Communications;Development (Cambridge);Genes & Diseases;Genes & Diseases;Genes & Diseases;Cell Transplantation				22565092:1143;24496623:100;23438432:1088;24496623:10262;21654879:2;24123378:4;100000868:1171;100000868:1184;100000868:1189;100000384:10018		Development;Am J Transl Res;Stem Cells		negative Regulation: EZH2 ---| ossification			Regulation	Neural Crest;Peripheral Nervous System;Bone and Bones	Homo sapiens	public	S0012-1606(12)00219-9;S0006-291X(13)00296-9;S2352-3042(14)00031-2;S2352-3042(14)00031-2;S2352-3042(14)00031-2		22565092;24496623;23438432;24496623;21654879;24123378	372289268;603695844
	17			Wang,F.S.;Ko,J.Y.;Weng,L.H.;Yeh,D.W.;Ke,H.J.;Wu,S.L.;Lee,J.;Lee,J.;Jung,E.;Hwang,W.;Kim,Y.S.;Park,D.;Lee,J.;Lee,J.;Jung,E.;Hwang,W.;Kim,Y.S.;Park,D.;Christodoulides,C.;Lagathu,C.;Sethi,J.K.;Vidal-Puig,A.;Christodoulides,C.;Lagathu,C.;Sethi,J.K.;Vidal-Puig,A.;Addison⁎,W.N.;Saito,H.;Platt,I.;Rowe,G.C.;Yang,H.;Gori,F.;Horne,W.C.;Baron,R.;Ruan,J.;Trotter,T.N.;Nan,L.;Luo,R.;Javed,A.;Sanderson,R.D.;Suv…		3T3 {CellLine urn:agi-cellline:11027200};3T3 {CellLine urn:agi-cellline:11027200};3T3 {CellLine urn:agi-cellline:11027200};3T3 {CellLine urn:agi-cellline:11027200}	Adipocytes;Mesenchymal Stem Cells;Mesenchymal Stem Cells;proadipocyte;Mesenchymal Stem Cells;Osteoblasts;Osteoblasts;Adipocytes;mesenchyme cell;proadipocyte;Adipocytes;proadipocyte;Mesenchymal Stem Cells;Adipocytes;proadipocyte;proadipocyte;Adipocytes;bone cell;proadipocyte;Stem Cells;Stem Cells;adipose derived stem cell;Stromal Cells;Adipocytes;Adipocytes		3		Bone and Bones, Adipocytes;Homo sapiens, Adipose tissue, Mesenchymal Stem Cells;Homo sapiens, Adipose tissue, Mesenchymal Stem Cells;Homo sapiens, proadipocyte, 3T3 {CellLine urn:agi-cellline:11027200};Homo sapiens, Mesenchymal Stem Cells;Bone and Bones;Osteoblasts;Osteoblasts;Homo sapiens, Adipose tissue, Adipocytes;Bone Tissue;mesenchyme cell;Aorta;Homo sapiens, proadipocyte;Mus musculus, Adipo…	10.1016/j.lfs.2009.09.009;10.1016/j.lfs.2010.01.012;10.1016/j.lfs.2010.01.012;10.1016/j.tem.2008.09.002;10.1016/j.tem.2008.09.002;10.1016/j.bone.2012.02.083;10.1016/j.bone.2013.07.024;10.1016/j.bone.2013.07.024;10.1530/JME-10-0169;10.1042/BJ20101512;10.1371/journal.pone.0063638;10.3760/cma.j.issn.0366-6999.2012.01.025;10.1074/jbc.M114.600312;10.1016/j.gene.2015.03.072;10.1016/j.gene.2015.03.072;1…	2014-12-30 20:34:22	2014-12-30 20:34:22			2011189687;2011270724;2013345173;2012033736;2015850092;2015393094;2015393094	1479-6813;1479-6813;1470-8728;1932-6203;1083-351X;1421-9778;1421-9778	positive										0024-3205;0024-3205;0024-3205;1043-2760;1043-2760;8756-3282;8756-3282;8756-3282;0013-7227;0021-9738;0021-9738;0021-9258;0021-9533;0021-9533;0021-9533;0021-9533;0021-9533;0021-9533;0952-5041;0264-6021;0366-6999;0021-9533;0021-9258;0378-1119;0378-1119;1871-403X;1871-403X;1015-8987;1015-8987	Life Sciences;Life Sciences;Life Sciences;Trends in Endocrinology & Metabolism;Trends in Endocrinology & Metabolism;Bone;Bone;Bone;Journal of Molecular Endocrinology;Biochemical Journal;PLoS ONE;Chinese Medical Journal;Journal of Biological Chemistry;Gene;Gene;Obesity Research & Clinical Practice;Obesity Research & Clinical Practice;Cellular Physiology and Biochemistry;Cellular Physiology and Bio…				19782693:1114;20097210:1065;20097210:1103;19008118:1148;19008118:1150;100620169:1004;23895995:1103;23895995:1108;21247979:1171;18174290:1265;15841209:1174;15841209:1260;18487199:1065;16763196:1044;16763196:1078;16763196:1146;16763196:1179;16763196:1200;16763196:1201;21247979:10155;21375506:10159;23723991:10041;22340480:10076;16763196:2;100001323:10666;25863178:1129;25863178:1130;26383960:1016;263…		J Mol Endocrinol;Endocrinology;J Clin Invest;J Clin Invest;J Biol Chem;J Cell Sci;J Cell Sci;J Cell Sci;J Cell Sci;J Cell Sci;J Cell Sci;J Cell Sci		positive Regulation: DKK1 --+> adipogenesis			Regulation	Bone and Bones;Bone and Bones;Aorta;Bone and Bones;Bone and Bones	Homo sapiens;Homo sapiens;Homo sapiens;Homo sapiens;Homo sapiens;Homo sapiens;Mus musculus;Homo sapiens;Homo sapiens;Homo sapiens;Homo sapiens;Homo sapiens	public	S0024-3205(09)00387-7;S0024-3205(10)00030-5;S0024-3205(10)00030-5;S1043-2760(08)00153-7;S1043-2760(08)00153-7;S8756-3282(12)00155-X;S8756-3282(13)00286-X;S8756-3282(13)00286-X;S0378-1119(15)00398-4;S0378-1119(15)00398-4;S1871-403X(15)00130-1;S1871-403X(15)00130-1		19782693;20097210;20097210;19008118;19008118;23895995;23895995;21247979;18174290;15841209;15841209;18487199;16763196;16763196;16763196;16763196;16763196;16763196;21247979;21375506;23723991;22340480;16763196;25863178;25863178;26383960;26383960;26303458;26303458	361558469;361768947;369024863;364093252;603110489;606104842;606104842
	1			Gasperowicz,M.;Natale,D.R.;Gasperowicz,M.;Natale,D.R.C.					1		Inner cell mass, Epiblasts;Inner cell mass, Epiblasts	10.1095/biolreprod.110.085209	2013-01-17 01:04:17	2013-01-17 01:04:17			2011181564	1529-7268;1529-7268											0006-3363	Biology of Reproduction				21123814:1106;21123814:10099		Biol Reprod		PromoterBinding: NANOG ---> EHMT2			PromoterBinding	Inner cell mass;Inner cell mass		public			21123814;21123814	361538488
	1			Walker,E.;Ohishi,M.;Davey,R.E.;Zhang,W.;Cassar,P.A.;Tanaka,T.S.;Der,S.D.;Morris,Q.;Hughes,T.R.;Zandstra,P.W.;Stanford,W.L.;Walker,E.;Ohishi,M.;Davey,R.E.;Zhang,W.;Cassar,P.A.;Tanaka,T.S.;Der,S.D.;Morris,Q.;Hughes,T.R.;Zandstra,P.W.;Stanford,W.L.			Embryonic Stem Cells;Embryonic Stem Cells		1		Embryonic Stem Cells;Embryonic Stem Cells	10.1016/j.stem.2007.04.002;10.1016/j.stem.2007.04.002	2014-12-30 22:50:33	2014-12-30 22:50:33															1934-5909;1934-5909	Cell Stem Cell;Cell Stem Cell				18371337:1090;18371337:1091				PromoterBinding: NANOG ---> PHC1			PromoterBinding			public	S1934-5909(07)00006-9;S1934-5909(07)00006-9		18371337;18371337
	1			Jia,W.;Chen,W.;Kang,J.			Pluripotent Stem Cells		1		Pluripotent Stem Cells	10.1016/j.gpb.2013.09.004	2014-02-10 11:16:24	2014-02-10 11:16:24															1672-0229	Genomics, Proteomics & Bioinformatics				24096129:1117				PromoterBinding: NANOG ---> VLDLR			PromoterBinding			public	S1672-0229(13)00096-X		24096129
	8			Masaki,H.;Nishida,T.;Kitajima,S.;Asahina,K.;Teraoka,H.;Masaki,H.;Nishida,T.;Kitajima,S.;Asahina,K.;Teraoka,H.;Singhal,N.;Graumann,J.;Wu,G.;Araúzo-Bravo,M.J.;Han,D.W.;Greber,B.;Gentile,L.;Mann,M.;Schöler,H.R.;Singhal,N.;Graumann,J.;Wu,G.;Araúzo-Bravo,M.J.;Han,D.W.;Greber,B.;Gentile,L.;Mann,M.;Schöler,H.R.;Jung,M.;Peterson,H.;Chavez,L.;Kahlem,P.;Lehrach,H.;Vilo,J.;Adjaye,J.;Jung,M.;Chavez,L.;Lehrac…		nccit {CellLine urn:agi-cellline:11007133};nccit {CellLine urn:agi-cellline:11007133}	Embryonic Stem Cells;Embryonic Stem Cells;Fibroblasts;Oocytes;embryonic cells;Embryonic Stem Cells;Embryonic Stem Cells;Pluripotent Stem Cells		3		Homo sapiens, Embryonic Stem Cells;Homo sapiens, Embryonic Stem Cells;Fibroblasts;nccit {CellLine urn:agi-cellline:11007133};nccit {CellLine urn:agi-cellline:11007133};Oocytes;embryonic cells;Embryonic Stem Cells;Homo sapiens, Embryonic Stem Cells;Pluripotent Stem Cells	10.1016/j.cell.2010.04.037;10.1016/j.cell.2010.04.037;10.1371/journal.pone.0010709;10.1074/jbc.M110.117044;10.1039/c1mb05163f;10.1016/j.stem.2014.05.002;10.1101/gr.115824.110;10.1007/s12033-013-9702-4	2013-01-17 01:19:15	2013-01-17 01:19:15			2010496263;2010587335;2011364847;2014283021	1932-6203;1932-6203;1083-351X;1742-2051;1549-5469;1559-0305											0021-9258;0021-9258;0092-8674;0092-8674;0021-9258;1742-206X;1934-5909;1088-9051;1073-6085	Cell;Cell;PLoS ONE;Journal of Biological Chemistry;Molecular BioSystems;Cell Stem Cell;Genome Research;Molecular Biotechnology				17855347:1077;17855347:1283;20550931:1088;20550931:1106;20505756:1221;20505756:10259;20699224:10347;21761058:10501;24905163:1237;21527551:10095;24146427:10097		J Biol Chem;J Biol Chem;PLoS One		PromoterBinding: POU5F1 ---> DPPA4			PromoterBinding		Homo sapiens;Homo sapiens;Homo sapiens	public	S0092-8674(10)00491-5;S0092-8674(10)00491-5;S1934-5909(14)00189-1		17855347;17855347;20550931;20550931;20505756;20505756;20699224;21761058;24905163;21527551;24146427	359515667;359824289;363027497;362064349;52824903
	1			Wu,F.R.;Ding,B.;Qi,B.;Shang,M.B.;Yang,X.X.;Liu,Y.;Li,W.Y.;Wu,F.R.;Ding,B.;Qi,B.;Shang,M.B.;Yang,X.X.;Liu,Y.;Li,W.Y.;Wu,F.R.;Ding,B.;Qi,B.;Shang,M.B.;Yang,X.X.;Liu,Y.;Li,W.Y.		COS7 {CellLine urn:agi-cellline:11027203};COS7 {CellLine urn:agi-cellline:11027203}	Zygote		1		COS7 {CellLine urn:agi-cellline:11027203};COS7 {CellLine urn:agi-cellline:11027203};Blastocyst, Zygote	10.1016/j.gene.2012.07.030;10.1016/j.gene.2012.07.030;10.1016/j.gene.2012.07.030	2013-01-17 08:48:16	2013-01-17 08:48:16				1879-0038	negative										0378-1119;0378-1119	Gene;Gene				22871540:1089;22871540:4;22871540:1062		Gene		negative PromoterBinding: NANOG ---| TOR1AIP2			PromoterBinding	Blastocyst		public	S0378-1119(12)00866-9;S0378-1119(12)00866-9		22871540;22871540;22871540
	10			Alves Vidigal,J.;Ventura,A.;Tiscornia,G.;Izpisúa Belmonte,J.C.;Lüningschrör,P.;Hauser,S.;Kaltschmidt,B.;Kaltschmidt,C.;Ahmed,R.P.H.;Haider,H.K.;Buccini,S.;Li,L.;Jiang,S.;Ashraf,M.;Tiscornia,G.;Izpisúa Belmonte,J.C.;Izpisúa Belmonte,J.C.;Ng,H.-H.;Ng,H.-H.;Ng,H.-H.;Ng,H.-H.;Surani,M.A.;Leonardo,T.R.;Schultheisz,H.L.;Loring,J.F.;Laurent,L.C.;Gurtan,A.M.;Sharp,P.A.;Rosa,A.;Brivanlou,A.H.;Gingold,J.…			Embryonic Stem Cells;Fibroblasts;Embryonic Stem Cells;Myoblasts;Embryonic Stem Cells;Pluripotent Stem Cells;Embryonic Stem Cells;Embryonic Stem Cells;Embryonic Stem Cells;Pluripotent Stem Cells;Embryonic Stem Cells		3		Embryonic Stem Cells;Fibroblasts;Embryonic Stem Cells;Myoblasts;Embryonic Stem Cells;Pluripotent Stem Cells;Mus musculus, Embryonic Stem Cells;Embryonic Stem Cells;Embryonic Stem Cells;Pluripotent Stem Cells;Embryonic Stem Cells	10.1016/j.semcancer.2012.04.009;10.1016/j.bbamcr.2013.03.025;10.1161/CIRCRESAHA.110.240010;10.1101/gad.1982910;10.1038/ncb0511-490;10.1038/ncb2613;10.1016/j.jmb.2013.03.007;10.3390/ijms140714346;10.1016/j.molcel.2014.08.014;10.1038/onc.2014.334	2014-01-19 10:15:16	2014-01-19 10:15:16			2011367757;2010690454;2011245306;2012662237;2013438453;2015225406	1549-5477;1524-4571;1549-5477;1476-4679;1422-0067;1476-5594											1044-579X;0167-4889;0009-7330;0890-9369;1465-7392;1465-7392;0022-2836;1661-6596;1097-2765;0950-9232	Seminars in Cancer Biology;BBA - Molecular Cell Research;Circulation Research;Genes and Development;Nature Cell Biology;Nature Cell Biology;Journal of Molecular Biology;International Journal of Molecular Sciences;Molecular Cell;Oncogene				22561239:1062;21159814:1188;23557785:1081;21566212:10267;21159814:10198;21540844:10104;23131918:10205;23500488:1112;23852015:10104;25240402:1110;25328136:10220		Genes Dev		PromoterBinding: NANOG ---> m_Mir290			PromoterBinding		Mus musculus	public	S1044-579X(12)00065-X;S0167-4889(13)00126-2;0000301220110624000008;NCB0511490;NCB2613;S0022-2836(13)00154-X;S1097-2765(14)00647-9		22561239;21159814;23557785;21566212;21159814;21540844;23131918;23500488;23852015;25240402;25328136	51422778;360164740;361699925;366036175;369307094;605291945
	1			Sun,R.;Qi,H.					1		Mus musculus, Blastocyst	10.1016/j.gep.2013.10.002	2014-02-11 04:40:28	2014-02-11 04:40:28															1567-133X	Gene Expression Patterns				24140495:1164				PromoterBinding: NANOG ---> HIST1H1D			PromoterBinding	Blastocyst	Mus musculus	public	S1567-133X(13)00094-X		24140495
	4			Barakat,T.S.;Gribnau,J.;Barakat,T.S.;Gunhanlar,N.;Pardo,C.G.;Achame,E.M.;Ghazvini,M.;Boers,R.;Kenter,A.;Rentmeester,E.;Grootegoed,J.A.;Gribnau,J.;Ghazvini,M.;Dupont,C.;Gribnau,J.;Dupont,C.;Gribnau,J.;Yue,M.;Charles Richard,J.L.;Ogawa,Y.;Barakat,T.S.;Gunhanlar,N.;Pardo,C.G.;Achame,E.M.;Ghazvini,M.;Boers,R.;Kenter,A.;Rentmeester,E.;Grootegoed,J.A.;Gribnau,J.;Ghazvini,M.			Embryonic Stem Cells;Embryonic Stem Cells		3		Embryonic Stem Cells;Inner cell mass;Epiblasts;Epiblasts;Embryonic Stem Cells	10.1242/dev.069328;10.1371/journal.pgen.1002001;10.1016/j.ceb.2013.03.001;10.1016/j.ceb.2013.03.001;10.1016/j.bbagrm.2015.07.015;10.1371/journal.pgen.1002001	2015-09-06 18:58:31	2015-09-06 18:58:31			2012298452;2011086044;2011086044	1477-9129;1553-7404;1553-7404	negative										0950-1991;1553-7390;0955-0674;0955-0674;1874-9399;1553-7390	Development (Cambridge);PLoS Genetics;Current Opinion in Cell Biology;Current Opinion in Cell Biology;BBA - Gene Regulatory Mechanisms;PLoS Genetics				22619385:10084;21298085:10301;23578369:1034;23578369:1033;26260844:1133;21298085:10281				negative PromoterBinding: NANOG ---| RLIM			PromoterBinding	Inner cell mass		public	S0955-0674(13)00044-6;S0955-0674(13)00044-6;S1874-9399(15)00168-6		22619385;21298085;23578369;23578369;26260844;21298085	364870374;361245398;361245398
	1			Gasperowicz,M.;Natale,D.R.;Gasperowicz,M.;Natale,D.R.C.					1		Inner cell mass, Epiblasts;Inner cell mass, Epiblasts	10.1095/biolreprod.110.085209	2013-01-17 01:05:54	2013-01-17 01:05:54			2011181564	1529-7268;1529-7268											0006-3363	Biology of Reproduction				21123814:1106;21123814:10099		Biol Reprod		PromoterBinding: POU5F1 ---> EHMT1			PromoterBinding	Inner cell mass;Inner cell mass		public			21123814;21123814	361538488
	1			Chen,Q.;Yasuda,H.;de Crombrugghe,B.;Liu,W.;Sinha,K.M.			osteoprogenitors		1		Mus musculus, osteoprogenitors	10.1371/journal.pone.0058104	2014-02-15 16:48:21	2014-02-15 16:48:21			2013145722	1932-6203												PLoS ONE				23472141:10398				Regulation: MIR302A ---> ossification			Regulation		Mus musculus	public			23472141	368465636
	6			Iovino,N.;Cavalli,G.;Zeineddine,D.;Papadimou,E.;Chebli,K.;Gineste,M.;Liu,J.;Grey,C.;Thurig,S.;Behfar,A.;Wallace,V.A.;Skerjanc,I.S.;Pucéat,M.;Stefanovic,S.;Abboud,N.;Désilets,S.;Nury,D.;Cowan,C.;Pucéat,M.;Alfatah Mansour,A.;Hanna,J.H.;Marikawa,Y.;Tamashiro,D.A.A.;Fujita,T.C.;Alarcon,V.B.;Covello,K.L.;Kehler,J.;Yu,H.;Gordan,J.D.;Arsham,A.M.;Hu,C.J.;Labosky,P.A.;Simon,M.C.;Keith,B.;Marikawa,Y.;Tamas…		P19 {CellLine urn:agi-cellline:11013514}	Embryonic Stem Cells;Embryonic Stem Cells;embryonal carcinoma stem cell;Embryonic Stem Cells		3		Neuroectoderm;Mesoderm;Mesoderm;Embryonic Stem Cells;Embryonic Stem Cells;Mesoderm, embryonal carcinoma stem cell, P19 {CellLine urn:agi-cellline:11013514};Embryonic Stem Cells;Primitive Streak	10.1016/j.cell.2011.05.027;10.1016/j.devcel.2006.07.013;10.1038/emboj.2013.48;10.1089/scd.2010.0209;10.1089/scd.2010.0209;10.1089/scd.2010.0209;10.1089/scd.2010.0209	2013-01-17 04:39:39	2013-01-17 04:39:39			2013224822;2011187784;2011187784;2011187784	1540-8140;1460-2075;1557-8534											0092-8674;1534-5807;0261-4189;1547-3287;0890-9369;1547-3287;1547-3287	Cell;Developmental Cell;EMBO Journal;Stem Cells and Development;Stem Cells and Development;Stem Cells and Development				21663785:1025;17011492:1031;19736317:1133;23474893:10079;21083502:10284;16510872:1225;21083502:6;21083502:10291;21083502:10344		J Cell Biol;Genes Dev;Stem Cells Dev		PromoterBinding: POU5F1 ---> T			PromoterBinding	Neuroectoderm;Mesoderm;Mesoderm;Mesoderm;Primitive Streak		public	S0092-8674(11)00588-5;S1534-5807(06)00314-5;EMBOJ201348		21663785;17011492;19736317;23474893;21083502;16510872;21083502;21083502;21083502	52480747;361553588;361553588;361553588
	1			Gasperowicz,M.;Natale,D.R.;Gasperowicz,M.;Natale,D.R.C.					1		Inner cell mass, Epiblasts;Inner cell mass, Epiblasts	10.1095/biolreprod.110.085209	2013-01-17 01:09:19	2013-01-17 01:09:19			2011181564	1529-7268;1529-7268											0006-3363	Biology of Reproduction				21123814:1106;21123814:10099		Biol Reprod		PromoterBinding: NANOG ---> EHMT1			PromoterBinding	Inner cell mass;Inner cell mass		public			21123814;21123814	361538488
	4			Tutter,A.V.;Kowalski,M.P.;Baltus,G.A.;Iourgenko,V.;Labow,M.;Li,E.;Kadam,S.;Tutter,A.V.;Kowalski,M.P.;Baltus,G.A.;Iourgenko,V.;Labow,M.;Li,E.;Kadam,S.;Sun,Z.;Han,Q.;Zhu,Y.;Li,Z.;Chen,B.;Liao,L.;Bian,C.;Li,J.;Shao,C.;Zhao,R.C.;Sun,Z.;Han,Q.;Zhu,Y.;Li,Z.;Chen,B.;Liao,L.;Bian,C.;Li,J.;Shao,C.;Zhao,R.C.;Zhu,Y.;Sun,Z.;Han,Q.;Liao,L.;Wang,J.;Bian,C.;Li,J.;Yan,X.;Liu,Y.;Shao,C.;Zhao,R.C.;Sun,Z.;Han,Q.;Zh…			Mesenchymal Stem Cells;Mesenchymal Stem Cells;Mesenchymal Stem Cells;Mesenchymal Stem Cells;Mesenchymal Stem Cells;Mesenchymal Stem Cells;Mesenchymal Stem Cells;Embryonic Stem Cells		3		Mesenchymal Stem Cells;Mesenchymal Stem Cells;Mesenchymal Stem Cells;Mesenchymal Stem Cells;Mesenchymal Stem Cells;Mesenchymal Stem Cells;Mesenchymal Stem Cells;Embryonic Stem Cells	10.1089/scd.2010.0366;10.1089/scd.2010.0366;10.1038/leu.2008.384;10.1089/scd.2010.0366;10.1089/scd.2010.0366;10.1089/scd.2010.0366;10.1089/scd.2010.0366;10.1016/j.celrep.2014.08.011	2013-01-17 01:24:12	2013-01-17 01:24:12			2011487084;2011487084;2011487084;2011487084	1557-8534;1557-8534;1476-5551;1557-8534;1557-8534;1557-8534;1557-8534											0021-9258;0021-9258;1547-3287;1547-3287;1547-3287;1547-3287;2211-1247	Stem Cells and Development;Stem Cells and Development;Stem Cells and Development;Stem Cells and Development;Cell Reports				19036726:1116;19036726:1278;21235326:5;21235326:4;19148141:3;21235326:10140;21235326:10020;21235326:10007;21235326:10008;25199832:1026		J Biol Chem;J Biol Chem;Stem Cells Dev;Stem Cells Dev;Leukemia		PromoterBinding: NANOG ---> DKK1			PromoterBinding			public	S2211-1247(14)00674-3		19036726;19036726;21235326;21235326;19148141;21235326;21235326;21235326;21235326;25199832	362467967;362467967;362467967;362467967
	1			Ståhlberg,A.;Bengtsson,M.;Hemberg,M.;Semb,H.			Embryonic Stem Cells		1		Mus musculus, Neuroectoderm, Embryonic Stem Cells		2013-01-16 21:16:37	2013-01-16 21:16:37				1530-8561																19815608:1074		Clin Chem		PromoterBinding: POU5F1 ---> ID2			PromoterBinding	Neuroectoderm	Mus musculus	public			19815608
	1			Gasperowicz,M.;Natale,D.R.;Gasperowicz,M.;Natale,D.R.C.					1		Inner cell mass, Epiblasts;Inner cell mass, Epiblasts	10.1095/biolreprod.110.085209	2015-06-06 12:48:50	2015-06-06 12:48:50			2011181564	1529-7268;1529-7268											0006-3363	Biology of Reproduction				21123814:1106;21123814:10099		Biol Reprod		PromoterBinding: POU5F1 ---> EHMT2			PromoterBinding	Inner cell mass;Inner cell mass		public			21123814;21123814	361538488
	1			Satyanarayana,A.;Klarmann,K.D.;Keller,J.R.;Gavrilova,O.;Satyanarayana,A.;Klarmann,K.D.;Keller,J.R.;Gavrilova,O.;Satyanarayana,A.;Klarmann,K.D.;Keller,J.R.;Gavrilova,O.;Satyanarayana,A.;Klarmann,K.D.;Keller,J.R.;Gavrilova,O.			Fibroblasts;Adipocytes;Adipocytes		1		adipose tissue;Fibroblasts;Adipocytes;Mus musculus, Adipocytes	10.1096/fj.11-190892;10.1096/fj.11-190892;10.1096/fj.11-190892;10.1096/fj.11-190892	2014-12-31 06:18:45	2014-12-31 06:18:45			2012014037;2012014037;2012014037;2012014037	1530-6860;1530-6860;1530-6860;1530-6860											0892-6638;0892-6638;0892-6638;0892-6638	FASEB Journal;FASEB Journal;FASEB Journal;FASEB Journal				21990377:10033;21990377:10193;21990377:10489;21990377:10496				Regulation: ID1 ---> adipogenesis			Regulation		Mus musculus	public			21990377;21990377;21990377;21990377	364034914;364034914;364034914;364034914
	3			Qi,L.;Saberi,M.;Zmuda,E.;Wang,Y.;Altarejos,J.;Zhang,X.;Dentin,R.;Hedrick,S.;Bandyopadhyay,G.;Hai,T.;Olefsky,J.;Montminy,M.;Cawthorn,W.P.;Bree,A.J.;Yao,Y.;Du,B.;Hemati,N.;Martinez-Santibañez,G.;MacDougald,O.A.;Zhou,P.;Hummel,A.D.;Pywell,C.M.;Charlie Dong,X.;Duffield,G.E.			Adipocytes		3		Adipocytes;Mus musculus, Gonadal, Adipose Tissue, White	10.1016/j.cmet.2009.01.006;10.1016/j.bone.2011.08.010;10.1016/j.bbrc.2014.07.106	2014-12-30 22:27:35	2014-12-30 22:27:35					positive										1550-4131;8756-3282;0006-291X	Cell Metabolism;Bone;Biochemical and Biophysical Research Communications				19254572:1098;21872687:1135;25108156:1005				positive Regulation: ID2 --+> adipogenesis			Regulation	Gonadal	Mus musculus	public	S1550-4131(09)00007-2;S8756-3282(11)01153-7;S0006-291X(14)01355-2		19254572;21872687;25108156
	3			Cole,M.F.;Johnstone,S.E.;Newman,J.J.;Kagey,M.H.;Young,R.A.;Singhal,N.;Graumann,J.;Wu,G.;Araúzo-Bravo,M.J.;Han,D.W.;Greber,B.;Gentile,L.;Mann,M.;Schöler,H.R.;Theunissen,T.W.;Jaenisch,R.			Embryonic Stem Cells;Fibroblasts;Embryonic Stem Cells		3		Homo sapiens, Embryonic Stem Cells;Fibroblasts;Embryonic Stem Cells	10.1016/j.cell.2010.04.037;10.1016/j.stem.2014.05.002	2013-01-17 01:15:21	2013-01-17 01:15:21															0890-9369;0092-8674;1934-5909	Cell;Cell Stem Cell				18347094:1086;20550931:1088;24905163:1237		Genes Dev		PromoterBinding: POU5F1 ---> TCF3			PromoterBinding		Homo sapiens	public	S0092-8674(10)00491-5;S1934-5909(14)00189-1		18347094;20550931;24905163
	1			Leonardo,T.R.;Schultheisz,H.L.;Loring,J.F.;Laurent,L.C.			Embryonic Stem Cells		1		Mus musculus, Embryonic Stem Cells	10.1038/ncb2613	2014-02-06 09:29:42	2014-02-06 09:29:42			2012662237	1476-4679											1465-7392	Nature Cell Biology				23131918:10205				PromoterBinding: POU5F1 ---> m_Mir302a			PromoterBinding		Mus musculus	public	NCB2613		23131918	366036175
	6			Marson,A.;Levine,S.S.;Cole,M.F.;Frampton,G.M.;Brambrink,T.;Johnstone,S.;Guenther,M.G.;Johnston,W.K.;Wernig,M.;Newman,J.;Calabrese,J.M.;Dennis,L.M.;Volkert,T.L.;Gupta,S.;Love,J.;Hannett,N.;Sharp,P.A.;Bartel,D.P.;Jaenisch,R.;Young,R.A.;Thornton,J.E.;Gregory,R.I.;Shyh-Chang,N.;Daley,G.Q.;Lüningschrör,P.;Hauser,S.;Kaltschmidt,B.;Kaltschmidt,C.;Gingold,J.A.;Fidalgo,M.;Guallar,D.;Lau,Z.;Sun,Z.;Zhou,H.;…			Embryonic Stem Cells;Embryonic Stem Cells;Embryonic Stem Cells;Embryonic Stem Cells;Pluripotent Stem Cells;Embryonic Stem Cells;Pluripotent Stem Cells		3		Embryonic Stem Cells;Embryonic Stem Cells;Mammalia, Embryonic Stem Cells;Embryonic Stem Cells;Pluripotent Stem Cells;Embryonic Stem Cells;Pluripotent Stem Cells	10.1016/j.cell.2008.07.020;10.1016/j.tcb.2012.06.001;10.1016/j.stem.2013.03.005;10.1016/j.bbamcr.2013.03.025;10.1016/j.molcel.2014.08.014;10.1016/j.molcel.2014.08.014;10.1016/j.molcel.2014.08.014	2013-01-17 02:03:08	2013-01-17 02:03:08				1097-4164;1549-5477											0092-8674;0962-8924;1934-5909;0167-4889;1097-2765;1097-2765	Cell;Trends in Cell Biology;Cell Stem Cell;BBA - Molecular Cell Research;Molecular Cell;Molecular Cell				18692474:1105;22784697:1047;23561442:1060;23557785:1081;25240402:1110;25240402:5;21159814:1163;25240402:1063		Mol Cell;Genes Dev		PromoterBinding: NANOG ---> LIN28A			PromoterBinding		Mammalia	public	S0092-8674(08)00938-0;S0962-8924(12)00104-3;S1934-5909(13)00100-8;S0167-4889(13)00126-2;S1097-2765(14)00647-9;S1097-2765(14)00647-9		18692474;22784697;23561442;23557785;25240402;25240402;21159814;25240402
	2			Lim,L.S.;Loh,Y.H.;Zhang,W.;Li,Y.;Chen,X.;Wang,Y.;Bakre,M.;Ng,H.H.;Stanton,L.W.;Lim,L.S.;Loh,Y.H.;Zhang,W.;Li,Y.;Chen,X.;Wang,Y.;Bakre,M.;Ng,H.H.;Stanton,L.W.;Ali,R.G.;Bellchambers,H.M.;Arkell,R.M.;Lim,L.S.;Loh,Y.H.;Zhang,W.;Li,Y.;Chen,X.;Wang,Y.;Bakre,M.;Ng,H.H.;Stanton,L.W.;Lim,L.S.;Loh,Y.H.;Zhang,W.;Li,Y.;Chen,X.;Wang,Y.;Bakre,M.;Ng,H.H.;Stanton,L.W.;Lim,L.S.;Loh,Y.H.;Zhang,W.;Li,Y.;Chen,X.;Wan…			Embryonic Stem Cells;Embryonic Stem Cells;Embryonic Stem Cells;Embryonic Stem Cells;Embryonic Stem Cells;Embryonic Stem Cells;Embryonic Stem Cells;Embryonic Stem Cells;Embryonic Stem Cells		2		Mus musculus, Embryonic Stem Cells;Embryonic Stem Cells;Fingers;Embryonic Stem Cells;Embryonic Stem Cells;Embryonic Stem Cells;Mus musculus, Embryonic Stem Cells;Mus musculus, Embryonic Stem Cells;Embryonic Stem Cells;Homo sapiens, Embryonic Stem Cells	10.1016/j.biocel.2012.08.012	2013-01-17 01:22:07	2013-01-17 01:22:07															1059-1524;1059-1524;1357-2725;1059-1524;1059-1524;1059-1524;1059-1524;1059-1524;1059-1524;1059-1524	International Journal of Biochemistry and Cell Biology				17267691:1272;17267691:4;22964024:1024;17267691:1177;17267691:1170;17267691:1157;17267691:1155;17267691:1152;17267691:1038;17267691:1265		Mol Biol Cell;Mol Biol Cell;Mol Biol Cell;Mol Biol Cell;Mol Biol Cell;Mol Biol Cell;Mol Biol Cell;Mol Biol Cell;Mol Biol Cell		PromoterBinding: NANOG ---> ZIC3			PromoterBinding	Fingers	Mus musculus;Mus musculus;Mus musculus;Homo sapiens	public	S1357-2725(12)00290-7		17267691;17267691;22964024;17267691;17267691;17267691;17267691;17267691;17267691;17267691
	1			Gasperowicz,M.;Natale,D.R.;Gasperowicz,M.;Natale,D.R.C.					1		Inner cell mass, Epiblasts;Inner cell mass, Epiblasts	10.1095/biolreprod.110.085209	2013-01-17 01:01:48	2013-01-17 01:01:48			2011181564	1529-7268;1529-7268											0006-3363	Biology of Reproduction				21123814:1106;21123814:10099		Biol Reprod		PromoterBinding: NANOG ---> HELLS			PromoterBinding	Inner cell mass;Inner cell mass		public			21123814;21123814	361538488
	2			Cristancho,A.G.;Lazar,M.A.;Lizcano,F.;Romero,C.;Vargas,D.					2		Mus musculus, Lymphatic System, Adipose Tissue, White	10.1038/nrm3198;10.1590/S1415-47572010005000105	2014-12-31 07:27:44	2014-12-31 07:27:44			2011589109	1471-0080;1678-4685											1471-0072	Nature Reviews Molecular Cell Biology				21952300:10468;21637537:100		Genet Mol Biol		Regulation: KDM4C ---> adipogenesis			Regulation	Lymphatic System	Mus musculus	public	NRM3198		21952300;21637537	51643737
	1			Martin,E.C.;Qureshi,A.;Dasa,V.;Freitas,M.A.;Gimble,J.M.;Davis,T.A.;Martin,E.C.;Qureshi,A.;Dasa,V.;Freitas,M.A.;Gimble,J.M.;Davis,T.A.;Martin,E.C.;Qureshi,A.T.;Dasa,V.;Freitas,M.A.;Gimble,J.M.;Davis,T.A.;Martin,E.C.;Qureshi,A.T.;Dasa,V.;Freitas,M.A.;Gimble,J.M.;Davis,T.A.					1		Fingers;Fingers	10.1016/j.biochi.2015.02.012;10.1016/j.biochi.2015.02.012;10.1016/j.biochi.2015.02.012;10.1016/j.biochi.2015.02.012	2015-03-07 13:02:19	2015-03-07 13:02:19															0300-9084;0300-9084;0300-9084;0300-9084	Biochimie;Biochimie;Biochimie;Biochimie				25726914:1099;25726914:1109;25726914:1091;25726914:1101				Regulation: LIN28A ---> ossification			Regulation	Fingers;Fingers		public	S0300-9084(15)00047-4;S0300-9084(15)00047-4;S0300-9084(15)00047-4;S0300-9084(15)00047-4		25726914;25726914;25726914;25726914
	2			Lim,L.S.;Loh,Y.H.;Zhang,W.;Li,Y.;Chen,X.;Wang,Y.;Bakre,M.;Ng,H.H.;Stanton,L.W.;Lim,L.S.;Loh,Y.H.;Zhang,W.;Li,Y.;Chen,X.;Wang,Y.;Bakre,M.;Ng,H.H.;Stanton,L.W.;Lim,L.S.;Loh,Y.H.;Zhang,W.;Li,Y.;Chen,X.;Wang,Y.;Bakre,M.;Ng,H.H.;Stanton,L.W.;Lim,L.S.;Loh,Y.H.;Zhang,W.;Li,Y.;Chen,X.;Wang,Y.;Bakre,M.;Ng,H.H.;Stanton,L.W.;Lim,L.S.;Loh,Y.H.;Zhang,W.;Li,Y.;Chen,X.;Wang,Y.;Bakre,M.;Ng,H.H.;Stanton,L.W.;Lim,…			Embryonic Stem Cells;Embryonic Stem Cells;Embryonic Stem Cells;Embryonic Stem Cells;Embryonic Stem Cells;Embryonic Stem Cells;Embryonic Stem Cells		2		Mus musculus, Embryonic Stem Cells;Embryonic Stem Cells;Embryonic Stem Cells;Mus musculus, Embryonic Stem Cells;Mus musculus, Embryonic Stem Cells;Embryonic Stem Cells;Fingers;Homo sapiens, Embryonic Stem Cells	10.1016/j.bbrc.2009.10.038	2013-01-17 01:27:25	2013-01-17 01:27:25															1059-1524;1059-1524;1059-1524;1059-1524;1059-1524;1059-1524;0006-291X;1059-1524	Biochemical and Biophysical Research Communications				17267691:1272;17267691:4;17267691:1157;17267691:1155;17267691:1152;17267691:1038;19833094:1052;17267691:1265		Mol Biol Cell;Mol Biol Cell;Mol Biol Cell;Mol Biol Cell;Mol Biol Cell;Mol Biol Cell;Mol Biol Cell		PromoterBinding: POU5F1 ---> ZIC3			PromoterBinding	Fingers	Mus musculus;Mus musculus;Mus musculus;Homo sapiens	public	S0006-291X(09)02002-6		17267691;17267691;17267691;17267691;17267691;17267691;19833094;17267691
	8			Cole,M.F.;Johnstone,S.E.;Newman,J.J.;Kagey,M.H.;Young,R.A.;Sasai,M.;Makishi,K.;Itoh,K.;Terada,T.P.;Sasai,M.;Kawabata,Y.;Terada,T.P.;Sasai,M.;Sasai,M.;Sasai,M.;Makishi,K.;Itoh,K.;Terada,T.P.;Sasai,M.;Kawabata,Y.;Terada,T.P.;Sasai,M.;Sasai,M.;Sasai,M.;Makishi,K.;Itoh,K.;Terada,T.P.;Sasai,M.;Kawabata,Y.;Terada,T.P.;Sasai,M.;Sasai,M.;Sasai,M.;Makishi,K.;Itoh,K.;Terada,T.P.;Sasai,M.;Kawabata,Y.;Terada…			Embryonic Stem Cells;Embryonic Stem Cells;Embryonic Stem Cells;Embryonic Stem Cells;Trophoblasts;Embryonic Stem Cells;Embryonic Stem Cells		3		Homo sapiens, Embryonic Stem Cells;Mus musculus, Embryonic Stem Cells;Embryonic Stem Cells;Embryonic Stem Cells;Trophoblasts;Embryonic Stem Cells;Mesenchyme, Epithelium;Mus musculus, Embryonic Stem Cells	10.1371/journal.pcbi.1003380;10.1371/journal.pcbi.1003380;10.1371/journal.pcbi.1003380;10.1371/journal.pcbi.1003380;10.1371/journal.pone.0011238;10.1371/journal.pone.0011238;10.1371/journal.pone.0042424;10.1371/journal.pone.0052491;10.1371/journal.pone.0076345;10.1242/dev.116343;10.1242/dev.116343	2014-04-13 22:31:37	2014-04-13 22:31:37			2014058392;2014058392;2014058392;2014058392;2010424100;2010424100;2012460270;2012744527;2013635778;2015180700;2015180700	1553-7358;1553-7358;1553-7358;1553-7358;1932-6203;1932-6203;1932-6203;1932-6203;1932-6203;1949-2553;1477-9129;1477-9129	positive										0890-9369;1553-734X;1553-734X;1553-734X;1553-734X;0950-1991;0950-1991	PLoS Computational Biology;PLoS Computational Biology;PLoS Computational Biology;PLoS Computational Biology;PLoS ONE;PLoS ONE;PLoS ONE;PLoS ONE;PLoS ONE;Development (Cambridge);Development (Cambridge)				18347094:1086;24348228:10379;24348228:10367;24348228:10060;24348228:10059;20574542:10347;20574542:10355;22879976:10213;23285066:10206;24116102:10313;25245189:3;26130756:10236;26130756:10204		Genes Dev;Oncotarget		positive PromoterBinding: NANOG --+> SOX2			PromoterBinding	Mesenchyme	Homo sapiens;Mus musculus;Mus musculus	public			18347094;24348228;24348228;24348228;24348228;20574542;20574542;22879976;23285066;24116102;25245189;26130756;26130756	372170446;372170446;372170446;372170446;359301729;359301729;365375519;366307873;369979310;605121438;605121438
	4			Alves Vidigal,J.;Ventura,A.;Rosa,A.;Brivanlou,A.H.;Gingold,J.A.;Fidalgo,M.;Guallar,D.;Lau,Z.;Sun,Z.;Zhou,H.;Faiola,F.;Huang,X.;Lee,D.-F.;Waghray,A.;Schaniel,C.;Felsenfeld,D.P.;Lemischka,I.R.;Wang,J.;Gingold,J.A.;Fidalgo,M.;Guallar,D.;Lau,Z.;Sun,Z.;Zhou,H.;Faiola,F.;Huang,X.;Lee,D.F.;Waghray,A.;Schaniel,C.;Felsenfeld,D.P.;Lemischka,I.R.;Wang,J.;Ahmed,R.P.H.;Haider,H.K.;Buccini,S.;Li,L.;Jiang,S.;As…			Embryonic Stem Cells;Embryonic Stem Cells;Pluripotent Stem Cells;Embryonic Stem Cells;Myoblasts;Pluripotent Stem Cells		3		Embryonic Stem Cells;Embryonic Stem Cells;Pluripotent Stem Cells;Embryonic Stem Cells;Myoblasts;Pluripotent Stem Cells	10.1016/j.semcancer.2012.04.009;10.3390/ijms140714346;10.1016/j.molcel.2014.08.014;10.1016/j.molcel.2014.08.014;10.1161/CIRCRESAHA.110.240010;10.1016/j.molcel.2014.08.014	2014-02-05 10:31:45	2014-02-05 10:31:45			2013438453;2011367757	1422-0067;1097-4164;1524-4571											1044-579X;1661-6596;1097-2765;0009-7330;1097-2765	Seminars in Cancer Biology;International Journal of Molecular Sciences;Molecular Cell;Circulation Research;Molecular Cell				22561239:1062;23852015:10104;25240402:1110;25240402:5;21566212:10267;25240402:1074		Mol Cell		PromoterBinding: NANOG ---> m_Mir292			PromoterBinding			public	S1044-579X(12)00065-X;S1097-2765(14)00647-9;0000301220110624000008;S1097-2765(14)00647-9		22561239;23852015;25240402;25240402;21566212;25240402	369307094;51422778
	1			Sun,R.;Qi,H.					1		Mus musculus, Blastocyst	10.1016/j.gep.2013.10.002	2014-02-11 01:58:06	2014-02-11 01:58:06															1567-133X	Gene Expression Patterns				24140495:1164				PromoterBinding: NANOG ---> HIST1H1B			PromoterBinding	Blastocyst	Mus musculus	public	S1567-133X(13)00094-X		24140495
	2			Barakat,T.S.;Gribnau,J.;Dupont,C.;Gribnau,J.;Dupont,C.;Gribnau,J.			Embryonic Stem Cells		2		Embryonic Stem Cells;Epiblasts;Epiblasts	10.1242/dev.069328;10.1016/j.ceb.2013.03.001;10.1016/j.ceb.2013.03.001	2013-06-19 23:53:36	2013-06-19 23:53:36			2012298452	1477-9129											0950-1991;0955-0674;0955-0674	Development (Cambridge);Current Opinion in Cell Biology;Current Opinion in Cell Biology				22619385:10084;23578369:1033;23578369:1034				PromoterBinding: POU5F1 ---> RLIM			PromoterBinding			public	S0955-0674(13)00044-6;S0955-0674(13)00044-6		22619385;23578369;23578369	364870374
	1			Liu,S.;Li,N.;Yu,X.;Xiao,X.;Cheng,K.;Hu,J.;Wang,J.;Zhang,D.;Cheng,S.;Liu,S.;Liu,S.;Li,N.;Yu,X.;Xiao,X.;Cheng,K.;Hu,J.;Wang,J.;Zhang,D.;Cheng,S.;Liu,S.;Liu,S.;Li,N.;Yu,X.;Xiao,X.;Cheng,K.;Hu,J.;Wang,J.;Zhang,D.;Cheng,S.;Liu,S.;Liu,S.;Li,N.;Yu,X.;Xiao,X.;Cheng,K.;Hu,J.;Wang,J.;Zhang,D.;Cheng,S.;Liu,S.;Liu,S.;Li,N.;Yu,X.;Xiao,X.;Cheng,K.;Hu,J.;Wang,J.;Zhang,D.;Cheng,S.;Liu,S.		HuH7 {CellLine urn:agi-cellline:11011679}	cancer stem cells;cancer stem cells;Stem Cells;Stem Cells		1		cancer stem cells;cancer stem cells;Stem Cells;Stem Cells;HuH7 {CellLine urn:agi-cellline:11011679}	10.1053/j.gastro.2013.01.046;10.1053/j.gastro.2013.01.046;10.1053/j.gastro.2013.01.046;10.1053/j.gastro.2013.01.046;10.1053/j.gastro.2013.01.046	2013-06-21 12:32:57	2013-06-21 12:43:47				1528-0012;1528-0012											0016-5085;0016-5085;0016-5085	Gastroenterology;Gastroenterology;Gastroenterology				23376424:1118;23376424:1120;23376424:13;23376424:11;23376424:1124		Gastroenterology;Gastroenterology		PromoterBinding: NANOG ---> ICAM1			PromoterBinding			public	S0016-5085(13)00103-0;S0016-5085(13)00103-0;S0016-5085(13)00103-0		23376424;23376424;23376424;23376424;23376424
	1			Jia,W.;Chen,W.;Kang,J.			Pluripotent Stem Cells		1		Pluripotent Stem Cells	10.1016/j.gpb.2013.09.004	2014-02-10 10:40:38	2014-02-10 10:40:38															1672-0229	Genomics, Proteomics & Bioinformatics				24096129:1117				PromoterBinding: POU5F1 ---> SFMBT2			PromoterBinding			public	S1672-0229(13)00096-X		24096129
	6			Tsai,C.-C.;Hung,S.-C.;Hung,S.-C.;Hung,S.-C.;Hung,S.-C.;Hung,S.-C.;Tsai,C.-C.;Hung,S.-C.;Hung,S.-C.;Hung,S.-C.;Hung,S.-C.;Hung,S.-C.;Tsai,C.-C.;Hung,S.-C.;Hung,S.-C.;Hung,S.-C.;Hung,S.-C.;Hung,S.-C.;Tsai,C.-C.;Hung,S.-C.;Hung,S.-C.;Hung,S.-C.;Hung,S.-C.;Hung,S.-C.;Wu,F.-R.;Zhang,Y.;Ding,B.;Lei,X.-H.;Huang,J.-C.;Wang,C.-H.;Liu,Y.;Wang,R.;Li,W.-Y.;Liu,Y.;Mukhopadhyay,P.;Pisano,M.M.;Lu,X.;Huang,L.;Lu…			Embryonic Stem Cells;somatic cells;Mesenchymal Stem Cells;Mesenchymal Stem Cells;Mesenchymal Stem Cells;Pluripotent Stem Cells;Mesenchymal Stem Cells;Mesenchymal Stem Cells		3		Embryonic Stem Cells;somatic cells;Mesenchymal Stem Cells;Mesoderm;Mesenchymal Stem Cells;Mesenchymal Stem Cells;Pluripotent Stem Cells;Mesenchymal Stem Cells;Mesenchymal Stem Cells	10.4161/cc.22048;10.4161/cc.22048;10.4161/cc.22048;10.4161/cc.22048;10.4238/2014.December.4.6;10.1002/stem.1382;10.4161/cc.22048;10.1016/j.neures.2015.01.014;10.1152/ajpcell.00112.2013;10.1038/onc.2014.334;10.1038/onc.2014.334;10.1038/onc.2014.334	2015-02-01 02:50:27	2015-02-01 02:50:27			2012631065;2012631065;2012631065;2012631065;2014613917;2012631065;2014118617;2015225406;2015225406;2015225406	1551-4005;1551-4005;1551-4005;1551-4005;1676-5680;1549-4918;1551-4005;1522-1563;1476-5594;1476-5594;1476-5594	positive										1538-4101;1538-4101;1538-4101;1538-4101;1538-4101;0168-0102;0363-6143;0950-9232;0950-9232;0950-9232	Cell Cycle;Cell Cycle;Cell Cycle;Cell Cycle;Genetics and Molecular Research;Cell Cycle;Neuroscience Research;American Journal of Physiology - Cell Physiology;Oncogene;Oncogene;Oncogene				22951581:10031;22951581:10044;22951581:10040;22951581:10037;25501223:10157;23554223:4;22951581:10042;25659757:1143;24304832:10336;25328136:10111;25328136:10110;25328136:10166		Stem Cells		positive PromoterBinding: POU5F1 --+> DNMT1			PromoterBinding	Mesoderm		public	S0168-0102(15)00033-4		22951581;22951581;22951581;22951581;25501223;23554223;22951581;25659757;24304832;25328136;25328136;25328136	365936280;365936280;365936280;365936280;600689998;365936280;372377881;605291945;605291945;605291945
	7			Greber,B.;Zhang,M.;Moritz,S.;Frank,S.;Müller-Molina,A.J.;Araúzo-Bravo,M.J.;Han,D.W.;Schöler,H.R.;Coulon,P.;Pape,H.-C.;Coulon,P.;Pape,H.-C.;Schöler,H.R.;Han,D.W.;Wu,C.-S.;Hsiao,M.;Chuang,T.-J.;Yu,C.-Y.;Chuang,C.-Y.;Kao,C.-F.;Kuo,H.-C.;Yamada,T.;Urano-Tashiro,Y.;Tanaka,S.;Akiyama,H.;Tashiro,F.;Greber,B.;Zhang,M.;Moritz,S.;Frank,S.;Müller-Molina,A.J.;Araúzo-Bravo,M.J.;Han,D.W.;Schöler,H.R.;Co…			Embryonic Stem Cells;Embryonic Stem Cells;Embryonic Stem Cells;Embryonic Stem Cells;Embryonic Stem Cells;Embryonic Stem Cells		3		Homo sapiens, Embryonic Stem Cells;Germinal Epithelium, Embryonic Stem Cells;Homo sapiens, Nervous system, Embryonic Stem Cells;Homo sapiens, Nervous system, Embryonic Stem Cells;Homo sapiens, Epiblasts, Embryonic Stem Cells;Homo sapiens, Embryonic Stem Cells;Neural Plate;Nervous system	10.1038/emboj.2011.407;10.1101/gr.159483.113;10.1371/journal.pone.0056997;10.1038/emboj.2011.407;10.1038/emboj.2011.407;10.1073/pnas.1014041108;10.1242/dev.085290;10.1242/dev.085936	2014-12-30 22:30:38	2014-12-30 22:30:38			2011687932;2014013614;2013137629;2011687932;2011687932;2011297946;2012719603;2012594846	1460-2075;1549-5469;1932-6203;1460-2075;1460-2075;1091-6490;1477-9129;1477-9129;1476-5403											0261-4189;1088-9051;0261-4189;0261-4189;0027-8424;0950-1991;0950-1991	EMBO Journal;Genome Research;PLoS ONE;EMBO Journal;EMBO Journal;Proceedings of the National Academy of Sciences of the United States of America;Development (Cambridge);Development (Cambridge)				22085933:10102;24131564:10294;23451132:10255;22085933:10135;22085933:10123;21525408:10061;23154415:10254;22992956:10212;19282867:1157		Cell Death Differ		PromoterBinding: NANOG ---> PAX6			PromoterBinding	Germinal Epithelium;Nervous system;Nervous system;Neural Plate;Nervous system	Homo sapiens;Homo sapiens;Homo sapiens;Homo sapiens;Homo sapiens	public	EMBOJ2011407;EMBOJ2011407;EMBOJ2011407		22085933;24131564;23451132;22085933;22085933;21525408;23154415;22992956;19282867	51717993;372052503;368445346;51717993;51717993;361846454;366217162;365812897
	1			Katoh,Y.;Katoh,M.;Katoh,Y.;Katoh,M.;Katoh,Y.;Katoh,M.;Katoh,Y.;Katoh,M.					1		fertilized ovum		2013-01-17 01:29:53	2013-01-17 01:29:53			2010697184;2010697184;2010697184	1791-244X;1791-244X;1791-244X											1107-3756;1107-3756;1107-3756;1107-3756	International Journal of Molecular Medicine;International Journal of Molecular Medicine;International Journal of Molecular Medicine				17611647:12;17611647:10105;17611647:10109;17611647:10124		Int J Mol Med		PromoterBinding: NANOG ---> KDM4C			PromoterBinding	fertilized ovum		public			17611647;17611647;17611647;17611647	360185573;360185573;360185573
	2			Walker,E.;Ohishi,M.;Davey,R.E.;Zhang,W.;Cassar,P.A.;Tanaka,T.S.;Der,S.D.;Morris,Q.;Hughes,T.R.;Zandstra,P.W.;Stanford,W.L.;Walker,E.;Ohishi,M.;Davey,R.E.;Zhang,W.;Cassar,P.A.;Tanaka,T.S.;Der,S.D.;Morris,Q.;Hughes,T.R.;Zandstra,P.W.;Stanford,W.L.;Jung,M.;Chavez,L.;Lehrach,H.;Adjaye,J.;Peterson,H.;Peterson,H.;Vilo,J.;Kahlem,P.;Vilo,J.;Walker,E.;Ohishi,M.;Davey,R.E.;Zhang,W.;Cassar,P.A.;Tanaka,T.S.;…		nccit {CellLine urn:agi-cellline:11007133};nccit {CellLine urn:agi-cellline:11007133}	Embryonic Stem Cells;Embryonic Stem Cells;Embryonic Stem Cells		2		Embryonic Stem Cells;Embryonic Stem Cells;nccit {CellLine urn:agi-cellline:11007133};Embryonic Stem Cells;nccit {CellLine urn:agi-cellline:11007133}	10.1016/j.stem.2007.04.002;10.1016/j.stem.2007.04.002;10.1371/journal.pone.0010709;10.1016/j.stem.2007.04.002	2014-02-15 16:58:05	2014-02-15 16:58:05			2010496263	1932-6203;1932-6203											1934-5909;1934-5909;1934-5909	Cell Stem Cell;Cell Stem Cell;PLoS ONE;Cell Stem Cell				18371337:1090;18371337:1096;20505756:10326;18371337:1091;20505756:1281		PLoS One		PromoterBinding: POU5F1 ---> PHC1			PromoterBinding			public	S1934-5909(07)00006-9;S1934-5909(07)00006-9;S1934-5909(07)00006-9		18371337;18371337;20505756;18371337;20505756	359515667
	2			Ståhlberg,A.;Bengtsson,M.;Hemberg,M.;Semb,H.;Suzuki,A.;Raya,A.;Kawakami,Y.;Morita,M.;Matsui,T.;Nakashima,K.;Gage,F.H.;Rodríguez-Esteban,C.;Izpisúa Belmonte,J.C.;Suzuki,A.;Raya,A.;Kawakami,Y.;Morita,M.;Matsui,T.;Nakashima,K.;Gage,F.H.;Rodríguez-Esteban,C.;Izpisúa Belmonte,J.C.			Embryonic Stem Cells		2		Mus musculus, Neuroectoderm, Embryonic Stem Cells;Bone and Bones;Bone and Bones		2013-01-16 21:16:21	2013-01-16 21:16:21				1530-8561											0027-8424;0027-8424					19815608:1074;16801560:1156;16801560:1130		Clin Chem;Proc Natl Acad Sci U S A;Proc Natl Acad Sci U S A		PromoterBinding: NANOG ---> ID1			PromoterBinding	Neuroectoderm;Bone and Bones;Bone and Bones	Mus musculus	public			19815608;16801560;16801560
	1			Gasperowicz,M.;Natale,D.R.;Gasperowicz,M.;Natale,D.R.C.					1		Inner cell mass, Epiblasts;Inner cell mass, Epiblasts	10.1095/biolreprod.110.085209	2013-01-17 01:11:19	2013-01-17 01:11:19			2011181564	1529-7268;1529-7268											0006-3363	Biology of Reproduction				21123814:1106;21123814:10099		Biol Reprod		PromoterBinding: NANOG ---> DNMT3A			PromoterBinding	Inner cell mass;Inner cell mass		public			21123814;21123814	361538488
	5			Alves Vidigal,J.;Ventura,A.;Anokye-Danso,F.;Morrisey,E.E.;Snitow,M.;Morrisey,E.E.;Morrisey,E.E.;Morrisey,E.E.;Rosa,A.;Brivanlou,A.H.;Ong,S.-G.;Lee,W.H.;Kodo,K.;Wu,J.C.;Sun,Z.;Zhang,Y.;Su,B.;Wei,Q.;He,X.;Ji,W.;Sun,Z.;Wei,Q.;Zhang,Y.;He,X.;Ji,W.;Su,B.;Sun,Z.;Wei,Q.;Zhang,Y.			Embryonic Stem Cells;Embryonic Stem Cells;Embryonic Stem Cells;Embryonic Stem Cells		3		Embryonic Stem Cells;Embryonic Stem Cells;Embryonic Stem Cells;Mus musculus, Embryonic Stem Cells	10.1016/j.semcancer.2012.04.009;10.1242/jcs.095968;10.3390/ijms140714346;10.1016/j.addr.2015.04.004;10.1186/1471-2164-12-276	2014-02-05 15:20:11	2014-02-05 15:20:11			2013030801;2013438453;2011334624	1477-9137;1422-0067;1471-2164											1044-579X;0021-9533;1661-6596;0169-409X	Seminars in Cancer Biology;Journal of Cell Science;International Journal of Molecular Sciences;Advanced Drug Delivery Reviews;BMC Genomics				22561239:1062;23077173:10045;23852015:10104;25887992:1064;21627802:10279				PromoterBinding: POU5F1 ---> m_Mir293			PromoterBinding		Mus musculus	public	S1044-579X(12)00065-X;S0169-409X(15)00060-5		22561239;23077173;23852015;25887992;21627802	368094357;369307094;51456139
	3			Gasperowicz,M.;Natale,D.R.;Do,J.T.;Schöler,H.R.;Tan,M.H.;Leong,D.E.;Foygel,K.;Yao,M.W.M.;Au,K.F.;Wong,W.H.;Wong,W.H.;Tan,M.H.;Foygel,K.;Yao,M.W.M.;Gasperowicz,M.;Natale,D.R.C.;Tan,M.H.;Leong,D.E.;Foygel,K.;Yao,W.M.;Au,K.F.;Wong,W.H.;Wong,W.H.;Tan,M.H.;Foygel,K.;Yao,W.M.			Embryonic Stem Cells;Embryonic Stem Cells		3		Inner cell mass, Epiblasts;Embryonic Stem Cells;Inner cell mass, Epiblasts;Embryonic Stem Cells	10.1016/j.tips.2009.03.003;10.1038/msb.2012.65;10.1095/biolreprod.110.085209;10.1038/msb.2012.65	2013-01-17 01:08:14	2013-01-17 01:08:14			2013053917;2011181564;2015980933	1529-7268;1744-4292;1529-7268;1744-4292											0165-6147;0006-3363	Trends in Pharmacological Sciences;Molecular Systems Biology;Biology of Reproduction;Molecular Systems Biology				21123814:1106;19427042:1080;23295861:10423;21123814:10099;23295861:10219		Biol Reprod		PromoterBinding: NANOG ---> DNMT3B			PromoterBinding	Inner cell mass;Inner cell mass		public	S0165-6147(09)00065-0;MSB201265		21123814;19427042;23295861;21123814;23295861	368162542;361538488;603951066
	164			Canalis,E.;Hardy,R.;Cooper,M.S.;Hardy,R.;Cooper,M.S.;Wang,F.S.;Ko,J.Y.;Yeh,D.W.;Ke,H.C.;Wu,H.L.;Glass,D.A. 2nd;Karsenty,G.;Baron,R.;Rawadi,G.;Clines,G.A.;Mohammad,K.S.;Bao,Y.;Stephens,O.W.;Suva,L.J.;Shaughnessy,J.D. Jr;Fox,J.W.;Chirgwin,J.M.;Guise,T.A.;Clines,G.A.;Mohammad,K.S.;Bao,Y.;Stephens,O.W.;Suva,L.J.;Shaughnessy,J.D. Jr;Fox,J.W.;Chirgwin,J.M.;Guise,T.A.;Clines,G.A.;Mohammad,K.S.;Bao,Y.;St…		mda pca 2b {CellLine urn:agi-cellline:11006904};C4-2B {CellLine urn:agi-cellline:11015105};mda pca 2b {CellLine urn:agi-cellline:11006904};PC-3 {CellLine urn:agi-cellline:11013519};H7402 {CellLine urn:agi-cellline:11027059};MDA-MB-435S {CellLine urn:agi-cellline:11006913}	Osteoblasts;Osteoclasts;Osteoblasts;Osteoblasts;Osteoblasts;Osteoblasts;Myeloid Cells;Osteoblasts;Chondrocytes;Stem Cells;Osteoblasts;Osteoblasts;Osteoblasts;Stromal Cells;Osteoblasts;Osteoblasts;Mesenchymal Stem Cells;Osteoblasts;Osteoblasts;Osteoblasts;Mesenchymal Stem Cells;Osteoblasts;Osteoblasts;Osteoblasts;Stromal Cells;Osteoblasts;Osteoblasts;Osteoblasts;Osteoblasts;Osteoblasts;Osteoblasts…		3		Bone and Bones;Synovial Membrane, Osteoblasts;Osteoclasts;Bone Tissue;Bone and Bones, Osteoblasts;Bone and Bones;Bone Marrow;Homo sapiens, Bone Marrow;Osteoblasts;Osteoblasts;Bone and Bones;Osteoblasts;Aorta;Myeloid Cells;Osteoblasts;Rattus norvegicus, Bone Callus, Chondrocytes;Bone and Bones, Stem Cells;Osteoblasts;Mus musculus, Osteoblasts, mda pca 2b {CellLine urn:agi-cellline:11006904};Osteob…	10.1016/j.bbrc.2004.04.025;10.1016/j.injury.2011.03.061;10.1016/j.metabol.2011.07.008;10.1016/j.ocl.2011.03.001;10.1016/j.semarthrit.2011.01.006;10.1016/j.semarthrit.2011.01.006;10.1016/j.semarthrit.2011.01.006;10.1053/j.seminoncol.2010.10.007;10.1016/S0140-6736(10)62349-5;10.1016/S0140-6736(10)62349-5;10.1016/j.biomaterials.2009.11.071;10.1016/j.biomaterials.2011.12.021;10.1016/j.tibtech.2008.11…	2013-01-16 21:13:01	2013-01-16 21:13:01			2012446791;2012600749;2012723326;2012723326;2012723326;2012723326;2012723326;2012723326;2013277718;2013277718;2013347647;2013442294;2013616989;2013721002;2011014632;2011060504;2014023991;2014107083;2010492865;2010627876;2010611613;2011082838;2011037456;2010554072;2011367139;2011367139;2010431305;2010555421;2010671504;2010665136;2010665136;2010646154;2010646154;2011241340;2011239562;2011241702;201…	1945-7197;1479-6805;1479-6805;1478-6362;1476-5594;1476-5594;1600-065X;1468-2060;1097-0045;1435-5604;1523-4681;1523-4681;1097-0215;1097-4652;1091-6490;1945-7189;1499-2752;1593-098X;1471-2474;1471-2474;1740-2530;1938-3207;1477-9137;1932-6203;1932-6203;1945-7197;1932-6203;1945-7197;1932-6203;1433-2965;1573-2592;1435-5604;1435-5604;1468-2060;1439-4286;1468-2060;1468-2060;1471-2474;1471-2474;1932-6203…	negative										0013-7227;0013-7227;0013-7227;0888-8809;0888-8809;0888-8809;0888-8809;0888-8809;0021-9738;0021-9258;0021-9258;0021-9258;0006-291X;0020-1383;0026-0495;0030-5898;0049-0172;0049-0172;0049-0172;0093-7754;0140-6736;0140-6736;0142-9612;0142-9612;0167-7799;0301-472X;0959-8049;0959-8049;1297-319X;1297-319X;1521-6942;1521-6942;1521-6942;1521-6942;1550-4131;1934-5909;8756-3282;8756-3282;8756-3282;8756-3282…	Biochemical and Biophysical Research Communications;Injury;Metabolism;Orthopedic Clinics of North America;Seminars in Arthritis and Rheumatism;Seminars in Arthritis and Rheumatism;Seminars in Arthritis and Rheumatism;Seminars in Oncology;The Lancet;The Lancet;Biomaterials;Biomaterials;Trends in Biotechnology;Experimental Hematology;European Journal of Cancer;European Journal of Cancer;Joint Bone …				20375217:1116;19443863:1135;19443863:1150;18174290:1265;17395705:1132;17395698:1179;17068196:1064;17068196:1151;17068196:1157;17068196:1210;17068196:1257;15841209:1172;19497136:1195;18487199:1065;18487199:1417;17085452:1056;15110782:1088;21507402:1078;21944272:1071;21742154:1069;21435697:1152;21435697:1156;21435697:1161;21111245:1152;21450337:1177;21450337:1187;20004015:1014;22209557:1150;1918799…		J Clin Endocrinol Metab;J Endocrinol;J Endocrinol;Endocrinology;Endocrinology;Endocrinology;Mol Endocrinol;Mol Endocrinol;Mol Endocrinol;Mol Endocrinol;Mol Endocrinol;J Clin Invest;Arthritis Res Ther;J Biol Chem;J Biol Chem;J Biol Chem;Ann Oncol;Bone;J Biol Chem;Mol Endocrinol;Mol Endocrinol;Br J Cancer;Br J Cancer;Oncogene;Oncogene;Immunol Rev;Ann Rheum Dis;Prostate;J Bone Miner Metab;J Bone Min…		negative Regulation: DKK1 ---| ossification			Regulation	Bone and Bones;Synovial Membrane;Bone and Bones;Bone and Bones;Bone Marrow;Bone Marrow;Bone and Bones;Aorta;Bone and Bones;Bone and Bones;Bone Marrow;Bone and Bones;Bone and Bones;Bone and Bones;Bone Matrix;Bone Marrow;Bone and Bones;Joints;Endosteum;Bone and Bones;Bone and Bones;Bone Marrow;Bone and Bones;calvaria;Bone and Bones;Bone and Bones;Bone and Bones;Bone and Bones;Bone and Bones;Bone an…	Homo sapiens;Rattus norvegicus;Mus musculus;Mus musculus;Mus musculus;Mus musculus;Homo sapiens;Mus musculus;Homo sapiens;Mus musculus;Mus musculus;Mus musculus;Homo sapiens;Mus musculus;Mus musculus;Mus musculus;Homo sapiens;Homo sapiens;Mus musculus;Homo sapiens;Mus musculus;Mus musculus;Homo sapiens;Mus musculus;Mus musculus;Mus musculus;Mus musculus;Mus musculus;Mus musculus	public	S0006-291X(04)00733-8;S0020-1383(11)00154-9;S0026-0495(11)00235-6;S0030-5898(11)00025-3;S0049-0172(11)00026-6;S0049-0172(11)00026-6;S0049-0172(11)00026-6;S0093-7754(10)00177-6;S0140-6736(10)62349-5;S0140-6736(10)62349-5;S0142-9612(09)01315-5;S0142-9612(11)01491-8;S0167-7799(09)00017-1;S0301-472X(09)00453-6;S0959-8049(06)00320-0;S0959-8049(10)00153-X;S1297-319X(11)00240-5;S1297-319X(08)00138-3;S15…		20375217;19443863;19443863;18174290;17395705;17395698;17068196;17068196;17068196;17068196;17068196;15841209;19497136;18487199;18487199;17085452;15110782;21507402;21944272;21742154;21435697;21435697;21435697;21111245;21450337;21450337;20004015;22209557;19187992;19963035;16797971;20335016;22133445;18675574;20129200;20534370;21035091;20142103;18371452;16730481;16730481;18294945;18406675;18538647;197…	365336756;365834959;366235556;366235556;366235556;366235556;366235556;366235556;52501236;52501236;369031997;369322464;369930355;370273001;361048250;361180272;372081181;372346484;50785085;359970664;359916427;361237450;50956006;50974407;50980025;50980025;359324984;359714746;360112654;51081743;51081743;51148756;51148756;361691409;361688710;361692419;51398350;361994385;361994385;51535681;51535681;515…
	2			Walker,E.;Chang,W.Y.;Hunkapiller,J.;Cagney,G.;Garcha,K.;Torchia,J.;Krogan,N.J.;Reiter,J.F.;Stanford,W.L.;Gonzales,K.A.U.;Ng,H.H.			Embryonic Stem Cells		2		Homo sapiens, Embryonic Stem Cells	10.1016/j.stem.2009.12.014;10.1016/j.bbagrm.2011.06.009	2014-12-30 22:32:00	2014-12-30 22:32:00															1934-5909;1874-9399	Cell Stem Cell;BBA - Gene Regulatory Mechanisms				20144788:1139;21722763:1081				PromoterBinding: POU5F1 ---> MTF2			PromoterBinding		Homo sapiens	public	S1934-5909(09)00637-7;S1874-9399(11)00101-5		20144788;21722763
	1			Zhu,X.W.;Zuo,J.L.;Liu,Y.H.;Zang,R.;Li,Y.K.;Wang,X.;Li,J.M.;Zhu,X.W.;Zuo,J.L.;Liu,Y.H.;Zang,R.;Li,Y.K.;Wang,X.;Li,J.M.;Zhu,X.-W.;Zhu,X.-W.;Zuo,J.-L.;Li,Y.-K.;Liu,Y.-H.;Zang,R.;Wang,X.;Li,J.-M.;Zhu,X.-W.;Zhu,X.-W.;Zuo,J.-L.;Li,Y.-K.;Liu,Y.-H.;Zang,R.;Wang,X.;Li,J.-M.;Zhu,X.-W.;Zhu,X.-W.;Zuo,J.-L.;Li,Y.-K.;Liu,Y.-H.;Zang,R.;Wang,X.;Li,J.-M.;Zhu,X.-W.;Zhu,X.-W.;Zuo,J.-L.;Li,Y.-K.;Liu,Y.-H.;Zang,R.;Wa…			Mesenchymal Stem Cells;Mesenchymal Stem Cells;Mesenchymal Stem Cells		1		Umbilicus, Mesenchymal Stem Cells;Bone and Bones;Homo sapiens, Umbilicus, Mesenchymal Stem Cells;Face;Homo sapiens, Umbilicus, Mesenchymal Stem Cells		2015-10-18 19:52:57	2015-10-18 19:52:57			2015405232;2015405232;2015405232;2015405232;2015405232	2284-0729;2284-0729											1128-3602;1128-3602;1128-3602;1128-3602;1128-3602	European Review for Medical and Pharmacological Sciences;European Review for Medical and Pharmacological Sciences;European Review for Medical and Pharmacological Sciences;European Review for Medical and Pharmacological Sciences;European Review for Medical and Pharmacological Sciences				25392095:100;25392095:8;25392095:10027;25392095:10030;25392095:10087;25392095:10114;25392095:10138		Eur Rev Med Pharmacol Sci;Eur Rev Med Pharmacol Sci		Regulation: DNMT3B ---> ossification			Regulation	Umbilicus;Bone and Bones;Umbilicus;Face;Umbilicus	Homo sapiens;Homo sapiens	public			25392095;25392095;25392095;25392095;25392095;25392095;25392095	606161229;606161229;606161229;606161229;606161229
	5			Alves Vidigal,J.;Ventura,A.;Anokye-Danso,F.;Morrisey,E.E.;Snitow,M.;Morrisey,E.E.;Morrisey,E.E.;Morrisey,E.E.;Rosa,A.;Brivanlou,A.H.;Ong,S.-G.;Lee,W.H.;Kodo,K.;Wu,J.C.;Sun,Z.;Zhang,Y.;Su,B.;Wei,Q.;He,X.;Ji,W.;Sun,Z.;Wei,Q.;Zhang,Y.;He,X.;Ji,W.;Su,B.;Sun,Z.;Wei,Q.;Zhang,Y.			Embryonic Stem Cells;Embryonic Stem Cells;Embryonic Stem Cells;Embryonic Stem Cells		3		Embryonic Stem Cells;Embryonic Stem Cells;Embryonic Stem Cells;Mus musculus, Embryonic Stem Cells	10.1016/j.semcancer.2012.04.009;10.1242/jcs.095968;10.3390/ijms140714346;10.1016/j.addr.2015.04.004;10.1186/1471-2164-12-276	2014-02-05 09:31:42	2014-02-05 09:31:42			2013030801;2013438453;2011334624	1477-9137;1422-0067;1471-2164											1044-579X;0021-9533;1661-6596;0169-409X	Seminars in Cancer Biology;Journal of Cell Science;International Journal of Molecular Sciences;Advanced Drug Delivery Reviews;BMC Genomics				22561239:1062;23077173:10045;23852015:10104;25887992:1064;21627802:10279				PromoterBinding: POU5F1 ---> m_Mir292			PromoterBinding		Mus musculus	public	S1044-579X(12)00065-X;S0169-409X(15)00060-5		22561239;23077173;23852015;25887992;21627802	368094357;369307094;51456139
	1			Leonardo,T.R.;Schultheisz,H.L.;Loring,J.F.;Laurent,L.C.			Embryonic Stem Cells		1		Mus musculus, Embryonic Stem Cells	10.1038/ncb2613	2014-02-06 12:23:24	2014-02-06 12:23:24			2012662237	1476-4679											1465-7392	Nature Cell Biology				23131918:10205				PromoterBinding: POU5F1 ---> m_Mir106a			PromoterBinding		Mus musculus	public	NCB2613		23131918	366036175
	1			Bais,M.V.;Shabin,Z.M.;Young,M.;Einhorn,T.A.;Kotton,D.N.;Gerstnefeld,L.C.					1			10.1016/j.bbrc.2011.11.087	2014-12-30 19:14:02	2014-12-30 19:14:02					negative										0006-291X	Biochemical and Biophysical Research Communications				22142851:1067				negative Regulation: NANOG ---| adipogenesis			Regulation			public	S0006-291X(11)02108-5		22142851
	14			Cho,Y.C.;Zheng,W.;Yamamoto,M.;Liu,X.;Hanlon,P.R.;Jefcoate,C.R.;Mitterberger,M.C.;Kim,G.;Rostek,U.;Levine,R.L.;Zwerschke,W.;Hanlon,P.R.;Ganem,L.G.;Cho,Y.C.;Yamamoto,M.;Jefcoate,C.R.;Cimafranca,M.A.;Hanlon,P.R.;Jefcoate,C.R.;Cimafranca,M.A.;Hanlon,P.R.;Jefcoate,C.R.;Podechard,N.;Fardel,O.;Corolleur,M.;Bernard,M.;Lecureur,V.;Rayalam,S.;Yang,J.Y.;Della-Fera,M.A.;Baile,C.A.;Lee,K.Y.;Gesta,S.;Boucher,J…		3T3 {CellLine urn:agi-cellline:11027200};3T3 {CellLine urn:agi-cellline:11027200};3T3 {CellLine urn:agi-cellline:11027200}	Fibroblasts;Fibroblasts;Adipocytes;Fibroblasts;Adipocytes;Adipocytes;Fibroblasts;Adipocytes;Adipocytes		3		3T3 {CellLine urn:agi-cellline:11027200};Fibroblasts;Fibroblasts;3T3 {CellLine urn:agi-cellline:11027200};Adipocytes;Mus musculus, Fibroblasts;Adipocytes;Adipocytes, 3T3 {CellLine urn:agi-cellline:11027200};Fibroblasts;Adipocytes;Adipocytes	10.1016/j.abb.2005.04.025;10.1016/j.yexcr.2012.02.011;10.1016/S0041-008X(03)00083-8;10.1016/j.taap.2003.12.005;10.1016/j.taap.2003.12.005;10.1016/j.tiv.2009.05.011;10.1016/j.jnutbio.2010.11.009;10.1016/j.cmet.2011.08.006;10.1089/ars.2010.3216;10.1146/annurev-physiol-012110-142200;10.1089/gtmb.2013.0055;10.1152/ajpendo.90829.2008	2014-12-30 18:45:17	2014-12-30 18:45:17			2010582242;2011102792;2013492915	1545-1585;1945-0257	negative										0003-9861;0014-4827;0041-008X;0041-008X;0041-008X;0887-2333;0955-2863;1550-4131;0021-9533;0264-6021;1523-0864;0066-4278;1945-0265;0021-9533;0041-008X;0193-1849	Archives of Biochemistry and Biophysics;Experimental Cell Research;Toxicology and Applied Pharmacology;Toxicology and Applied Pharmacology;Toxicology and Applied Pharmacology;Toxicology in Vitro;The Journal of Nutritional Biochemistry;Cell Metabolism;Antioxidants and Redox Signaling;Annual Review of Physiology;Genetic Testing and Molecular Biomarkers				15967407:1029;22507175:1125;100156255:1018;15050417:1018;15050417:1146;19486938:1070;100407474:1082;21982709:1190;11683414:1269;10749660:2035;20367496:10089;21054169:10689;23819813:10102;9788873:100;15050417:0;19141685:1		J Cell Sci;Biochem J;J Cell Sci;Toxicol Appl Pharmacol;Am J Physiol Endocrinol Metab		negative Regulation: AHR ---| adipogenesis			Regulation		Mus musculus	public	S0003-9861(05)00172-4;S0014-4827(12)00074-2;S0041-008X(03)00083-8;S0041-008X(03)00581-7;S0041-008X(03)00581-7;S0887-2333(09)00115-5;S0955-2863(11)00006-4;S1550-4131(11)00335-4		15967407;22507175;15050417;15050417;19486938;21982709;11683414;10749660;20367496;21054169;23819813;9788873;15050417;19141685	359805235;361294947;369504131
	3			Martello,G.;Bertone,P.;Smith,A.;Bertone,P.;Bertone,P.;Smith,A.;Martello,G.;Smith,A.;Xue,K.;Ng,J.-H.;Ng,H.-H.;Ng,J.-H.;Ng,H.-H.;Ng,H.-H.;Ng,H.-H.;van den Berg,D.L.;Snoek,T.;Mullin,N.P.;Yates,A.;Bezstarosti,K.;Demmers,J.;Chambers,I.;Poot,R.A.			Embryonic Stem Cells;Embryonic Stem Cells;Embryonic Stem Cells		3		Embryonic Stem Cells;Mus musculus, Embryonic Stem Cells;Embryonic Stem Cells	10.1038/emboj.2013.177;10.1098/rstb.2011.0005;10.1016/j.stem.2010.02.014	2014-02-11 11:27:55	2014-02-11 11:27:55			2013631939	1460-2075;1471-2970;1875-9777											0261-4189;0962-8436	EMBO Journal;Philosophical Transactions of the Royal Society B: Biological Sciences				23942233:10844;21727129:10102;20362541:5		Cell Stem Cell		PromoterBinding: POU5F1 ---> TFCP2L1			PromoterBinding		Mus musculus	public	EMBOJ2013177		23942233;21727129;20362541	52728550;362093654
	1			Gasperowicz,M.;Natale,D.R.;Gasperowicz,M.;Natale,D.R.C.					1		Inner cell mass, Epiblasts;Inner cell mass, Epiblasts	10.1095/biolreprod.110.085209	2013-01-17 01:05:56	2013-01-17 01:05:56			2011181564	1529-7268;1529-7268											0006-3363	Biology of Reproduction				21123814:1106;21123814:10099		Biol Reprod		PromoterBinding: POU5F1 ---> HELLS			PromoterBinding	Inner cell mass;Inner cell mass		public			21123814;21123814	361538488
	11			Lee,N.S.;Kim,J.S.;Cho,W.J.;Lee,M.R.;Steiner,R.;Gompers,A.;Ling,D.;Zhang,J.;Strom,P.;Behlke,M.;Moon,S.H.;Salvaterra,P.M.;Jove,R.;Kim,K.S.;Giraldez,A.J.;Alves Vidigal,J.;Ventura,A.;Liu,H.;Deng,S.;Zhao,Z.;Zhang,H.;Xiao,J.;Song,W.;Gao,F.;Guan,Y.;Bourguignon,L.Y.W.;Wong,G.;Earle,C.;Chen,L.;Bräutigam,C.;Raggioli,A.;Winter,J.;Liu,H.;Deng,S.;Zhao,Z.;Zhang,H.;Xiao,J.;Song,W.;Gao,F.;Guan,Y.;Liu,H.;Deng,S.;…		P19 {CellLine urn:agi-cellline:11013514};P19 {CellLine urn:agi-cellline:11013514};P19 {CellLine urn:agi-cellline:11013514}	Embryonic Stem Cells;Stem Cells;Embryonic Stem Cells;cancer stem cells;somatic cells;Embryonic Stem Cells;cancer stem cells;Embryonic Stem Cells;Fibroblasts;Embryonic Stem Cells;Fibroblasts		3		Embryonic Stem Cells;Stem Cells;Embryonic Stem Cells;P19 {CellLine urn:agi-cellline:11013514};cancer stem cells;somatic cells;P19 {CellLine urn:agi-cellline:11013514};P19 {CellLine urn:agi-cellline:11013514};Homo sapiens, Ectoderm, Embryonic Stem Cells;cancer stem cells;Embryonic Stem Cells;Homo sapiens, Foreskin, Fibroblasts;Embryonic Stem Cells;Homo sapiens, Foreskin, Fibroblasts	10.1016/j.bbrc.2008.09.159;10.1016/j.gde.2010.04.003;10.1016/j.semcancer.2012.04.009;10.1007/s11033-010-0343-4;10.1074/jbc.M111.308528;10.1371/journal.pone.0075315;10.1007/s11033-010-0343-4;10.1007/s11033-010-0343-4;10.1183/09031936.00048712;10.1074/jbc.M111.308528;10.1074/jbc.M111.308528;10.1074/jbc.M111.308528;10.1074/jbc.M111.308528;10.1074/jbc.M111.308528;10.1074/jbc.M111.308528;10.1074/jbc.M…	2014-02-05 15:11:49	2014-02-05 15:11:49			2012562067;2011091737;2011091737;2013286484;2012562067;2012562067;2012562067;2012562067;2012562067;2012562067;2012562067;2012562067;2013491530;2013438453;2013571584;2014215251;2014215251	1573-4978;1083-351X;1932-6203;1573-4978;1573-4978;1399-3003;1083-351X;1083-351X;1083-351X;1083-351X;1083-351X;1083-351X;1083-351X;1083-351X;1557-8534;1422-0067;1932-6203;1098-5549;2152-4998;2152-4998											0006-291X;0959-437X;1044-579X;0021-9258;0301-4851;0301-4851;0903-1936;0021-9258;0021-9258;0021-9258;0021-9258;0021-9258;0021-9258;0021-9258;0021-9258;1547-3287;1661-6596;2152-4971;2152-4971	Biochemical and Biophysical Research Communications;Current Opinion in Genetics & Development;Seminars in Cancer Biology;Journal of Biological Chemistry;Molecular Biology Reports;Molecular Biology Reports;European Respiratory Journal;Journal of Biological Chemistry;Journal of Biological Chemistry;Journal of Biological Chemistry;Journal of Biological Chemistry;Journal of Biological Chemistry;Journ…				18930031:1002;20452200:1032;22561239:1062;20857206:2;22847005:10654;24040406:1;20857206:10089;20857206:10090;22835608:10024;22847005:10159;22847005:10398;22847005:10399;22847005:10400;22847005:10402;22847005:10650;22847005:10678;22847005:10086;23534850:10170;23852015:10104;24040406:10147;18710938:1155;24568633:10054;24568633:10114		Mol Biol Rep;PLoS One;Mol Cell Biol		PromoterBinding: POU5F1 ---> MIR302A			PromoterBinding	Ectoderm;Foreskin;Foreskin	Homo sapiens;Homo sapiens;Homo sapiens	public	S0006-291X(08)01941-4;S0959-437X(10)00067-5;S1044-579X(12)00065-X		18930031;20452200;22561239;20857206;22847005;24040406;20857206;20857206;22835608;22847005;22847005;22847005;22847005;22847005;22847005;22847005;22847005;23534850;23852015;24040406;18710938;24568633;24568633	365689274;51079187;51079187;368852061;365689274;365689274;365689274;365689274;365689274;365689274;365689274;365689274;369501406;369307094;369796186;372702181;372702181
	1			Gasperowicz,M.;Natale,D.R.;Gasperowicz,M.;Natale,D.R.C.					1		Inner cell mass, Epiblasts;Inner cell mass, Epiblasts	10.1095/biolreprod.110.085209	2013-01-17 01:07:48	2013-01-17 01:07:48			2011181564	1529-7268;1529-7268											0006-3363	Biology of Reproduction				21123814:1106;21123814:10099		Biol Reprod		PromoterBinding: NANOG ---> KDM3A			PromoterBinding	Inner cell mass;Inner cell mass		public			21123814;21123814	361538488
	1			Walker,E.;Chang,W.Y.;Hunkapiller,J.;Cagney,G.;Garcha,K.;Torchia,J.;Krogan,N.J.;Reiter,J.F.;Stanford,W.L.					1			10.1016/j.stem.2009.12.014	2014-12-30 22:22:44	2014-12-30 22:22:44															1934-5909	Cell Stem Cell				20144788:1139				PromoterBinding: NANOG ---> MTF2			PromoterBinding			public	S1934-5909(09)00637-7		20144788
	2			Cole,M.F.;Johnstone,S.E.;Newman,J.J.;Kagey,M.H.;Young,R.A.;Jauch,R.;Ng,C.K.L.;Saikatendu,K.S.;Stevens,R.C.;Kolatkar,P.R.;Jauch,R.;Ng,C.K.L.;Saikatendu,K.S.;Stevens,R.C.;Kolatkar,P.R.			Embryonic Stem Cells		2		Homo sapiens, Embryonic Stem Cells	10.1016/j.jmb.2007.11.091;10.1016/j.jmb.2007.11.091	2013-01-16 23:42:15	2013-01-16 23:42:15															0890-9369;0022-2836;0022-2836	Journal of Molecular Biology;Journal of Molecular Biology				18347094:1086;18177668:1085;18177668:1113		Genes Dev		PromoterBinding: NANOG ---> TCF3			PromoterBinding		Homo sapiens	public	S0022-2836(07)01591-4;S0022-2836(07)01591-4		18347094;18177668;18177668
	2			Tsai,C.-C.;Hung,S.-C.;Hung,S.-C.;Hung,S.-C.;Hung,S.-C.;Hung,S.-C.;Tsai,C.-C.;Hung,S.-C.;Hung,S.-C.;Hung,S.-C.;Hung,S.-C.;Hung,S.-C.;Tsai,C.-C.;Hung,S.-C.;Hung,S.-C.;Hung,S.-C.;Hung,S.-C.;Hung,S.-C.;Tsai,C.-C.;Hung,S.-C.;Hung,S.-C.;Hung,S.-C.;Hung,S.-C.;Hung,S.-C.;Tsai,C.-C.;Hung,S.-C.;Hung,S.-C.;Hung,S.-C.;Hung,S.-C.;Hung,S.-C.;Liu,Y.;Mukhopadhyay,P.;Pisano,M.M.;Lu,X.;Huang,L.;Lu,Q.;Dean,D.C.			Embryonic Stem Cells;somatic cells;Mesenchymal Stem Cells;Pluripotent Stem Cells;Mesenchymal Stem Cells		2		Embryonic Stem Cells;somatic cells;Mesenchymal Stem Cells;Mesoderm;Pluripotent Stem Cells;Mesenchymal Stem Cells	10.4161/cc.22048;10.4161/cc.22048;10.4161/cc.22048;10.4161/cc.22048;10.4161/cc.22048;10.1002/stem.1382	2013-06-19 23:40:09	2013-06-19 23:40:09			2012631065;2012631065;2012631065;2012631065;2012631065	1551-4005;1551-4005;1551-4005;1551-4005;1551-4005;1549-4918											1538-4101;1538-4101;1538-4101;1538-4101;1538-4101	Cell Cycle;Cell Cycle;Cell Cycle;Cell Cycle;Cell Cycle				22951581:10031;22951581:10044;22951581:10040;22951581:10037;22951581:10042;23554223:4		Stem Cells		PromoterBinding: POU5F1 ---> DNMT1			PromoterBinding	Mesoderm		public			22951581;22951581;22951581;22951581;22951581;23554223	365936280;365936280;365936280;365936280;365936280
	5			Kim,B.S.;Im,Y.B.;Kang,S.K.;Jung,S.J.;Park,C.H.;Jang,J.H.;Jung,J.S.;Choi,J.I.;Kang,S.K.;Lee,J.;Kim,J.Y.;Kang,I.Y.;Kim,H.K.;Han,Y.M.;Kim,J.;Fan,Y.X.;Gu,C.H.;Zhang,Y.L.;Zhong,B.S.;Wang,L.Z.;Zhou,Z.R.;Wang,Z.Y.;Jia,R.X.;Wang,F.;Fan,Y.X.;Gu,C.H.;Zhang,Y.L.;Zhong,B.S.;Wang,L.Z.;Zhou,Z.R.;Wang,Z.Y.;Jia,R.X.;Wang,F.;Hao,Q.;An,J.-Q.;Hao,F.;Yang,C.;Lu,T.;Duan,W.-M.;Qu,T.-Y.;Zhao,L.-R.;Duan,W.-M.			Stromal Cells;Mesenchymal Stem Cells;Mesenchymal Stem Cells		3		Mesoderm, Adipose tissue, Stromal Cells;Mesoderm, Cartilage;Mus musculus, Epithelium;Bone and Bones, Mesenchymal Stem Cells;Bone and Bones, Mesenchymal Stem Cells;Mesoderm	10.1089/scd.2011.0388;10.1089/ars.2011.4134;10.4238/2013.December.2.5;10.4238/2013.December.2.5;10.1089/cell.2015.0025	2014-03-26 14:14:35	2014-03-26 14:14:35			2012366209;2012036271;2013772368;2013772368;2015409540	1557-8534;1557-7716;1470-8728;1676-5680;1676-5680;2152-4998											1547-3287;1523-0864;2152-4971	Stem Cells and Development;Antioxidants and Redox Signaling;Genetics and Molecular Research;Genetics and Molecular Research;Cellular Reprogramming				22014067:10301;21995449:10185;17564582:1057;24338401:10202;24338401:10206;26230571:10292		Biochem J		Regulation: POU5F1 ---> ossification			Regulation	Mesoderm;Mesoderm;Bone and Bones;Bone and Bones;Mesoderm	Mus musculus	public			22014067;21995449;17564582;24338401;24338401;26230571	365102542;364098438;370415063;370415063;606188152
	3			Walker,E.;Ohishi,M.;Davey,R.E.;Zhang,W.;Cassar,P.A.;Tanaka,T.S.;Der,S.D.;Morris,Q.;Hughes,T.R.;Zandstra,P.W.;Stanford,W.L.;Tobin,S.C.;Kim,K.;Cassar,P.A.;Stanford,W.L.;Cassar,P.A.;Olsen,J.B.;Emili,A.;Wrana,J.L.;Stanford,W.L.;Carpenedo,R.L.;Chang,W.Y.;Chen,Z.;Choey,C.;Delaney,S.;Tanner,R.M.;Perkins,T.J.;Stanford,W.L.;Samavarchi-Tehrani,P.;Olsen,J.B.;Emili,A.;Wrana,J.L.;Park,C.J.;Stanford,W.L.;C			Embryonic Stem Cells;Embryonic Stem Cells		3		Embryonic Stem Cells;Endoderm, Hypoblasts;Homo sapiens, Embryonic Stem Cells	10.1016/j.stem.2007.04.002;10.1016/j.febslet.2012.07.024;10.15252/embr.201540974	2013-01-17 08:59:43	2013-01-17 08:59:43			2015415217	1469-3178											1934-5909;0014-5793;1469-221X	Cell Stem Cell;FEBS Letters;EMBO Reports				18371337:1144;22819821:1129;26265008:10040				PromoterBinding: POU5F1 ---> MKRN1			PromoterBinding	Endoderm	Homo sapiens	public	S1934-5909(07)00006-9;S0014-5793(12)00592-3		18371337;22819821;26265008	606232753
	3			Naruse,M.;Ishihara,Y.;Miyagawa-Tomita,S.;Koyama,A.;Hagiwara,H.;Hayashida,Y.;Kawamura,T.;Hori-e,R.;Yamashita,I.;Yu,T.-Y.;Yu,T.-Y.;Pang,W.-J.;Yang,G.-S.			Osteoclasts		3		Rattus norvegicus, Fetus;Mus musculus, Osteoclasts	10.1371/journal.pone.0117112	2013-01-16 21:49:46	2013-01-16 21:49:46			2015698978	1932-6203											0013-7227;0289-0003	PLoS ONE				12193573:1048;15170058:1;25615839:10160		Endocrinology;Zoolog Sci		Regulation: AHR ---> ossification			Regulation	Fetus	Rattus norvegicus;Mus musculus	public			12193573;15170058;25615839	601683641
	3			Masaki,H.;Nishida,T.;Kitajima,S.;Asahina,K.;Teraoka,H.;Masaki,H.;Nishida,T.;Kitajima,S.;Asahina,K.;Teraoka,H.;Hu,J.;Wang,F.;Yuan,Y.;Zhu,X.;Wang,Y.;Zhang,Y.;Kou,Z.;Wang,S.;Gao,S.;Xue,B.;Uversky,V.N.;Xue,B.;Oldfield,C.J.;Dunker,A.K.;Uversky,V.N.;Van,Y.-Y.;Uversky,V.N.			Embryonic Stem Cells;Embryonic Stem Cells;Oocytes;embryonic cells		3		Homo sapiens, Embryonic Stem Cells;Homo sapiens, Embryonic Stem Cells;Oocytes;embryonic cells	10.1074/jbc.M110.117044;10.1039/c1mb05163f	2013-01-17 01:22:27	2013-01-17 01:22:27			2010587335	1083-351X;1742-2051											0021-9258;0021-9258;0021-9258;1742-206X	Journal of Biological Chemistry;Molecular BioSystems				17855347:1077;17855347:1283;20699224:10347;21761058:10501		J Biol Chem;J Biol Chem		PromoterBinding: NANOG ---> DPPA4			PromoterBinding		Homo sapiens;Homo sapiens	public			17855347;17855347;20699224;21761058	359824289;363027497
	1			Leonardo,T.R.;Schultheisz,H.L.;Loring,J.F.;Laurent,L.C.			Embryonic Stem Cells		1		Mus musculus, Embryonic Stem Cells	10.1038/ncb2613	2014-02-06 11:53:39	2014-02-06 11:53:39			2012662237	1476-4679											1465-7392	Nature Cell Biology				23131918:10205				PromoterBinding: NANOG ---> m_Mir302a			PromoterBinding		Mus musculus	public	NCB2613		23131918	366036175
	16			Iovino,N.;Cavalli,G.;Lin,Y.;Yang,Y.;Li,W.;Chen,Q.;Li,J.;Pan,X.;Zhou,L.;Liu,C.;Chen,C.;He,J.;Cao,H.;Yao,H.;Zheng,L.;Xu,X.;Xia,Z.;Ren,J.;Xiao,L.;Li,L.;Shen,B.;Zhou,H.;Wang,Y.J.;Lin,Y.;Yang,Y.;Li,W.;Chen,Q.;Li,J.;Pan,X.;Zhou,L.;Liu,C.;Chen,C.;He,J.;Cao,H.;Yao,H.;Zheng,L.;Xu,X.;Xia,Z.;Ren,J.;Xiao,L.;Li,L.;Shen,B.;Zhou,H.;Wang,Y.J.;Cole,M.F.;Johnstone,S.E.;Newman,J.J.;Kagey,M.H.;Young,R.A.;Vervoort,S.…		nccit {CellLine urn:agi-cellline:11007133}	Embryonic Stem Cells;Embryonic Stem Cells;Stem Cells;Fibroblasts;Stem Cells;Myoblasts;Stem Cells;Embryonic Stem Cells;Mesenchymal Stem Cells;Pluripotent Stem Cells;Embryonic Stem Cells;Mesenchymal Stem Cells;Fibroblasts		3		Neuroectoderm;nccit {CellLine urn:agi-cellline:11007133};Homo sapiens, Embryonic Stem Cells;Homo sapiens, Embryonic Stem Cells;Stem Cells;Fibroblasts;Stem Cells;Myoblasts;Stem Cells;Nervous system;Embryonic Stem Cells;Adipose tissue, Mesenchymal Stem Cells;Endometrium;Pluripotent Stem Cells;Mus musculus, Embryonic Stem Cells;Homo sapiens, Bone Marrow, Mesenchymal Stem Cells;Sus scrofa, Fibroblasts	10.1016/j.cell.2011.05.027;10.1016/j.molcel.2012.08.030;10.1016/j.molcel.2012.08.030;10.1038/onc.2012.506;10.4238/2013.April.2.22;10.1016/j.scr.2010.08.003;10.1152/ajpcell.00468.2008;10.1371/journal.pone.0061605;10.1371/journal.pone.0061605;10.1089/scd.2014.0023;10.1371/journal.pone.0102510;10.1038/emm.2014.28;10.1186/1477-7827-12-42;10.1007/s12033-013-9702-4;10.1089/scd.2014.0297;10.1089/cell.20…	2014-12-30 20:58:44	2014-12-30 20:58:44			2013480119;2013238489;2013238489;2014529690;2014472237;2014392431;2014360901;2014283021;2014942966	1476-5594;1676-5680;1876-7753;1522-1563;1932-6203;1932-6203;1557-8534;1932-6203;2092-6413;1477-7827;1559-0305;1557-8534;2152-4998;1469-8730	positive										0092-8674;1097-2765;1097-2765;0890-9369;0950-9232;1547-3287;1226-3613;1073-6085;1547-3287;0967-1994	Cell;Molecular Cell;Molecular Cell;Oncogene;PLoS ONE;PLoS ONE;Stem Cells and Development;PLoS ONE;Experimental and Molecular Medicine;Reproductive Biology and Endocrinology;Molecular Biotechnology;Stem Cells and Development;Zygote				21663785:1024;23041284:1057;23041284:1138;18347094:1086;23246969:10264;23613252:2;20933485:7;19403798:6;23613880:10291;23613880:10031;24694094:10206;25019378:10082;24946789:10164;24884521:10116;24146427:10097;25127330:10114;26230571:3;100000404:10196		Genes Dev;Genet Mol Res;Stem Cell Res;Am J Physiol Cell Physiol;Cell Reprogram		positive PromoterBinding: POU5F1 --+> SOX2			PromoterBinding	Neuroectoderm;Nervous system;Endometrium;Bone Marrow	Homo sapiens;Homo sapiens;Mus musculus;Homo sapiens;Sus scrofa	public	S0092-8674(11)00588-5;S1097-2765(12)00774-5;S1097-2765(12)00774-5;S0967199414000355		21663785;23041284;23041284;18347094;23246969;23613252;20933485;19403798;23613880;23613880;24694094;25019378;24946789;24884521;24146427;25127330;26230571	52355953;368726702;368726702;373714637;373524810;373266622;53139081;52824903;600647752;605981320
	10			Fischedick,G.;Wu,G.;Adachi,K.;Araúzo-Bravo,M.J.;Greber,B.;Radstaak,M.;Köhler,G.;Tapia,N.;Iacone,R.;Anastassiadis,K.;Schöler,H.R.;Zaehres,H.;Fischedick,G.;Wu,G.;Adachi,K.;Araúzo-Bravo,M.J.;Greber,B.;Radstaak,M.;Köhler,G.;Tapia,N.;Iacone,R.;Anastassiadis,K.;Schöler,H.R.;Zaehres,H.;Stuart,H.T.;van Oosten,A.L.;Radzisheuskaya,A.;Martello,G.;Miller,A.;Dietmann,S.;Nichols,J.;Silva,J.C.R.;Stuart,H.T.;van…			Embryonic Stem Cells;Embryonic Stem Cells;Embryonic Stem Cells;neural stem cells;Embryonic Stem Cells;Embryonic Stem Cells;Embryonic Stem Cells;Fibroblasts		3		Stomach, Epithelium;Stomach, Epithelium;Embryonic Stem Cells;Embryonic Stem Cells;Embryonic Stem Cells;neural stem cells;Endoderm;Blastocyst;Embryonic Stem Cells;Embryonic Stem Cells;Stomach, Epithelium;Intestines, colon mucosa;stomach epithelium;stomach epithelium;Embryonic Stem Cells;Fibroblasts	10.1016/j.scr.2014.08.001;10.1016/j.scr.2014.08.001;10.1016/j.cub.2013.12.040;10.1016/j.cub.2013.12.040;10.1016/j.cub.2013.12.040;10.1038/cr.2013.72;10.1002/stem.110;10.1016/j.stem.2012.08.002;10.1038/emboj.2012.321;10.1016/j.scr.2014.08.001;10.1016/j.scr.2014.08.001;10.1016/j.scr.2014.08.001;10.1016/j.scr.2014.08.001;10.2174/138955711797655371	2014-08-16 07:53:29	2014-08-16 07:53:29			2012730670;2011570672	1748-7838;1549-4918;1460-2075;1549-5477;1876-7753;1875-5607;1091-6490	positive										1873-5061;1873-5061;0960-9822;0960-9822;0960-9822;1001-0602;1934-5909;0261-4189;1873-5061;1873-5061;1873-5061;1389-5575	Stem Cell Research;Stem Cell Research;Current Biology;Current Biology;Current Biology;Cell Research;Cell Stem Cell;EMBO Journal;Stem Cell Research;Stem Cell Research;Stem Cell Research;Mini-Reviews in Medicinal Chemistry				100001051:1283;100000622:1284;24462001:1031;24462001:1028;24462001:1026;23732523:10028;19544440:4;102102796:1148;23178592:10894;19933152:1045;100000622:1285;25173648:5;25173648:1284;25173648:1285;22353225:10396;18287077:1156		Stem Cells;Genes Dev;Stem Cell Res;Proc Natl Acad Sci U S A		positive PromoterBinding: NANOG --+> KLF4			PromoterBinding	Stomach;Stomach;Endoderm;Blastocyst;Stomach;Intestines		public	S1873-5061(14)00090-7;S1873-5061(14)00090-7;S0960-9822(13)01599-6;S0960-9822(13)01599-6;S0960-9822(13)01599-6;CR201372;S1934-5909(12)00480-8;EMBOJ2012321;S1873-5061(14)00090-7;S1873-5061(14)00090-7;S1873-5061(14)00090-7		24462001;24462001;24462001;23732523;19544440;23178592;19933152;25173648;25173648;25173648;22353225;18287077	52616164;52316881;362752106
	2			Chng,Z.;Teo,A.;Pedersen,R.A.;Vallier,L.;Chng,Z.;Teo,A.;Pedersen,R.A.;Vallier,L.;Chng,Z.;Teo,A.;Pedersen,R.A.;Vallier,L.;Chng,Z.;Teo,A.;Pedersen,R.A.;Vallier,L.;Oshimori,N.;Fuchs,E.			Embryonic Stem Cells;Embryonic Stem Cells;Embryonic Stem Cells;Embryonic Stem Cells;Embryonic Stem Cells		2		Homo sapiens, Embryonic Stem Cells;Homo sapiens, Neuroectoderm, Embryonic Stem Cells;Homo sapiens, Embryonic Stem Cells;Homo sapiens, Embryonic Stem Cells;Homo sapiens, Embryonic Stem Cells	10.1016/j.stem.2009.11.015;10.1016/j.stem.2009.11.015;10.1016/j.stem.2009.11.015;10.1016/j.stem.2009.11.015;10.1016/j.stem.2012.11.001	2013-01-17 09:01:02	2013-01-17 09:01:02					negative										1934-5909;1934-5909;1934-5909;1934-5909;1934-5909	Cell Stem Cell;Cell Stem Cell;Cell Stem Cell;Cell Stem Cell;Cell Stem Cell				20074535:1120;20074535:1156;20074535:1127;20074535:1126;23217421:1091				negative PromoterBinding: POU5F1 ---| ZEB2			PromoterBinding	Neuroectoderm	Homo sapiens;Homo sapiens;Homo sapiens;Homo sapiens;Homo sapiens	public	S1934-5909(09)00622-5;S1934-5909(09)00622-5;S1934-5909(09)00622-5;S1934-5909(09)00622-5;S1934-5909(12)00634-0		20074535;20074535;20074535;20074535;23217421
	3			Marson,A.;Levine,S.S.;Cole,M.F.;Frampton,G.M.;Brambrink,T.;Johnstone,S.;Guenther,M.G.;Johnston,W.K.;Wernig,M.;Newman,J.;Calabrese,J.M.;Dennis,L.M.;Volkert,T.L.;Gupta,S.;Love,J.;Hannett,N.;Sharp,P.A.;Bartel,D.P.;Jaenisch,R.;Young,R.A.;Marson,A.;Levine,S.S.;Cole,M.F.;Frampton,G.M.;Brambrink,T.;Johnstone,S.;Guenther,M.G.;Johnston,W.K.;Wernig,M.;Newman,J.;Calabrese,J.M.;Dennis,L.M.;Volkert,T.L.;Gupta…			Embryonic Stem Cells;Embryonic Stem Cells;Embryonic Stem Cells;Embryonic Stem Cells		3		Embryonic Stem Cells;Embryonic Stem Cells;Embryonic Stem Cells;Mus musculus, Fetus, Embryonic Stem Cells	10.1016/j.cell.2008.07.020;10.1016/j.cell.2008.07.020;10.1016/j.cell.2008.07.020;10.1007/978-1-4419-7037-4_8;10.1089/scd.2011.0730	2013-01-17 08:09:03	2013-01-17 08:09:03			2011393436;2012520585	1557-8534											0092-8674;0092-8674;0092-8674;0065-2598;1547-3287	Cell;Cell;Cell;Advances in Experimental Medicine and Biology;Stem Cells and Development				18692474:1105;18692474:1106;18692474:1102;21222202:10177;22296229:10090				PromoterBinding: POU5F1 ---> MIRLET7G			PromoterBinding	Fetus	Mus musculus	public	S0092-8674(08)00938-0;S0092-8674(08)00938-0;S0092-8674(08)00938-0		18692474;18692474;18692474;21222202;22296229	362155701;365571756
	4			Gasperowicz,M.;Natale,D.R.;Do,J.T.;Schöler,H.R.;Tan,M.H.;Leong,D.E.;Foygel,K.;Yao,M.W.M.;Au,K.F.;Wong,W.H.;Wong,W.H.;Tan,M.H.;Foygel,K.;Yao,M.W.M.;Gasperowicz,M.;Natale,D.R.C.;Tan,M.H.;Leong,D.E.;Foygel,K.;Yao,W.M.;Au,K.F.;Wong,W.H.;Wong,W.H.;Tan,M.H.;Foygel,K.;Yao,W.M.;Lopez-Bertoni,H.;Lal,B.;Li,A.;Caplan,M.;Laterra,J.;Li,Y.;Lopez-Bertoni,H.;Lal,B.;Laterra,J.;Li,Y.;Guerrero-Cázares,H.;Quiñones-H…			Embryonic Stem Cells;Embryonic Stem Cells		3		Inner cell mass, Epiblasts;Embryonic Stem Cells;Inner cell mass, Epiblasts;Embryonic Stem Cells	10.1016/j.tips.2009.03.003;10.1038/msb.2012.65;10.1095/biolreprod.110.085209;10.1038/msb.2012.65;10.1038/onc.2014.334;10.1038/onc.2014.334;10.1038/onc.2014.334	2013-01-17 01:12:01	2013-01-17 01:12:01			2013053917;2011181564;2015980933;2015225406;2015225406;2015225406	1529-7268;1744-4292;1529-7268;1744-4292;1476-5594;1476-5594;1476-5594											0165-6147;0006-3363;0950-9232;0950-9232;0950-9232	Trends in Pharmacological Sciences;Molecular Systems Biology;Biology of Reproduction;Molecular Systems Biology;Oncogene;Oncogene;Oncogene				21123814:1106;19427042:1080;23295861:10423;21123814:10099;23295861:10219;25328136:10110;25328136:10166;25328136:10111		Biol Reprod		PromoterBinding: POU5F1 ---> DNMT3B			PromoterBinding	Inner cell mass;Inner cell mass		public	S0165-6147(09)00065-0;MSB201265		21123814;19427042;23295861;21123814;23295861;25328136;25328136;25328136	368162542;361538488;603951066;605291945;605291945;605291945
	1			Cheng,J.;Li,W.;Kang,B.;Zhou,Y.;Dan,S.;Yang,Y.;Zhang,X.;Yin,S.;Cao,H.;Yao,H.;Yi,W.;Zhao,Q.;Zheng,M.;Zheng,S.;Li,L.;Wang,Y.-J.;Cheng,J.;Li,J.;Zhu,C.;Yi,W.;Song,J.;Yin,S.;Zheng,S.;Zhao,Q.;Xu,X.;Shen,B.					1			10.1038/ncomms8209	2015-06-27 14:32:03	2015-06-27 14:32:03			2015122237	2041-1723												Nature Communications				26059097:10634				PromoterBinding: POU5F1 ---> AHR			PromoterBinding			public	ncomms8209		26059097	604778635
	1			Gasperowicz,M.;Natale,D.R.;Gasperowicz,M.;Natale,D.R.C.					1		Inner cell mass, Epiblasts;Inner cell mass, Epiblasts	10.1095/biolreprod.110.085209	2013-01-17 01:02:12	2013-01-17 01:02:12			2011181564	1529-7268;1529-7268											0006-3363	Biology of Reproduction				21123814:1106;21123814:10099		Biol Reprod		PromoterBinding: POU5F1 ---> DNMT3A			PromoterBinding	Inner cell mass;Inner cell mass		public			21123814;21123814	361538488
	1			Gasperowicz,M.;Natale,D.R.;Gasperowicz,M.;Natale,D.R.C.					1		Inner cell mass, Epiblasts;Inner cell mass, Epiblasts	10.1095/biolreprod.110.085209	2014-12-31 01:48:55	2014-12-31 01:48:55			2011181564	1529-7268;1529-7268											0006-3363	Biology of Reproduction				21123814:1106;21123814:10099		Biol Reprod		PromoterBinding: NANOG ---> EED			PromoterBinding	Inner cell mass;Inner cell mass		public			21123814;21123814	361538488
	1			Leonardo,T.R.;Schultheisz,H.L.;Loring,J.F.;Laurent,L.C.			Embryonic Stem Cells		1		Mus musculus, Embryonic Stem Cells	10.1038/ncb2613	2014-02-06 14:01:54	2014-02-06 14:01:54			2012662237	1476-4679											1465-7392	Nature Cell Biology				23131918:10205				PromoterBinding: NANOG ---> m_Mir106a			PromoterBinding		Mus musculus	public	NCB2613		23131918	366036175
	3			Alves Vidigal,J.;Ventura,A.;Rosa,A.;Brivanlou,A.H.;Gingold,J.A.;Fidalgo,M.;Guallar,D.;Lau,Z.;Sun,Z.;Zhou,H.;Faiola,F.;Huang,X.;Lee,D.-F.;Waghray,A.;Schaniel,C.;Felsenfeld,D.P.;Lemischka,I.R.;Wang,J.;Gingold,J.A.;Fidalgo,M.;Guallar,D.;Lau,Z.;Sun,Z.;Zhou,H.;Faiola,F.;Huang,X.;Lee,D.F.;Waghray,A.;Schaniel,C.;Felsenfeld,D.P.;Lemischka,I.R.;Wang,J.;Gingold,J.A.;Fidalgo,M.;Guallar,D.;Lau,Z.;Sun,Z.;Zhou…			Embryonic Stem Cells;Embryonic Stem Cells;Pluripotent Stem Cells;Embryonic Stem Cells;Pluripotent Stem Cells		3		Embryonic Stem Cells;Embryonic Stem Cells;Pluripotent Stem Cells;Embryonic Stem Cells;Pluripotent Stem Cells	10.1016/j.semcancer.2012.04.009;10.3390/ijms140714346;10.1016/j.molcel.2014.08.014;10.1016/j.molcel.2014.08.014;10.1016/j.molcel.2014.08.014	2014-10-04 06:47:27	2014-10-04 06:47:27			2013438453	1422-0067;1097-4164											1044-579X;1661-6596;1097-2765;1097-2765	Seminars in Cancer Biology;International Journal of Molecular Sciences;Molecular Cell;Molecular Cell				22561239:1062;23852015:10104;25240402:1110;25240402:5;25240402:1074		Mol Cell		PromoterBinding: NANOG ---> m_Mir293			PromoterBinding			public	S1044-579X(12)00065-X;S1097-2765(14)00647-9;S1097-2765(14)00647-9		22561239;23852015;25240402;25240402;25240402	369307094
	1			Cole,M.F.;Johnstone,S.E.;Newman,J.J.;Kagey,M.H.;Young,R.A.			Embryonic Stem Cells		1		Homo sapiens, Embryonic Stem Cells		2015-01-04 02:26:04	2015-01-04 02:26:04																				18347094:1086		Genes Dev		PromoterBinding: NANOG ---> SOX2			PromoterBinding		Homo sapiens	public
	1			Wu,F.R.;Ding,B.;Qi,B.;Shang,M.B.;Yang,X.X.;Liu,Y.;Li,W.Y.;Wu,F.R.;Ding,B.;Qi,B.;Shang,M.B.;Yang,X.X.;Liu,Y.;Li,W.Y.;Wu,F.R.;Ding,B.;Qi,B.;Shang,M.B.;Yang,X.X.;Liu,Y.;Li,W.Y.		COS7 {CellLine urn:agi-cellline:11027203};COS7 {CellLine urn:agi-cellline:11027203}	Zygote		1		COS7 {CellLine urn:agi-cellline:11027203};COS7 {CellLine urn:agi-cellline:11027203};Blastocyst, Zygote	10.1016/j.gene.2012.07.030;10.1016/j.gene.2012.07.030;10.1016/j.gene.2012.07.030	2013-01-17 08:34:12	2013-01-17 08:34:12				1879-0038	negative										0378-1119;0378-1119	Gene;Gene				22871540:1089;22871540:4;22871540:1062		Gene		negative PromoterBinding: POU5F1 ---| TOR1AIP2			PromoterBinding	Blastocyst		public	S0378-1119(12)00866-9;S0378-1119(12)00866-9		22871540;22871540;22871540
	1			Gasperowicz,M.;Natale,D.R.;Gasperowicz,M.;Natale,D.R.C.					1		Inner cell mass, Epiblasts;Inner cell mass, Epiblasts	10.1095/biolreprod.110.085209	2013-01-17 01:03:42	2013-01-17 01:03:42			2011181564	1529-7268;1529-7268											0006-3363	Biology of Reproduction				21123814:1106;21123814:10099		Biol Reprod		PromoterBinding: POU5F1 ---> EZH2			PromoterBinding	Inner cell mass;Inner cell mass		public			21123814;21123814	361538488
	1			Jia,W.;Chen,W.;Kang,J.			Pluripotent Stem Cells		1		Pluripotent Stem Cells	10.1016/j.gpb.2013.09.004	2014-12-30 23:08:32	2014-12-30 23:08:32															1672-0229	Genomics, Proteomics & Bioinformatics				24096129:1117				PromoterBinding: NANOG ---> LINC-ROR			PromoterBinding			public	S1672-0229(13)00096-X		24096129
	2			Chng,Z.;Teo,A.;Pedersen,R.A.;Vallier,L.;Chng,Z.;Teo,A.;Pedersen,R.A.;Vallier,L.;Chng,Z.;Teo,A.;Pedersen,R.A.;Vallier,L.;Chng,Z.;Teo,A.;Pedersen,R.A.;Vallier,L.;Oshimori,N.;Fuchs,E.			Embryonic Stem Cells;Embryonic Stem Cells;Embryonic Stem Cells;Embryonic Stem Cells;Embryonic Stem Cells		2		Homo sapiens, Embryonic Stem Cells;Homo sapiens, Neuroectoderm, Embryonic Stem Cells;Homo sapiens, Embryonic Stem Cells;Homo sapiens, Embryonic Stem Cells;Homo sapiens, Embryonic Stem Cells	10.1016/j.stem.2009.11.015;10.1016/j.stem.2009.11.015;10.1016/j.stem.2009.11.015;10.1016/j.stem.2009.11.015;10.1016/j.stem.2012.11.001	2013-01-17 08:39:18	2013-01-17 08:39:18					negative										1934-5909;1934-5909;1934-5909;1934-5909;1934-5909	Cell Stem Cell;Cell Stem Cell;Cell Stem Cell;Cell Stem Cell;Cell Stem Cell				20074535:1120;20074535:1156;20074535:1127;20074535:1126;23217421:1091				negative PromoterBinding: NANOG ---| ZEB2			PromoterBinding	Neuroectoderm	Homo sapiens;Homo sapiens;Homo sapiens;Homo sapiens;Homo sapiens	public	S1934-5909(09)00622-5;S1934-5909(09)00622-5;S1934-5909(09)00622-5;S1934-5909(09)00622-5;S1934-5909(12)00634-0		20074535;20074535;20074535;20074535;23217421
	3			Fan,Y.X.;Gu,C.H.;Zhang,Y.L.;Zhong,B.S.;Wang,L.Z.;Zhou,Z.R.;Wang,Z.Y.;Jia,R.X.;Wang,F.;Fan,Y.X.;Gu,C.H.;Zhang,Y.L.;Zhong,B.S.;Wang,L.Z.;Zhou,Z.R.;Wang,Z.Y.;Jia,R.X.;Wang,F.;Seo,E.;Basu-Roy,U.;Gunaratne,P.H.;Coarfa,C.;Lim,D.-S.;Basilico,C.;Mansukhani,A.;Han,S.-M.;Han,S.-H.;Coh,Y.-R.;Youn,H.-Y.;Jang,G.;Ra,J.C.;Kang,S.-K.;Lee,H.-W.;Youn,H.-Y.;Seo,E.;Basu-Roy,U.;Gunaratne,P.H.;Coarfa,C.;Lim,D.-S.;Basi…			Mesenchymal Stem Cells;Mesenchymal Stem Cells;osteoprogenitors;Mesenchymal Stem Cells;Adipocytes		3		Bone and Bones, Mesenchymal Stem Cells;Bone and Bones, Mesenchymal Stem Cells;osteoprogenitors;Adipose tissue, Mesenchymal Stem Cells;Adipocytes	10.4238/2013.December.2.5;10.4238/2013.December.2.5;10.1016/j.celrep.2013.05.029;10.1038/emm.2014.28;10.1016/j.celrep.2013.05.029	2014-12-31 07:18:28	2014-12-31 07:18:28			2013772368;2013772368;2014392431	1676-5680;1676-5680;2092-6413	positive										2211-1247;1226-3613;2211-1247	Genetics and Molecular Research;Genetics and Molecular Research;Cell Reports;Experimental and Molecular Medicine;Cell Reports				24338401:10189;24338401:10193;23791527:1021;24946789:10212;23791527:1162				positive Regulation: SOX2 --+> adipogenesis			Regulation	Bone and Bones;Bone and Bones		public	S2211-1247(13)00246-5;S2211-1247(13)00246-5		24338401;24338401;23791527;24946789;23791527	370415063;370415063;373266622
	1			Katoh,M.;Katoh,M.;Katoh,M.;Katoh,M.			Embryonic Stem Cells		1		Embryonic Stem Cells		2013-06-21 13:25:20	2013-06-21 13:25:20			2010697166;2010697166	1791-244X;1791-244X											1107-3756;1107-3756	International Journal of Molecular Medicine;International Journal of Molecular Medicine				17671748:10099;17671748:10107				PromoterBinding: NANOG ---> SEMA6A			PromoterBinding			public			17671748;17671748	360185555;360185555
	8			Andersen,B.;Rosenfeld,M.G.;Shi,W.;Wang,H.;Pan,G.;Geng,Y.;Guo,Y.;Pei,D.;Shi,W.;Wang,H.;Pan,G.;Geng,Y.;Guo,Y.;Pei,D.;Shi,W.;Wang,H.;Pan,G.;Geng,Y.;Guo,Y.;Pei,D.;Lim,H.Y.;Do,H.J.;Lee,W.Y.;Kim,D.K.;Seo,H.G.;Chung,H.J.;Park,J.K.;Chang,W.K.;Kim,J.H.;Kim,J.H.;Rosfjord,E.;Rizzino,A.;Shi,W.;Wang,H.;Pan,G.;Geng,Y.;Guo,Y.;Pei,D.;Ben-Shushan,E.;Thompson,J.R.;Gudas,L.J.;Bergman,Y.;Wu,;Yao,Z.;Qu,J.;Qu,J.;Rizak…		3T3 {CellLine urn:agi-cellline:11027200};3T3 {CellLine urn:agi-cellline:11027200};F9 {CellLine urn:agi-cellline:11013410}	Embryonic Stem Cells;Embryonic Stem Cells;testis cell;Embryonic Stem Cells;Germ Cells;Stem Cells;Stem Cells		3		Fingers, Embryonic Stem Cells;Embryonic Stem Cells;3T3 {CellLine urn:agi-cellline:11027200};3T3 {CellLine urn:agi-cellline:11027200};testis cell;Embryonic Stem Cells;F9 {CellLine urn:agi-cellline:11013410};Germ Cells;Stem Cells;Stem Cells	10.1016/j.bbrc.2009.05.029;10.1007/s13577-013-0086-3;10.1038/emm.2014.28	2014-07-26 06:31:58	2014-07-26 06:31:58			2014467911;2014392431	1748-7838;1749-0774;2092-6413											0163-769X;0021-9258;0021-9258;0021-9258;0006-291X;0006-291X;0021-9258;0270-7306;0914-7470;1226-3613	Biochemical and Biophysical Research Communications;Human Cell;Experimental and Molecular Medicine				11159814:1499;16714766:1051;16714766:1198;16714766:1199;19445899:1080;7945330:100;16714766:6;9528758:2;15916719:1237;24390806:10182;24946789:10255		Endocr Rev;J Biol Chem;J Biol Chem;J Biol Chem;Biochem Biophys Res Commun;J Biol Chem;Mol Cell Biol;Cell Res		PromoterBinding: POU5F1 ---> ZFP42			PromoterBinding	Fingers		public	S0006-291X(09)00934-6		11159814;16714766;16714766;16714766;19445899;7945330;16714766;9528758;15916719;24390806;24946789	373509347;373266622
	1			Ohno,H.;Shinoda,K.;Ohyama,K.;Sharp,L.Z.;Kajimura,S.					1		Muscles	10.1038/nature12652	2014-12-31 07:16:39	2014-12-31 07:16:39			2013772186	1476-4687	positive										0028-0836	Nature				24196706:10236				positive Regulation: EHMT1 --+> adipogenesis			Regulation			public	NATURE12652		24196706	52853857
	1			Yan,X.;Huang,Y.;Zhao,J.-X.;Rogers,C.J.;Zhu,M.-J.;Ford,S.P.;Du,M.;Nathanielsz,P.W.;Du,M.;Yan,X.;Huang,Y.;Zhao,J.-X.;Rogers,C.J.;Zhu,M.-J.;Ford,S.P.;Du,M.;Nathanielsz,P.W.;Du,M.			Adipocytes		1		Fetus, Muscles, Adipocytes;Muscles	10.1038/ijo.2012.69;10.1038/ijo.2012.69	2014-12-31 07:20:05	2014-12-31 07:20:05			2013237559;2013237559	1476-5497;1476-5497											0307-0565;0307-0565	International Journal of Obesity;International Journal of Obesity				22614057:10047;22614057:10253				Regulation: MIRLET7G ---> adipogenesis			Regulation	Fetus		public	IJO201269;IJO201269		22614057;22614057	52023354;52023354
	4			Bianco,C.;Rangel,M.C.;Castro,N.P.;Nagaoka,T.;Rollman,K.;Gonzales,M.;Salomon,D.S.;Watanabe,K.;Meyer,M.J.;Strizzi,L.;Lee,J.M.;Gonzales,M.;Bianco,C.;Nagaoka,T.;Farid,S.S.;Margaryan,N.;Hendrix,M.J.;Vonderhaar,B.K.;Salomon,D.S.;Sun,C.;Sun,L.;Jiang,K.;Gao,D.M.;Kang,X.N.;Wang,C.;Zhang,S.;Huang,S.;Qin,X.;Li,Y.;Liu,Y.K.;Sun,C.;Sun,L.;Jiang,K.;Gao,D.M.;Kang,X.N.;Wang,C.;Zhang,S.;Huang,S.;Qin,X.;Li,Y.;Liu,Y…		NT2-D1 {CellLine urn:agi-cellline:11013508};SMMC-7721 {CellLine urn:agi-cellline:11008981};SMMC-7721 {CellLine urn:agi-cellline:11008981}	Embryonic Stem Cells;Embryonic Stem Cells;Stem Cells;Stem Cells		3		Homo sapiens, Embryonic Stem Cells;Embryonic Stem Cells, NT2-D1 {CellLine urn:agi-cellline:11013508};SMMC-7721 {CellLine urn:agi-cellline:11008981};Stem Cells;SMMC-7721 {CellLine urn:agi-cellline:11008981};Stem Cells	10.2353/ajpath.2010.100102;10.1002/stem.463;10.1016/j.biocel.2013.02.017;10.1016/j.biocel.2013.02.017;10.1016/j.biocel.2013.02.017	2014-03-26 17:17:01	2014-03-26 17:17:01			2013811005	1549-4918;1878-5875;1873-5576	positive										0002-9440;1357-2725;1357-2725;1568-0096	The American Journal of Pathology;International Journal of Biochemistry and Cell Biology;International Journal of Biochemistry and Cell Biology;Current Cancer Drug Targets				20616345:1033;20549704:6;23474366:1074;23474366:6;23474366:1093;24168183:10139		Stem Cells;Int J Biochem Cell Biol		positive PromoterBinding: NANOG --+> TDGF1			PromoterBinding		Homo sapiens	public	S0002-9440(10)60109-5;S1357-2725(13)00063-0;S1357-2725(13)00063-0		20616345;20549704;23474366;23474366;23474366;24168183	370540691
	5			Alves Vidigal,J.;Ventura,A.;Rosa,A.;Brivanlou,A.H.;Anokye-Danso,F.;Morrisey,E.E.;Snitow,M.;Morrisey,E.E.;Morrisey,E.E.;Morrisey,E.E.;Ong,S.-G.;Lee,W.H.;Kodo,K.;Wu,J.C.;Sun,Z.;Zhang,Y.;Su,B.;Wei,Q.;He,X.;Ji,W.;Sun,Z.;Wei,Q.;Zhang,Y.;He,X.;Ji,W.;Su,B.;Sun,Z.;Wei,Q.;Zhang,Y.			Embryonic Stem Cells;Embryonic Stem Cells;Embryonic Stem Cells;Embryonic Stem Cells		3		Embryonic Stem Cells;Embryonic Stem Cells;Embryonic Stem Cells;Mus musculus, Embryonic Stem Cells	10.1016/j.semcancer.2012.04.009;10.3390/ijms140714346;10.1242/jcs.095968;10.1016/j.addr.2015.04.004;10.1186/1471-2164-12-276	2014-12-30 22:37:39	2014-12-30 22:37:39			2013438453;2013030801;2011334624	1422-0067;1477-9137;1471-2164											1044-579X;1661-6596;0021-9533;0169-409X	Seminars in Cancer Biology;International Journal of Molecular Sciences;Journal of Cell Science;Advanced Drug Delivery Reviews;BMC Genomics				22561239:1062;23852015:10104;23077173:10045;25887992:1064;21627802:10279				PromoterBinding: POU5F1 ---> m_Mir291a			PromoterBinding		Mus musculus	public	S1044-579X(12)00065-X;S0169-409X(15)00060-5		22561239;23852015;23077173;25887992;21627802	369307094;368094357;51456139
	3			Alves Vidigal,J.;Ventura,A.;Rosa,A.;Brivanlou,A.H.;Gingold,J.A.;Fidalgo,M.;Guallar,D.;Lau,Z.;Sun,Z.;Zhou,H.;Faiola,F.;Huang,X.;Lee,D.-F.;Waghray,A.;Schaniel,C.;Felsenfeld,D.P.;Lemischka,I.R.;Wang,J.;Gingold,J.A.;Fidalgo,M.;Guallar,D.;Lau,Z.;Sun,Z.;Zhou,H.;Faiola,F.;Huang,X.;Lee,D.F.;Waghray,A.;Schaniel,C.;Felsenfeld,D.P.;Lemischka,I.R.;Wang,J.;Gingold,J.A.;Fidalgo,M.;Guallar,D.;Lau,Z.;Sun,Z.;Zhou…			Embryonic Stem Cells;Embryonic Stem Cells;Pluripotent Stem Cells;Embryonic Stem Cells;Pluripotent Stem Cells		3		Embryonic Stem Cells;Embryonic Stem Cells;Pluripotent Stem Cells;Embryonic Stem Cells;Pluripotent Stem Cells	10.1016/j.semcancer.2012.04.009;10.3390/ijms140714346;10.1016/j.molcel.2014.08.014;10.1016/j.molcel.2014.08.014;10.1016/j.molcel.2014.08.014	2014-10-04 07:06:55	2014-10-04 07:06:55			2013438453	1422-0067;1097-4164											1044-579X;1661-6596;1097-2765;1097-2765	Seminars in Cancer Biology;International Journal of Molecular Sciences;Molecular Cell;Molecular Cell				22561239:1062;23852015:10104;25240402:1110;25240402:5;25240402:1074		Mol Cell		PromoterBinding: NANOG ---> m_Mir294			PromoterBinding			public	S1044-579X(12)00065-X;S1097-2765(14)00647-9;S1097-2765(14)00647-9		22561239;23852015;25240402;25240402;25240402	369307094
	1			Ståhlberg,A.;Bengtsson,M.;Hemberg,M.;Semb,H.			Embryonic Stem Cells		1		Mus musculus, Neuroectoderm, Embryonic Stem Cells		2013-01-16 21:17:56	2013-01-16 21:17:56				1530-8561																19815608:1074		Clin Chem		PromoterBinding: POU5F1 ---> ID1			PromoterBinding	Neuroectoderm	Mus musculus	public			19815608
	6			Zhang,Z.;Li,K.;Fang,Z.;Xiong,W.;Chen,Q.;Chen,W.;Li,F.;Li,K.;Zhang,X.;Maeda,Y.;Tsuji,K.;Nifuji,A.;Noda,M.;Zhang,Z.;Li,K.;Fang,Z.;Xiong,W.;Chen,Q.;Chen,W.;Li,F.;Li,K.;Zhang,X.;Macsai,C.E.;Georgiou,K.R.;Foster,B.K.;Zannettino,A.C.W.;Xian,C.J.;Maeda,Y.;Tsuji,K.;Nifuji,A.;Noda,M.;Chan,A.S.;Jensen,K.K.;Skokos,D.;Doty,S.;Lederman,H.K.;Kaplan,R.N.;Rafii,S.;Rivella,S.;Lyden,D.;Baker,B.A.;Pine,P.S.;Chatter…			Osteoblasts;Osteoblasts;Osteoclasts;Osteoblasts;Osteoclasts;Stromal Cells		3		Osteoblasts;Mus musculus, Osteoblasts;Osteoclasts;epiphyseal cartilage;Mus musculus, Osteoblasts;Osteoclasts;Homo sapiens, Bone Marrow, Stromal Cells;Cartilage;Bone and Bones	10.1007/s11596-012-0063-1;10.1007/s11596-012-0063-1;10.1016/j.bone.2012.02.013;10.1371/journal.pone.0007955;10.1016/j.biomaterials.2014.04.075;10.1016/j.biomaterials.2014.04.075;10.2174/1389450114666140102133719	2014-01-20 23:02:51	2014-01-20 23:02:51			2014194487	1932-6203;1873-5592											1672-0733;0730-2312;1672-0733;8756-3282;0730-2312;0142-9612;0142-9612;1389-4501	Journal of Huazhong University of Science and Technology - Medical Science;Journal of Huazhong University of Science and Technology - Medical Science;Bone;Biomaterials;Biomaterials;Current Drug Targets				22684559:10025;15368360:8;22684559:10291;100620102:1144;15368360:7;19956687:100;24840613:1195;24840613:1211;24397494:10230		J Cell Biochem;J Cell Biochem;PLoS One		Regulation: ID1 ---> ossification			Regulation	Bone Marrow;Bone and Bones	Mus musculus;Mus musculus;Homo sapiens	public	S8756-3282(12)00069-5;S0142-9612(14)00473-6;S0142-9612(14)00473-6		22684559;15368360;22684559;15368360;19956687;24840613;24840613;24397494	365540520;365540520;372636823
	3			Marson,A.;Levine,S.S.;Cole,M.F.;Frampton,G.M.;Brambrink,T.;Johnstone,S.;Guenther,M.G.;Johnston,W.K.;Wernig,M.;Newman,J.;Calabrese,J.M.;Dennis,L.M.;Volkert,T.L.;Gupta,S.;Love,J.;Hannett,N.;Sharp,P.A.;Bartel,D.P.;Jaenisch,R.;Young,R.A.;Marson,A.;Levine,S.S.;Cole,M.F.;Frampton,G.M.;Brambrink,T.;Johnstone,S.;Guenther,M.G.;Johnston,W.K.;Wernig,M.;Newman,J.;Calabrese,J.M.;Dennis,L.M.;Volkert,T.L.;Gupta…			Embryonic Stem Cells;Embryonic Stem Cells;Embryonic Stem Cells		3		Embryonic Stem Cells;Embryonic Stem Cells;Mus musculus, Embryonic Stem Cells	10.1016/j.cell.2008.07.020;10.1016/j.cell.2008.07.020;10.1007/978-1-4419-7037-4_8;10.1146/annurev-cellbio-101512-122343	2013-01-17 07:58:07	2013-01-17 07:58:07			2011393436;2013655509	1530-8995											0092-8674;0092-8674;0065-2598;1081-0706	Cell;Cell;Advances in Experimental Medicine and Biology;Annual Review of Cell and Developmental Biology				18692474:1105;18692474:1102;21222202:10177;23875649:10745				PromoterBinding: NANOG ---> MIRLET7G			PromoterBinding		Mus musculus	public	S0092-8674(08)00938-0;S0092-8674(08)00938-0		18692474;18692474;21222202;23875649	362155701;370041006
	1			Gasperowicz,M.;Natale,D.R.;Gasperowicz,M.;Natale,D.R.C.					1		Inner cell mass, Epiblasts;Inner cell mass, Epiblasts	10.1095/biolreprod.110.085209	2014-01-21 02:29:40	2014-01-21 02:29:40			2011181564	1529-7268;1529-7268											0006-3363	Biology of Reproduction				21123814:1106;21123814:10099		Biol Reprod		PromoterBinding: POU5F1 ---> SUZ12			PromoterBinding	Inner cell mass;Inner cell mass		public			21123814;21123814	361538488
	1			Krentz,A.D.;Murphy,M.W.;Zhang,T.;Sarver,A.L.;Jain,S.;Griswold,M.D.;Bardwell,V.J.;Zarkower,D.;Krentz,A.D.;Murphy,M.W.;Zhang,T.;Sarver,A.L.;Jain,S.;Griswold,M.D.;Bardwell,V.J.;Zarkower,D.					1		Fetus;Fetus	10.1016/j.ydbio.2013.02.014;10.1016/j.ydbio.2013.02.014	2014-01-18 23:57:16	2014-01-18 23:57:16															0012-1606;0012-1606	Developmental Biology;Developmental Biology				23473982:1178;23473982:1179				PromoterBinding: POU5F1 ---> DMRT1			PromoterBinding	Fetus;Fetus		public	S0012-1606(13)00106-1;S0012-1606(13)00106-1		23473982;23473982
	4			Tutter,A.V.;Kowalski,M.P.;Baltus,G.A.;Iourgenko,V.;Labow,M.;Li,E.;Kadam,S.;Tutter,A.V.;Kowalski,M.P.;Baltus,G.A.;Iourgenko,V.;Labow,M.;Li,E.;Kadam,S.;Okamura,D.;Mochizuki,K.;Taniguchi,H.;Tokitake,Y.;Ikeda,M.;Yamada,Y.;Tournier,C.;Yamaguchi,S.;Tada,T.;Schöler,H.R.;Matsui,Y.;Okamura,D.;Mochizuki,K.;Taniguchi,H.;Tokitake,Y.;Ikeda,M.;Yamada,Y.;Tournier,C.;Yamaguchi,S.;Tada,T.;Schöler,H.R.;Matsui,Y.;Y…			primordial germ cells;Embryonic Stem Cells;Embryonic Stem Cells;Embryonic Stem Cells		3		primordial germ cells;Embryonic Stem Cells;Embryonic Stem Cells;Embryonic Stem Cells	10.1016/j.ydbio.2012.09.013;10.1016/j.ydbio.2012.09.013;10.1016/j.stem.2009.12.003;10.1073/pnas.0906917107	2014-01-19 23:59:16	2014-01-19 23:59:16			2010596471	1091-6490;1091-6490											0021-9258;0021-9258;0012-1606;0012-1606;1934-5909;0027-8424	Developmental Biology;Developmental Biology;Cell Stem Cell;Proceedings of the National Academy of Sciences of the United States of America				19036726:1115;19036726:1277;23022299:1159;23022299:1158;20085738:1003;20823235:1039;20823235:10015		J Biol Chem;J Biol Chem;Proc Natl Acad Sci U S A		PromoterBinding: NANOG ---> REST			PromoterBinding			public	S0012-1606(12)00519-2;S0012-1606(12)00519-2;S1934-5909(09)00626-2		19036726;19036726;23022299;23022299;20085738;20823235;20823235	359849967
	1			Gasperowicz,M.;Natale,D.R.;Gasperowicz,M.;Natale,D.R.C.					1		Inner cell mass, Epiblasts;Inner cell mass, Epiblasts	10.1095/biolreprod.110.085209	2013-01-17 01:12:41	2013-01-17 01:12:41			2011181564	1529-7268;1529-7268											0006-3363	Biology of Reproduction				21123814:1106;21123814:10099		Biol Reprod		PromoterBinding: NANOG ---> EZH2			PromoterBinding	Inner cell mass;Inner cell mass		public			21123814;21123814	361538488
	15			Ge,K.;Ge,K.;Zhu,L.;Xu,P.C.;Wang,L.;Jin,Q.;Lee,J.E.;Su,I.H.;Ge,K.;Wang,L.;Jin,Q.;Lee,J.E.;Su,I.H.;Ge,K.;Wang,L.;Jin,Q.;Lee,J.E.;Su,I.H.;Ge,K.;Wang,L.;Jin,Q.;Lee,J.E.;Su,I.H.;Ge,K.;Wang,L.;Jin,Q.;Lee,J.E.;Su,I.H.;Ge,K.;Wang,L.;Jin,Q.;Lee,J.E.;Su,I.H.;Ge,K.;Wang,L.;Jin,Q.;Lee,J.E.;Su,I.H.;Ge,K.;Wang,L.;Jin,Q.;Lee,J.E.;Su,I.H.;Ge,K.;Wang,L.;Jin,Q.;Lee,J.E.;Su,I.H.;Ge,K.;Wang,L.;Jin,Q.;Lee,J.E.;Su,I.H…			Lymphocytes, Null;Lymphocytes, Null;Mesenchymal Stem Cells;proadipocyte;Embryonic Stem Cells;proadipocyte;proadipocyte;proadipocyte;proadipocyte;proadipocyte;proadipocyte;proadipocyte;proadipocyte;proadipocyte;proadipocyte;proadipocyte;proadipocyte;Mesenchymal Stem Cells;proadipocyte;Stem Cells;Mesenchymal Stem Cells;Stem Cells;Mesenchymal Stem Cells;Mesenchymal Stem Cells		3		Lymphocytes, Null;Lymphocytes, Null;Mesenchymal Stem Cells;proadipocyte;Embryonic Stem Cells;proadipocyte;proadipocyte;proadipocyte;proadipocyte;proadipocyte;proadipocyte;proadipocyte;proadipocyte;proadipocyte;proadipocyte;proadipocyte;proadipocyte;Mesenchymal Stem Cells;Epidermis, Skeletal muscle;Mus musculus, Adipose tissue;proadipocyte;Stem Cells;Homo sapiens, Mesenchymal Stem Cells;Immune sys…	10.1016/j.bbagrm.2011.12.008;10.1016/j.bbagrm.2011.12.008;10.1016/j.bbrc.2013.02.036;10.4161/cc.22224;10.1097/MCO.0b013e3283546fba;10.1161/HYPERTENSIONAHA.112.191098;10.1038/emboj.2012.306;10.1073/pnas.1000031107;10.1073/pnas.1000031107;10.1002/stem.1573;10.1084/jem.20131281;10.1016/j.joen.2014.01.031;10.1016/j.ceb.2014.12.005;10.1016/j.gendis.2014.09.007;10.1016/j.gendis.2014.09.007;10.3727/0963…	2014-12-30 22:37:55	2014-12-30 22:37:55			2012724763;2012332056;2012641655;2013062942;2014306046;2015915145;2015915145;2015915145	1091-6490;1091-6490;1091-6490;1091-6490;1091-6490;1091-6490;1091-6490;1091-6490;1091-6490;1091-6490;1091-6490;1091-6490;1091-6490;1091-6490;1091-6490;1551-4005;1473-6519;1524-4563;1460-2075;1091-6490;1091-6490;1943-8141;1549-4918;1540-9538;1878-3554	positive										1874-9399;1874-9399;0006-291X;1538-4101;1363-1950;0194-911X;0261-4189;0022-1007;0955-0674;2352-3042;2352-3042;0963-6897;0963-6897;0963-6897	BBA - Gene Regulatory Mechanisms;BBA - Gene Regulatory Mechanisms;Biochemical and Biophysical Research Communications;Cell Cycle;Current Opinion in Clinical Nutrition and Metabolic Care;Hypertension;EMBO Journal;Journal of Experimental Medicine;Current Opinion in Cell Biology;Genes & Diseases;Genes & Diseases;Cell Transplantation;Cell Transplantation;Cell Transplantation				100604371:1099;22240386:1099;23438432:1088;20368440:1024;20368440:1052;20368440:1062;20368440:1091;20368440:1095;20368440:1107;20368440:1113;20368440:1136;20368440:1137;20368440:1141;20368440:1153;20368440:1174;20368440:1175;20368440:1215;20368440:1223;23085542:10061;22617562:10388;22966008:10010;23178591:10398;20368440:100;20368440:4;21654879:2;24123378:4;24799533:10775;25069920:12;25588618:1047…		Proc Natl Acad Sci U S A;Proc Natl Acad Sci U S A;Proc Natl Acad Sci U S A;Proc Natl Acad Sci U S A;Proc Natl Acad Sci U S A;Proc Natl Acad Sci U S A;Proc Natl Acad Sci U S A;Proc Natl Acad Sci U S A;Proc Natl Acad Sci U S A;Proc Natl Acad Sci U S A;Proc Natl Acad Sci U S A;Proc Natl Acad Sci U S A;Proc Natl Acad Sci U S A;Proc Natl Acad Sci U S A;Proc Natl Acad Sci U S A;Proc Natl Acad Sci U S A…		positive Regulation: EZH2 --+> adipogenesis			Regulation	Epidermis;Immune system;Bone and Bones	Mus musculus;Homo sapiens;Homo sapiens;Homo sapiens	public	S1874-9399(12)00002-8;S1874-9399(12)00002-8;S0006-291X(13)00296-9;0000426820121100000015;EMBOJ2012306;S0955-0674(14)00146-X;S2352-3042(14)00031-2;S2352-3042(14)00031-2		22240386;23438432;20368440;20368440;20368440;20368440;20368440;20368440;20368440;20368440;20368440;20368440;20368440;20368440;20368440;20368440;20368440;23085542;22617562;22966008;23178591;20368440;20368440;21654879;24123378;24799533;25069920;25588618	366239560;52025152;52205935;52316880;373002558;603695844;603695844;603695844
	3			Mora-Castilla,S.;Tejedo,J.R.;Tapia-Limonchi,R.;Díaz,I.;Hitos,A.B.;Cahuana,G.M.;Hmadcha,A.;Martín,F.;Soria,B.;Bedoya,F.J.;Ber,S.;Lee,C.;Surani,M.A.;Voiculescu,O.;Hadjal,Y.;Hadadeh,O.;Yazidi,C.E.L.;Barruet,E.;Binétruy,B.;Hadjal,Y.;Hadadeh,O.;Yazidi,C.E.L.;Barruet,E.;Binétruy,B.			Stem Cells;Embryonic Stem Cells		3		Mesoderm;Mus musculus, Epiblasts, Stem Cells;Skeletal system, Embryonic Stem Cells	10.1155/2014/37967810.1155/2014/379678;10.1371/journal.pone.0030759;10.1038/cddis.2013.246	2015-02-01 09:58:30	2015-02-01 09:58:30			2012045249;2013487427	1932-6203;2041-4889											1687-966X	PLoS ONE;Cell Death and Disease				25544848:6;22276221:10230;23887628:10219		Stem Cells Int		PromoterBinding: NANOG ---> T			PromoterBinding	Mesoderm;Skeletal system	Mus musculus	public			25544848;22276221;23887628	364122133;369482404
	8			Gasperowicz,M.;Natale,D.R.;Ang,Y.S.;Gaspar-Maia,A.;Lemischka,I.R.;Bernstein,E.;Agger,K.;Christensen,J.;Cloos,P.A.C.;Helin,K.;Loh,Y.H.;Zhang,W.;Chen,X.;George,J.;Ng,H.H.;Loh,Y.H.;Zhang,W.;Chen,X.;George,J.;Ng,H.H.;Gasperowicz,M.;Natale,D.R.C.;Ng,H.-H.;Dominic Heng,J.-C.;Ng,H.-H.;Ng,H.-H.;Ng,H.-H.;Ng,H.-H.;Surani,M.A.;Crea,F.;Chiang,Y.T.;Helgason,C.D.;Danesi,R.;Sun,L.;Farrar,W.L.;Mai,A.;Helgason,C.…			Embryonic Stem Cells;Stem Cells;Embryonic Stem Cells;Embryonic Stem Cells;Embryonic Stem Cells;Pluripotent Stem Cells;Embryonic Stem Cells;Embryonic Stem Cells		3		Inner cell mass, Epiblasts;Mus musculus, Embryonic Stem Cells;Stem Cells;Embryonic Stem Cells;Mus musculus, Embryonic Stem Cells;Inner cell mass, Epiblasts;Embryonic Stem Cells;Pluripotent Stem Cells;Embryonic Stem Cells;Embryonic Stem Cells	10.1016/j.tips.2011.03.002;10.1016/j.gde.2007.12.003;10.1095/biolreprod.110.085209;10.1007/978-1-4419-7037-4_6;10.1038/ncb0511-490;10.1186/1476-4598-11-52	2013-01-17 01:04:20	2013-01-17 01:04:20			2011181564;2011355606;2011245306;2012541503	1529-7268;1529-7268;1476-4598;1098-5549											0165-6147;0959-437X;0890-9369;0890-9369;0006-3363;0065-2598;1465-7392	Trends in Pharmacological Sciences;Current Opinion in Genetics & Development;Biology of Reproduction;Advances in Experimental Medicine and Biology;Nature Cell Biology;Molecular Cancer				21123814:1106;21621281:1058;18281209:1064;17938240:1371;17938240:1074;21123814:10099;21222200:10295;21540844:10096;22867098:10382;20713442:1371		Biol Reprod;Genes Dev;Genes Dev;Mol Cell Biol		PromoterBinding: POU5F1 ---> KDM3A			PromoterBinding	Inner cell mass;Inner cell mass	Mus musculus;Mus musculus	public	S0165-6147(11)00045-9;S0959-437X(07)00215-8;NCB0511490		21123814;21621281;18281209;17938240;17938240;21123814;21222200;21540844;22867098;20713442	361538488;362037584;361699925;52151976
	3			Barakat,T.S.;Gribnau,J.;Dupont,C.;Gribnau,J.;Dupont,C.;Gribnau,J.;Barakat,T.S.;Gunhanlar,N.;Pardo,C.G.;Achame,E.M.;Ghazvini,M.;Boers,R.;Kenter,A.;Rentmeester,E.;Grootegoed,J.A.;Gribnau,J.;Ghazvini,M.			Embryonic Stem Cells		3		Embryonic Stem Cells;Epiblasts;Epiblasts;Inner cell mass	10.1242/dev.069328;10.1016/j.ceb.2013.03.001;10.1016/j.ceb.2013.03.001;10.1371/journal.pgen.1002001	2013-06-19 23:48:24	2013-06-19 23:48:24			2012298452;2011086044	1477-9129;1553-7404											0950-1991;0955-0674;0955-0674;1553-7390	Development (Cambridge);Current Opinion in Cell Biology;Current Opinion in Cell Biology;PLoS Genetics				22619385:10084;23578369:1033;23578369:1034;21298085:10301				PromoterBinding: NANOG ---> RLIM			PromoterBinding	Inner cell mass		public	S0955-0674(13)00044-6;S0955-0674(13)00044-6		22619385;23578369;23578369;21298085	364870374;361245398
	2			Shi,W.;Wang,H.;Pan,G.;Geng,Y.;Guo,Y.;Pei,D.;Shi,W.;Wang,H.;Pan,G.;Geng,Y.;Guo,Y.;Pei,D.;Shi,W.;Wang,H.;Pan,G.;Geng,Y.;Guo,Y.;Pei,D.;Shi,W.;Wang,H.;Pan,G.;Geng,Y.;Guo,Y.;Pei,D.;Shi,W.;Wang,H.;Pan,G.;Geng,Y.;Guo,Y.;Pei,D.;Shi,W.;Wang,H.;Pan,G.;Geng,Y.;Guo,Y.;Pei,D.;Shi,W.;Wang,H.;Pan,G.;Geng,Y.;Guo,Y.;Pei,D.;Shi,W.;Wang,H.;Pan,G.;Geng,Y.;Guo,Y.;Pei,D.;Shi,W.;Wang,H.;Pan,G.;Geng,Y.;Guo,Y.;Pei,D.;Pan…		F9 {CellLine urn:agi-cellline:11013410};P19 {CellLine urn:agi-cellline:11013514};3T3 {CellLine urn:agi-cellline:11027200};3T3 {CellLine urn:agi-cellline:11027200};P19 {CellLine urn:agi-cellline:11013514}	Embryonic Stem Cells;Stem Cells;Stem Cells;Stem Cells;Embryonic Stem Cells		2		F9 {CellLine urn:agi-cellline:11013410};P19 {CellLine urn:agi-cellline:11013514};3T3 {CellLine urn:agi-cellline:11027200};3T3 {CellLine urn:agi-cellline:11027200};Embryonic Stem Cells;Stem Cells;Stem Cells;Stem Cells;P19 {CellLine urn:agi-cellline:11013514};Embryonic Stem Cells		2013-01-17 01:51:37	2013-01-17 01:51:37				1748-7838	positive										0021-9258;0021-9258;0021-9258;0021-9258;0021-9258;0021-9258;0021-9258;0021-9258;0021-9258					16714766:1155;16714766:1181;16714766:1197;16714766:1198;16714766:5;16714766:2;16714766:1244;16714766:1236;16714766:1229;17211451:1186		J Biol Chem;J Biol Chem;J Biol Chem;J Biol Chem;J Biol Chem;J Biol Chem;J Biol Chem;J Biol Chem;J Biol Chem;Cell Res		positive PromoterBinding: NANOG --+> ZFP42			PromoterBinding			public			16714766;16714766;16714766;16714766;16714766;16714766;16714766;16714766;16714766;17211451
	1			Gasperowicz,M.;Natale,D.R.;Gasperowicz,M.;Natale,D.R.C.					1		Inner cell mass, Epiblasts;Inner cell mass, Epiblasts	10.1095/biolreprod.110.085209	2013-01-17 01:03:59	2013-01-17 01:03:59			2011181564	1529-7268;1529-7268											0006-3363	Biology of Reproduction				21123814:1106;21123814:10099		Biol Reprod		PromoterBinding: NANOG ---> KDM3B			PromoterBinding	Inner cell mass;Inner cell mass		public			21123814;21123814	361538488
	3			Gasperowicz,M.;Natale,D.R.;Gasperowicz,M.;Natale,D.R.C.;Wu,F.-R.;Zhang,Y.;Ding,B.;Lei,X.-H.;Huang,J.-C.;Wang,C.-H.;Liu,Y.;Wang,R.;Li,W.-Y.;Wu,F.-R.;Zhang,Y.;Ding,B.;Lei,X.-H.;Huang,J.-C.;Wang,C.-H.;Liu,Y.;Wang,R.;Li,W.-Y.;Wu,F.-R.;Zhang,Y.;Ding,B.;Lei,X.-H.;Huang,J.-C.;Wang,C.-H.;Liu,Y.;Wang,R.;Li,W.-Y.;Wu,F.-R.;Zhang,Y.;Ding,B.;Lei,X.-H.;Huang,J.-C.;Wang,C.-H.;Liu,Y.;Wang,R.;Li,W.-Y.;Wu,F.-R.;Zh…		3T3 {CellLine urn:agi-cellline:11027200};3T3 {CellLine urn:agi-cellline:11027200};3T3 {CellLine urn:agi-cellline:11027200};3T3 {CellLine urn:agi-cellline:11027200};3T3 {CellLine urn:agi-cellline:11027200};3T3 {CellLine urn:agi-cellline:11027200};T47 {CellLine urn:agi-cellline:11027177}	Stem Cells		3		Inner cell mass, Epiblasts;Inner cell mass, Epiblasts;3T3 {CellLine urn:agi-cellline:11027200};3T3 {CellLine urn:agi-cellline:11027200};3T3 {CellLine urn:agi-cellline:11027200};3T3 {CellLine urn:agi-cellline:11027200};3T3 {CellLine urn:agi-cellline:11027200};3T3 {CellLine urn:agi-cellline:11027200};Stem Cells;T47 {CellLine urn:agi-cellline:11027177}	10.1095/biolreprod.110.085209;10.4238/2014.December.4.6;10.4238/2014.December.4.6;10.4238/2014.December.4.6;10.4238/2014.December.4.6;10.4238/2014.December.4.6;10.4238/2014.December.4.610.4238/2014.December.4.6;10.1101/gr.177576.114;10.4238/2014.December.4.6	2015-02-01 01:04:07	2015-02-01 01:04:07			2011181564;2014613917;2014613917;2014613917;2014613917;2014613917;2015360000;2014613917	1529-7268;1529-7268;1676-5680;1676-5680;1676-5680;1676-5680;1676-5680;1676-5680;1549-5469;1676-5680	negative										0006-3363;1088-9051	Biology of Reproduction;Genetics and Molecular Research;Genetics and Molecular Research;Genetics and Molecular Research;Genetics and Molecular Research;Genetics and Molecular Research;Genome Research;Genetics and Molecular Research				21123814:1106;21123814:10099;25501223:10154;25501223:10118;25501223:10117;25501223:10112;25501223:10013;25501223:6;26160163:10067;25501223:10167		Biol Reprod;Genet Mol Res		negative PromoterBinding: POU5F1 ---| EZH2			PromoterBinding	Inner cell mass;Inner cell mass		public			21123814;21123814;25501223;25501223;25501223;25501223;25501223;25501223;26160163;25501223	361538488;600689998;600689998;600689998;600689998;600689998;605931602;600689998
	1			Liu,S.;Li,N.;Yu,X.;Xiao,X.;Cheng,K.;Hu,J.;Wang,J.;Zhang,D.;Cheng,S.;Liu,S.			cancer stem cells		1		cancer stem cells	10.1053/j.gastro.2013.01.046	2013-06-21 12:32:55	2013-06-21 12:32:55															0016-5085	Gastroenterology				23376424:1118				PromoterBinding: POU5F1 ---> ICAM1			PromoterBinding			public	S0016-5085(13)00103-0		23376424
	1			Liu,W.;Liu,Y.;Guo,T.;Hu,C.;Luo,H.;Zhang,L.;Shi,S.;Cai,T.;Ding,Y.;Jin,Y.;Liu,W.;Liu,Y.;Guo,T.;Hu,C.;Luo,H.;Zhang,L.;Shi,S.;Cai,T.;Ding,Y.;Jin,Y.;Liu,W.;Liu,Y.;Guo,T.;Ding,Y.;Liu,W.;Liu,Y.;Hu,C.;Luo,H.;Zhang,L.;Jin,Y.;Shi,S.;Cai,T.;Jin,Y.;Liu,W.;Liu,Y.;Guo,T.;Ding,Y.;Liu,W.;Liu,Y.;Hu,C.;Luo,H.;Zhang,L.;Jin,Y.;Shi,S.;Cai,T.;Jin,Y.;Liu,W.;Liu,Y.;Guo,T.;Ding,Y.;Liu,W.;Liu,Y.;Hu,C.;Luo,H.;Zhang,L.;Jin,…			Stem Cells;Stem Cells;Osteoblasts;Stem Cells		1		Periodontal Ligament, Stem Cells;Periodontal Ligament, Stem Cells;Osteoblasts;Osteoid;Periodontal Ligament, Stem Cells	10.1038/cddis.2013.65;10.1038/cddis.2013.65;10.1038/cddis.2013.65;10.1038/cddis.2013.65;10.1038/cddis.2013.65;10.1038/cddis.2013.65	2013-06-21 14:56:25	2013-06-21 14:56:25			2013222157;2013222157;2013222157;2013222157	2041-4889;2041-4889;2041-4889;2041-4889;2041-4889;2041-4889	positive											Cell Death and Disease;Cell Death and Disease;Cell Death and Disease;Cell Death and Disease				23492770:100;23492770:10;23492770:10014;23492770:10186;23492770:10200;23492770:10286		Cell Death Dis;Cell Death Dis		positive Regulation: TCF3 --+> ossification			Regulation	Periodontal Ligament;Periodontal Ligament;Osteoid;Periodontal Ligament		public			23492770;23492770;23492770;23492770;23492770;23492770	368673859;368673859;368673859;368673859
	7			Bianco,C.;Rangel,M.C.;Castro,N.P.;Nagaoka,T.;Rollman,K.;Gonzales,M.;Salomon,D.S.;Marikawa,Y.;Tamashiro,D.A.;Fujita,T.C.;Alarcon,V.B.;Watanabe,K.;Meyer,M.J.;Strizzi,L.;Lee,J.M.;Gonzales,M.;Bianco,C.;Nagaoka,T.;Farid,S.S.;Margaryan,N.;Hendrix,M.J.;Vonderhaar,B.K.;Salomon,D.S.;Rangel,M.C.;Karasawa,H.;Castro,N.P.;Nagaoka,T.;Salomon,D.S.;Bianco,C.;Marikawa,Y.;Tamashiro,D.A.A.;Fujita,T.C.;Alarcon,V.B.;…		P19 {CellLine urn:agi-cellline:11013514};NT2-D1 {CellLine urn:agi-cellline:11013508};P19 {CellLine urn:agi-cellline:11013514};P19 {CellLine urn:agi-cellline:11013514};P19 {CellLine urn:agi-cellline:11013514}	Embryonic Stem Cells;embryonal carcinoma stem cell;Embryonic Stem Cells;Stem Cells;embryonal carcinoma stem cell;Stem Cells;Pluripotent Stem Cells		3		Homo sapiens, Embryonic Stem Cells;embryonal carcinoma stem cell, P19 {CellLine urn:agi-cellline:11013514};Embryonic Stem Cells, NT2-D1 {CellLine urn:agi-cellline:11013508};Stem Cells, P19 {CellLine urn:agi-cellline:11013514};embryonal carcinoma stem cell, P19 {CellLine urn:agi-cellline:11013514};Stem Cells, P19 {CellLine urn:agi-cellline:11013514};Pluripotent Stem Cells	10.2353/ajpath.2010.100102;10.1089/scd.2010.0209;10.1002/stem.463;10.1016/j.ajpath.2012.02.031;10.1089/scd.2010.0209;10.1089/scd.2010.0209;10.1016/j.ajpath.2012.02.031;10.1016/j.febslet.2015.04.005;10.1007/s12033-013-9702-4	2013-01-17 07:08:53	2013-01-17 07:08:53			2011187784;2011187784;2014283021	1557-8534;1549-4918;1559-0305											0002-9440;0002-9440;1547-3287;1547-3287;0002-9440;0014-5793;1073-6085	The American Journal of Pathology;The American Journal of Pathology;Stem Cells and Development;Stem Cells and Development;The American Journal of Pathology;FEBS Letters;Molecular Biotechnology				20616345:1033;21083502:7;20549704:6;100019132:1094;21083502:10010;21083502:10345;22542493:1094;25889638:1116;24146427:10097		Stem Cells Dev;Stem Cells		PromoterBinding: POU5F1 ---> TDGF1			PromoterBinding		Homo sapiens	public	S0002-9440(10)60109-5;S0002-9440(12)00257-X;S0002-9440(12)00257-X;S0014-5793(15)00243-4		20616345;21083502;20549704;21083502;21083502;22542493;25889638;24146427	361553588;361553588;52824903
	1			Luan,Y.;Yu,X.P.;Yang,N.;Frenkel,S.;Chen,L.;Liu,C.J.;Luan,Y.;Yu,X.P.;Yang,N.;Frenkel,S.;Chen,L.;Liu,C.J.			Stromal Cells		1		Bone Marrow, Stromal Cells		2013-01-17 01:22:26	2013-01-17 01:22:26				1939-4586;1939-4586	negative															18287524:1153;18287524:1234		Mol Biol Cell;Mol Biol Cell		negative Regulation: ID2 ---| ossification			Regulation	Bone Marrow		public			18287524;18287524
	1			Gasperowicz,M.;Natale,D.R.;Gasperowicz,M.;Natale,D.R.C.					1		Inner cell mass, Epiblasts;Inner cell mass, Epiblasts	10.1095/biolreprod.110.085209	2013-01-17 01:14:20	2013-01-17 01:14:20			2011181564	1529-7268;1529-7268											0006-3363	Biology of Reproduction				21123814:1106;21123814:10099		Biol Reprod		PromoterBinding: POU5F1 ---> KDM3B			PromoterBinding	Inner cell mass;Inner cell mass		public			21123814;21123814	361538488
	5			Alves Vidigal,J.;Ventura,A.;Rosa,A.;Brivanlou,A.H.;Anokye-Danso,F.;Morrisey,E.E.;Snitow,M.;Morrisey,E.E.;Morrisey,E.E.;Morrisey,E.E.;Ong,S.-G.;Lee,W.H.;Kodo,K.;Wu,J.C.;Sun,Z.;Zhang,Y.;Su,B.;Wei,Q.;He,X.;Ji,W.;Sun,Z.;Wei,Q.;Zhang,Y.;He,X.;Ji,W.;Su,B.;Sun,Z.;Wei,Q.;Zhang,Y.			Embryonic Stem Cells;Embryonic Stem Cells;Embryonic Stem Cells;Embryonic Stem Cells		3		Embryonic Stem Cells;Embryonic Stem Cells;Embryonic Stem Cells;Mus musculus, Embryonic Stem Cells	10.1016/j.semcancer.2012.04.009;10.3390/ijms140714346;10.1242/jcs.095968;10.1016/j.addr.2015.04.004;10.1186/1471-2164-12-276	2014-12-30 22:28:03	2014-12-30 22:28:03			2013438453;2013030801;2011334624	1422-0067;1477-9137;1471-2164											1044-579X;1661-6596;0021-9533;0169-409X	Seminars in Cancer Biology;International Journal of Molecular Sciences;Journal of Cell Science;Advanced Drug Delivery Reviews;BMC Genomics				22561239:1062;23852015:10104;23077173:10045;25887992:1064;21627802:10279				PromoterBinding: POU5F1 ---> m_Mir294			PromoterBinding		Mus musculus	public	S1044-579X(12)00065-X;S0169-409X(15)00060-5		22561239;23852015;23077173;25887992;21627802	369307094;368094357;51456139
	3			Gasperowicz,M.;Natale,D.R.;Ura,H.;Usuda,M.;Kinoshita,K.;Sun,C.;Mori,K.;Akagi,T.;Matsuda,T.;Koide,H.;Yokota,T.;Ura,H.;Usuda,M.;Kinoshita,K.;Sun,C.;Mori,K.;Akagi,T.;Matsuda,T.;Koide,H.;Yokota,T.;Ura,H.;Usuda,M.;Kinoshita,K.;Sun,C.;Mori,K.;Akagi,T.;Matsuda,T.;Koide,H.;Yokota,T.;Ura,H.;Usuda,M.;Kinoshita,K.;Sun,C.;Mori,K.;Akagi,T.;Matsuda,T.;Koide,H.;Yokota,T.;Ura,H.;Usuda,M.;Kinoshita,K.;Sun,C.;Mori…			Embryonic Stem Cells;Embryonic Stem Cells;Embryonic Stem Cells;Embryonic Stem Cells;Embryonic Stem Cells;Embryonic Stem Cells;Embryonic Stem Cells		3		Inner cell mass, Epiblasts;Embryonic Stem Cells;Embryonic Stem Cells;Embryonic Stem Cells;Embryonic Stem Cells;Embryonic Stem Cells;Embryonic Stem Cells;Inner cell mass, Epiblasts;Embryonic Stem Cells	10.1095/biolreprod.110.085209;10.1038/emboj.2011.126	2013-01-17 01:10:19	2013-01-17 01:10:19			2011181564;2011303020	1529-7268;1529-7268;1460-2075											0021-9258;0021-9258;0021-9258;0021-9258;0021-9258;0021-9258;0021-9258;0006-3363;0261-4189	Biology of Reproduction;EMBO Journal				21123814:1106;18201968:1196;18201968:1213;18201968:1368;18201968:1304;18201968:1300;18201968:1295;18201968:1147;21123814:10099;21540835:10069		Biol Reprod;J Biol Chem;J Biol Chem;J Biol Chem;J Biol Chem;J Biol Chem;J Biol Chem;J Biol Chem		PromoterBinding: POU5F1 ---> EED			PromoterBinding	Inner cell mass;Inner cell mass		public	EMBOJ2011126		21123814;18201968;18201968;18201968;18201968;18201968;18201968;18201968;21123814;21540835	361538488;51404773
	1			Walker,E.;Ohishi,M.;Davey,R.E.;Zhang,W.;Cassar,P.A.;Tanaka,T.S.;Der,S.D.;Morris,Q.;Hughes,T.R.;Zandstra,P.W.;Stanford,W.L.			Embryonic Stem Cells		1		Embryonic Stem Cells	10.1016/j.stem.2007.04.002	2013-01-17 09:13:46	2013-01-17 09:13:46															1934-5909	Cell Stem Cell				18371337:1144				PromoterBinding: NANOG ---> MKRN1			PromoterBinding			public	S1934-5909(07)00006-9		18371337
	1			Martello,G.;Bertone,P.;Smith,A.;Bertone,P.;Bertone,P.;Smith,A.;Martello,G.;Smith,A.			Embryonic Stem Cells		1		Embryonic Stem Cells	10.1038/emboj.2013.177	2014-02-11 10:44:23	2014-02-11 10:44:23			2013631939	1460-2075											0261-4189	EMBO Journal				23942233:10844				PromoterBinding: NANOG ---> TFCP2L1			PromoterBinding			public	EMBOJ2013177		23942233	52728550
	1			Tutter,A.V.;Kowalski,M.P.;Baltus,G.A.;Iourgenko,V.;Labow,M.;Li,E.;Kadam,S.;Tutter,A.V.;Kowalski,M.P.;Baltus,G.A.;Iourgenko,V.;Labow,M.;Li,E.;Kadam,S.					1				2013-01-17 01:20:51	2013-01-17 01:20:51															0021-9258;0021-9258					19036726:1116;19036726:1278		J Biol Chem;J Biol Chem		PromoterBinding: POU5F1 ---> DKK1			PromoterBinding			public			19036726;19036726
	6			Greber,B.;Zhang,M.;Moritz,S.;Frank,S.;Müller-Molina,A.J.;Araúzo-Bravo,M.J.;Han,D.W.;Schöler,H.R.;Coulon,P.;Pape,H.-C.;Coulon,P.;Pape,H.-C.;Schöler,H.R.;Han,D.W.;Greber,B.;Zhang,M.;Moritz,S.;Frank,S.;Müller-Molina,A.J.;Araúzo-Bravo,M.J.;Han,D.W.;Schöler,H.R.;Coulon,P.;Pape,H.-C.;Coulon,P.;Pape,H.-C.;Schöler,H.R.;Han,D.W.;Greber,B.;Zhang,M.;Moritz,S.;Frank,S.;Müller-Molina,A.J.;Araúzo-Bra…			Embryonic Stem Cells;Embryonic Stem Cells;Embryonic Stem Cells;Embryonic Stem Cells;Embryonic Stem Cells;Embryonic Stem Cells		3		Homo sapiens, Embryonic Stem Cells;Homo sapiens, Nervous system, Embryonic Stem Cells;Homo sapiens, Nervous system, Embryonic Stem Cells;Homo sapiens, Embryonic Stem Cells;Homo sapiens, Epiblasts, Embryonic Stem Cells;Neural Plate;Embryonic Stem Cells	10.1038/emboj.2011.407;10.1038/emboj.2011.407;10.1038/emboj.2011.407;10.1242/dev.085290;10.1073/pnas.1014041108;10.1242/dev.085936;10.1371/journal.pone.0056997;10.1101/gr.159483.113	2014-02-07 10:34:49	2014-02-07 10:34:49			2011687932;2011687932;2011687932;2012719603;2011297946;2012594846;2013137629;2014013614	1460-2075;1460-2075;1460-2075;1477-9129;1091-6490;1477-9129;1932-6203;1549-5469	negative										0261-4189;0261-4189;0261-4189;0950-1991;0027-8424;0950-1991;1088-9051	EMBO Journal;EMBO Journal;EMBO Journal;Development (Cambridge);Proceedings of the National Academy of Sciences of the United States of America;Development (Cambridge);PLoS ONE;Genome Research				22085933:10102;22085933:10135;22085933:10123;100041067:10254;21525408:10061;100029774:10212;23451132:10255;24131564:10294				negative PromoterBinding: NANOG ---| PAX6			PromoterBinding	Nervous system;Nervous system;Neural Plate	Homo sapiens;Homo sapiens;Homo sapiens;Homo sapiens;Homo sapiens	public	EMBOJ2011407;EMBOJ2011407;EMBOJ2011407		22085933;22085933;22085933;21525408;23451132;24131564	51717993;51717993;51717993;366217162;361846454;365812897;368445346;372052503
	1			Ståhlberg,A.;Bengtsson,M.;Hemberg,M.;Semb,H.			Embryonic Stem Cells		1		Mus musculus, Neuroectoderm, Embryonic Stem Cells		2013-01-16 21:14:48	2013-01-16 21:14:48				1530-8561																19815608:1074		Clin Chem		PromoterBinding: NANOG ---> ID2			PromoterBinding	Neuroectoderm	Mus musculus	public			19815608
	1			Katoh,M.;Katoh,M.;Katoh,M.;Katoh,M.			Embryonic Stem Cells		1		Embryonic Stem Cells		2013-06-21 13:27:22	2013-06-21 13:27:22			2010697166;2010697166	1791-244X;1791-244X											1107-3756;1107-3756	International Journal of Molecular Medicine;International Journal of Molecular Medicine				17671748:10099;17671748:10107				PromoterBinding: POU5F1 ---> SEMA6A			PromoterBinding			public			17671748;17671748	360185555;360185555
	10			Wang,J.;Levasseur,D.N.;Orkin,S.H.;Wang,J.;Levasseur,D.N.;Orkin,S.H.;Orkin,S.H.;Pera,M.;Lee,T.T.-Y.;Wang,Y.-C.;Kao,M.-C.;Tsai,E.-M.;Lee,J.-N.;Tsai,C.-F.;Tsai,E.-M.;Hsieh,T.-H.;Chen,J.-J.J.;Wu,R.-M.;Singh,S.;Assou,S.;Boumela,I.;Haouzi,D.;Monzo,C.;Dechaud,H.;Hamamah,S.;Assou,S.;Boumela,I.;Monzo,C.;Dechaud,H.;Hamamah,S.;Dechaud,H.;Hamamah,S.;Kadoch,I.-J.;Endoh,M.;Endoh,T.;Isono,K.-i.;Sharif,J.;Koseki…			Embryonic Stem Cells;Trophoblasts;Embryonic Stem Cells;cytotrophoblasts;Blastomeres		3		Embryonic Stem Cells;Homo sapiens, Mammalian Oviducts, Trophoblasts;Mus musculus, Morula;Embryonic Stem Cells;Bone and Bones;Bone and Bones;Inner cell mass;Homo sapiens, cytotrophoblasts;Intestines, colon mucosa;Blastomeres;intestinal epithelium;stomach epithelium;Inner cell mass	10.1016/j.stem.2007.08.007;10.1371/journal.pone.0052491;10.1371/journal.pone.0039306;10.1371/journal.pgen.1002774;10.1074/jbc.M112.446591;10.1074/jbc.M112.446591;10.1089/scd.2013.0328;10.1016/j.scr.2014.08.001;10.1016/j.scr.2014.08.001;10.1016/j.scr.2014.08.001;10.1089/scd.2015.0053	2014-01-20 13:48:02	2014-01-20 13:48:02			2012744527;2012356106;2012463568;2013436314;2013436314;2014075585;2015434658	1091-6490;1091-6490;1932-6203;1932-6203;1553-7404;1083-351X;1083-351X;1557-8534;1098-5549;1876-7753;1098-5549;1557-8534	negative										1934-5909;1553-7390;0021-9258;0021-9258;1547-3287;1873-5061;1873-5061;1547-3287	Cell Stem Cell;PLoS ONE;PLoS ONE;PLoS Genetics;Journal of Biological Chemistry;Journal of Biological Chemistry;Stem Cells and Development;Stem Cell Research;Stem Cell Research;Stem Cells and Development				18436640:1125;18436640:1128;100612882:1074;23285066:10134;22761758:10850;22844243:10091;23649632:10782;23649632:10790;24059348:10015;20404091:1382;25173648:5;20404091:1064;25173648:1286;25173648:1285;26119137:10510		Proc Natl Acad Sci U S A;Proc Natl Acad Sci U S A;Mol Cell Biol;Stem Cell Res;Mol Cell Biol		negative PromoterBinding: NANOG ---| CDX2			PromoterBinding	Mammalian Oviducts;Morula;Bone and Bones;Bone and Bones;Inner cell mass;Intestines;intestinal epithelium;Inner cell mass	Homo sapiens;Mus musculus;Homo sapiens	public	S1934-5909(07)00126-9;S1873-5061(14)00090-7;S1873-5061(14)00090-7		18436640;18436640;23285066;22761758;22844243;23649632;23649632;24059348;20404091;25173648;20404091;25173648;25173648;26119137	366307873;365066329;365384828;369298346;369298346;372219091;606372069
	4			Tutter,A.V.;Kowalski,M.P.;Baltus,G.A.;Iourgenko,V.;Labow,M.;Li,E.;Kadam,S.;Tutter,A.V.;Kowalski,M.P.;Baltus,G.A.;Iourgenko,V.;Labow,M.;Li,E.;Kadam,S.;Okamura,D.;Mochizuki,K.;Taniguchi,H.;Tokitake,Y.;Ikeda,M.;Yamada,Y.;Tournier,C.;Yamaguchi,S.;Tada,T.;Schöler,H.R.;Matsui,Y.;Okamura,D.;Mochizuki,K.;Taniguchi,H.;Tokitake,Y.;Ikeda,M.;Yamada,Y.;Tournier,C.;Yamaguchi,S.;Tada,T.;Schöler,H.R.;Matsui,Y.;Y…			primordial germ cells;Embryonic Stem Cells;Embryonic Stem Cells;Embryonic Stem Cells		3		primordial germ cells;Embryonic Stem Cells;Embryonic Stem Cells;Embryonic Stem Cells	10.1016/j.ydbio.2012.09.013;10.1016/j.ydbio.2012.09.013;10.1016/j.stem.2009.12.003;10.1073/pnas.0906917107	2014-01-19 23:53:36	2014-01-19 23:53:36			2010596471	1091-6490;1091-6490											0021-9258;0021-9258;0012-1606;0012-1606;1934-5909;0027-8424	Developmental Biology;Developmental Biology;Cell Stem Cell;Proceedings of the National Academy of Sciences of the United States of America				19036726:1115;19036726:1277;23022299:1159;23022299:1158;20085738:1003;20823235:1039;20823235:10015		J Biol Chem;J Biol Chem;Proc Natl Acad Sci U S A		PromoterBinding: POU5F1 ---> REST			PromoterBinding			public	S0012-1606(12)00519-2;S0012-1606(12)00519-2;S1934-5909(09)00626-2		19036726;19036726;23022299;23022299;20085738;20823235;20823235	359849967
	1			Gasperowicz,M.;Natale,D.R.;Gasperowicz,M.;Natale,D.R.C.					1		Inner cell mass, Epiblasts;Inner cell mass, Epiblasts	10.1095/biolreprod.110.085209	2013-01-17 01:04:33	2013-01-17 01:04:33			2011181564	1529-7268;1529-7268											0006-3363	Biology of Reproduction				21123814:1106;21123814:10099		Biol Reprod		PromoterBinding: NANOG ---> SUZ12			PromoterBinding	Inner cell mass;Inner cell mass		public			21123814;21123814	361538488
	10			Cole,M.F.;Johnstone,S.E.;Newman,J.J.;Kagey,M.H.;Young,R.A.;Iovino,N.;Cavalli,G.;Lin,Y.;Yang,Y.;Li,W.;Chen,Q.;Li,J.;Pan,X.;Zhou,L.;Liu,C.;Chen,C.;He,J.;Cao,H.;Yao,H.;Zheng,L.;Xu,X.;Xia,Z.;Ren,J.;Xiao,L.;Li,L.;Shen,B.;Zhou,H.;Wang,Y.J.;Lin,Y.;Yang,Y.;Li,W.;Chen,Q.;Li,J.;Pan,X.;Zhou,L.;Liu,C.;Chen,C.;He,J.;Cao,H.;Yao,H.;Zheng,L.;Xu,X.;Xia,Z.;Ren,J.;Xiao,L.;Li,L.;Shen,B.;Zhou,H.;Wang,Y.J.;Santourlidi…		nccit {CellLine urn:agi-cellline:11007133};nccit {CellLine urn:agi-cellline:11007133};nccit {CellLine urn:agi-cellline:11007133}	Embryonic Stem Cells;Embryonic Stem Cells;Stem Cells;Myoblasts;Stem Cells;Embryonic Stem Cells;Stem Cells;Embryonic Stem Cells;Pluripotent Stem Cells;Pluripotent Stem Cells;Fibroblasts		3		Homo sapiens, Embryonic Stem Cells;Neuroectoderm;nccit {CellLine urn:agi-cellline:11007133};Embryonic Stem Cells;Stem Cells;Myoblasts;Ectoderm;nccit {CellLine urn:agi-cellline:11007133};Stem Cells;Eye;nccit {CellLine urn:agi-cellline:11007133};Homo sapiens, Embryonic Stem Cells;Stem Cells;Mesoderm, Embryonic Stem Cells;Mesoderm;Pluripotent Stem Cells;Pluripotent Stem Cells;Sus scrofa, Fibroblasts	10.1016/j.cell.2011.05.027;10.1016/j.molcel.2012.08.030;10.1016/j.molcel.2012.08.030;10.1016/j.molcel.2012.08.030;10.1016/j.molcel.2012.08.030;10.1016/j.scr.2010.08.003;10.1016/j.ydbio.2010.12.013;10.1016/j.molcel.2012.08.030;10.1016/j.molcel.2012.08.030;10.1038/onc.2012.506;10.1089/cell.2015.0025;10.1089/cell.2015.0025;10.1089/cell.2015.0025;10.1089/cell.2015.0025;10.1017/S0967199414000355	2013-01-16 22:04:40	2013-01-16 22:04:40			2013480119;2015409540;2015409540;2015409540;2015409540	1876-7753;1522-1563;1476-5594;2152-4998;2152-4998;2152-4998;2152-4998;1469-8730											0890-9369;0092-8674;1097-2765;1097-2765;1097-2765;1097-2765;1873-5061;0012-1606;1097-2765;1097-2765;0950-9232;2152-4971;2152-4971;2152-4971;2152-4971;0967-1994	Cell;Molecular Cell;Molecular Cell;Molecular Cell;Molecular Cell;Stem Cell Research;Developmental Biology;Molecular Cell;Molecular Cell;Oncogene;Cellular Reprogramming;Cellular Reprogramming;Cellular Reprogramming;Cellular Reprogramming;Zygote				18347094:1086;21663785:1024;102072041:1057;102072041:1138;20933485:7;19403798:6;102072041:1141;102072041:1067;101916435:1044;100226302:1031;23041284:1057;23041284:1138;23246969:10264;26230571:10288;26230571:10286;26230571:10284;26230571:10282;100000404:10196		Genes Dev;Stem Cell Res;Am J Physiol Cell Physiol		PromoterBinding: POU5F1 ---> SOX2			PromoterBinding	Neuroectoderm;Ectoderm;Eye;Mesoderm;Mesoderm	Homo sapiens;Homo sapiens;Sus scrofa	public	S0092-8674(11)00588-5;S1097-2765(12)00774-5;S1097-2765(12)00774-5;S1097-2765(12)00774-5;S1097-2765(12)00774-5;S1873-5061(10)00095-4;S0012-1606(10)01254-6;S1097-2765(12)00774-5;S1097-2765(12)00774-5;S0967199414000355		18347094;21663785;20933485;19403798;23041284;23041284;23246969;26230571;26230571;26230571;26230571	52355953;606188152;606188152;606188152;606188152;605981320
	1			Krentz,A.D.;Murphy,M.W.;Zhang,T.;Sarver,A.L.;Jain,S.;Griswold,M.D.;Bardwell,V.J.;Zarkower,D.;Krentz,A.D.;Murphy,M.W.;Zhang,T.;Sarver,A.L.;Jain,S.;Griswold,M.D.;Bardwell,V.J.;Zarkower,D.					1		Fetus;Fetus	10.1016/j.ydbio.2013.02.014;10.1016/j.ydbio.2013.02.014	2013-06-21 12:27:47	2013-06-21 12:27:47															0012-1606;0012-1606	Developmental Biology;Developmental Biology				23473982:1178;23473982:1179				PromoterBinding: NANOG ---> DMRT1			PromoterBinding	Fetus;Fetus		public	S0012-1606(13)00106-1;S0012-1606(13)00106-1		23473982;23473982
	1			Jia,W.;Chen,W.;Kang,J.			Pluripotent Stem Cells		1		Pluripotent Stem Cells	10.1016/j.gpb.2013.09.004	2014-02-10 11:37:49	2014-02-10 11:37:49															1672-0229	Genomics, Proteomics & Bioinformatics				24096129:1117				PromoterBinding: POU5F1 ---> VLDLR			PromoterBinding			public	S1672-0229(13)00096-X		24096129
	5			Tsai,C.-C.;Su,P.-F.;Huang,Y.-F.;Yew,T.-L.;Hung,S.-C.;Tsai,C.-C.;Su,P.-F.;Huang,Y.-F.;Yew,T.-L.;Hung,S.-C.;Tsai,C.-C.;Su,P.-F.;Huang,Y.-F.;Yew,T.-L.;Hung,S.-C.;Tsai,C.-C.;Su,P.-F.;Huang,Y.-F.;Yew,T.-L.;Hung,S.-C.;Tsai,C.-C.;Su,P.-F.;Huang,Y.-F.;Yew,T.-L.;Hung,S.-C.;Tsai,C.-C.;Hung,S.-C.;Hung,S.-C.;Hung,S.-C.;Hung,S.-C.;Hung,S.-C.;Tsai,C.-C.;Hung,S.-C.;Hung,S.-C.;Hung,S.-C.;Hung,S.-C.;Hung,S.-C.;Ts…		293T {CellLine urn:agi-cellline:11010360};293T {CellLine urn:agi-cellline:11010360}	Pluripotent Stem Cells;Mesenchymal Stem Cells;Mesenchymal Stem Cells;Mesenchymal Stem Cells;Embryonic Stem Cells;Embryonic Stem Cells;Mesenchymal Stem Cells;somatic cells;Mesenchymal Stem Cells;Mesenchymal Stem Cells;Mesenchymal Stem Cells;Osteoblasts		3		Pluripotent Stem Cells;Mesenchymal Stem Cells;Mesenchymal Stem Cells, 293T {CellLine urn:agi-cellline:11010360};Mesenchymal Stem Cells, 293T {CellLine urn:agi-cellline:11010360};Embryonic Stem Cells;Embryonic Stem Cells;Mesoderm;Mesenchymal Stem Cells;somatic cells;Mesenchymal Stem Cells;Mesenchymal Stem Cells;Mesenchymal Stem Cells;Homo sapiens, Osteoblasts	10.1016/j.molcel.2012.06.020;10.1016/j.molcel.2012.06.020;10.1016/j.molcel.2012.06.020;10.1016/j.molcel.2012.06.020;10.1016/j.molcel.2012.06.020;10.4161/cc.22048;10.4161/cc.22048;10.4161/cc.22048;10.4161/cc.22048;10.2174/13816128113199990350;10.1016/j.neures.2015.01.014	2013-01-17 09:00:18	2013-01-17 09:00:18			2012631065;2012631065;2012631065;2012631065;2014073367;2015399168;2015399168	1551-4005;1551-4005;1551-4005;1551-4005;1873-4286;1875-5488;1875-5488	positive										1097-2765;1097-2765;1097-2765;1097-2765;1097-2765;1538-4101;1538-4101;1538-4101;1538-4101;1381-6128;0168-0102;1389-2029;1389-2029	Molecular Cell;Molecular Cell;Molecular Cell;Molecular Cell;Molecular Cell;Cell Cycle;Cell Cycle;Cell Cycle;Cell Cycle;Current Pharmaceutical Design;Neuroscience Research;Current Genomics;Current Genomics				22795133:1145;22795133:1116;22795133:1108;22795133:1107;22795133:1139;22951581:10031;22951581:10037;22951581:10040;22951581:10044;23432679:10160;25659757:1143;100000091:10455;100000091:10486				positive PromoterBinding: NANOG --+> DNMT1			PromoterBinding	Mesoderm	Homo sapiens	public	S1097-2765(12)00545-X;S1097-2765(12)00545-X;S1097-2765(12)00545-X;S1097-2765(12)00545-X;S1097-2765(12)00545-X;S0168-0102(15)00033-4		22795133;22795133;22795133;22795133;22795133;22951581;22951581;22951581;22951581;23432679;25659757	365936280;365936280;365936280;365936280;372209314;606126460;606126460
	5			Alves Vidigal,J.;Ventura,A.;Rosa,A.;Brivanlou,A.H.;Anokye-Danso,F.;Morrisey,E.E.;Snitow,M.;Morrisey,E.E.;Morrisey,E.E.;Morrisey,E.E.;Ong,S.-G.;Lee,W.H.;Kodo,K.;Wu,J.C.;Sun,Z.;Zhang,Y.;Su,B.;Wei,Q.;He,X.;Ji,W.;Sun,Z.;Wei,Q.;Zhang,Y.;He,X.;Ji,W.;Su,B.;Sun,Z.;Wei,Q.;Zhang,Y.			Embryonic Stem Cells;Embryonic Stem Cells;Embryonic Stem Cells;Embryonic Stem Cells		3		Embryonic Stem Cells;Embryonic Stem Cells;Embryonic Stem Cells;Mus musculus, Embryonic Stem Cells	10.1016/j.semcancer.2012.04.009;10.3390/ijms140714346;10.1242/jcs.095968;10.1016/j.addr.2015.04.004;10.1186/1471-2164-12-276	2014-12-30 22:41:08	2014-12-30 22:41:08			2013438453;2013030801;2011334624	1422-0067;1477-9137;1471-2164											1044-579X;1661-6596;0021-9533;0169-409X	Seminars in Cancer Biology;International Journal of Molecular Sciences;Journal of Cell Science;Advanced Drug Delivery Reviews;BMC Genomics				22561239:1062;23852015:10104;23077173:10045;25887992:1064;21627802:10279				PromoterBinding: POU5F1 ---> m_Mir295			PromoterBinding		Mus musculus	public	S1044-579X(12)00065-X;S0169-409X(15)00060-5		22561239;23852015;23077173;25887992;21627802	369307094;368094357;51456139
	10			Alves Vidigal,J.;Ventura,A.;Rosa,A.;Brivanlou,A.H.;Leonardo,T.R.;Schultheisz,H.L.;Loring,J.F.;Laurent,L.C.;Anokye-Danso,F.;Morrisey,E.E.;Snitow,M.;Morrisey,E.E.;Morrisey,E.E.;Morrisey,E.E.;Lüningschrör,P.;Hauser,S.;Kaltschmidt,B.;Kaltschmidt,C.;Ng,H.-H.;Ng,H.-H.;Ng,H.-H.;Ng,H.-H.;Surani,M.A.;Sun,Z.;Zhang,Y.;Su,B.;Wei,Q.;He,X.;Ji,W.;Sun,Z.;Wei,Q.;Zhang,Y.;He,X.;Ji,W.;Su,B.;Sun,Z.;Wei,Q.;Zhang,Y.;T…			Embryonic Stem Cells;Embryonic Stem Cells;Embryonic Stem Cells;Embryonic Stem Cells;Embryonic Stem Cells;Pluripotent Stem Cells;Embryonic Stem Cells;Embryonic Stem Cells;Embryonic Stem Cells		3		Embryonic Stem Cells;Embryonic Stem Cells;Mus musculus, Embryonic Stem Cells;Embryonic Stem Cells;Embryonic Stem Cells;Pluripotent Stem Cells;Embryonic Stem Cells;Mus musculus, Embryonic Stem Cells;Embryonic Stem Cells	10.1016/j.semcancer.2012.04.009;10.3390/ijms140714346;10.1038/ncb2613;10.1242/jcs.095968;10.1016/j.bbamcr.2013.03.025;10.1038/ncb0511-490;10.1186/1471-2164-12-276;10.1101/gad.1982910;10.1016/j.addr.2015.04.004;10.1038/onc.2014.334	2014-12-30 22:25:31	2014-12-30 22:25:31			2013438453;2012662237;2013030801;2011245306;2011334624;2010690454;2015225406	1422-0067;1476-4679;1477-9137;1471-2164;1549-5477;1476-5594	negative										1044-579X;1661-6596;1465-7392;0021-9533;0167-4889;1465-7392;0890-9369;0169-409X;0950-9232	Seminars in Cancer Biology;International Journal of Molecular Sciences;Nature Cell Biology;Journal of Cell Science;BBA - Molecular Cell Research;Nature Cell Biology;BMC Genomics;Genes and Development;Advanced Drug Delivery Reviews;Oncogene				22561239:1062;23852015:10104;23131918:10205;23077173:10045;23557785:1081;21540844:10104;21627802:10279;21159814:10198;25887992:1064;25328136:10220				negative PromoterBinding: POU5F1 ---| m_Mir290			PromoterBinding		Mus musculus;Mus musculus	public	S1044-579X(12)00065-X;NCB2613;S0167-4889(13)00126-2;NCB0511490;S0169-409X(15)00060-5		22561239;23852015;23131918;23077173;23557785;21540844;21627802;21159814;25887992;25328136	369307094;366036175;368094357;361699925;51456139;360164740;605291945
	4			Holmes,G.;Bromage,T.G.;Basilico,C.;Park,S.B.;Seo,K.W.;So,A.Y.;Seo,M.S.;Yu,K.R.;Kang,K.S.;Park,S.B.;Seo,K.W.;So,A.Y.;Seo,M.S.;Yu,K.R.;Kang,K.S.;Seo,K.W.;Kang,S.K.;Fan,Y.X.;Gu,C.H.;Zhang,Y.L.;Zhong,B.S.;Wang,L.Z.;Zhou,Z.R.;Wang,Z.Y.;Jia,R.X.;Wang,F.;Fan,Y.X.;Gu,C.H.;Zhang,Y.L.;Zhong,B.S.;Wang,L.Z.;Zhou,Z.R.;Wang,Z.Y.;Jia,R.X.;Wang,F.;Seo,E.;Basu-Roy,U.;Gunaratne,P.H.;Coarfa,C.;Lim,D.-S.;Basilico,C.…			osteoprogenitors;Mesenchymal Stem Cells;Mesenchymal Stem Cells;osteoprogenitors;Mesenchymal Stem Cells		3		osteoprogenitors;Bone and Bones, Mesenchymal Stem Cells;Bone and Bones, Mesenchymal Stem Cells;osteoprogenitors;Mesenchymal Stem Cells	10.1016/j.bone.2011.06.008;10.1038/cdd.2011.137;10.4238/2013.December.2.5;10.4238/2013.December.2.5;10.1016/j.celrep.2013.05.029;10.1016/j.celrep.2013.05.029	2013-01-17 08:15:43	2013-01-17 08:15:43			2012095028;2013772368;2013772368	1476-5403;1676-5680;1676-5680											8756-3282;1350-9047;2211-1247;2211-1247	Bone;Cell Death and Differentiation;Genetics and Molecular Research;Genetics and Molecular Research;Cell Reports;Cell Reports				21703370:1166;22015605:10163;24338401:10202;24338401:10206;23791527:1021;23791527:1082				Regulation: SOX2 ---> ossification			Regulation	Bone and Bones;Bone and Bones		public	S8756-3282(11)01049-0;CDD2011137;S2211-1247(13)00246-5;S2211-1247(13)00246-5		21703370;22015605;24338401;24338401;23791527;23791527	51681501;370415063;370415063
	1			Jia,W.;Chen,W.;Kang,J.			Pluripotent Stem Cells		1		Pluripotent Stem Cells	10.1016/j.gpb.2013.09.004	2014-02-10 09:19:12	2014-02-10 09:19:12															1672-0229	Genomics, Proteomics & Bioinformatics				24096129:1117				PromoterBinding: NANOG ---> SFMBT2			PromoterBinding			public	S1672-0229(13)00096-X		24096129
	1			Marson,A.;Levine,S.S.;Cole,M.F.;Frampton,G.M.;Brambrink,T.;Johnstone,S.;Guenther,M.G.;Johnston,W.K.;Wernig,M.;Newman,J.;Calabrese,J.M.;Dennis,L.M.;Volkert,T.L.;Gupta,S.;Love,J.;Hannett,N.;Sharp,P.A.;Bartel,D.P.;Jaenisch,R.;Young,R.A.			Embryonic Stem Cells		1		Embryonic Stem Cells	10.1016/j.cell.2008.07.020	2014-01-18 17:13:15	2014-01-18 17:13:15															0092-8674	Cell				18692474:1105				PromoterBinding: POU5F1 ---> LIN28A			PromoterBinding			public	S0092-8674(08)00938-0		18692474
	8			Ang,Y.S.;Gaspar-Maia,A.;Lemischka,I.R.;Bernstein,E.;Agger,K.;Christensen,J.;Cloos,P.A.C.;Helin,K.;Loh,Y.H.;Zhang,W.;Chen,X.;George,J.;Ng,H.H.;Loh,Y.H.;Zhang,W.;Chen,X.;George,J.;Ng,H.H.;Ng,H.-H.;Dominic Heng,J.-C.;Jopling,C.;Boue,S.;Belmonte,J.C.I.;Belmonte,J.C.I.;Ng,H.-H.;Ng,H.-H.;Ng,H.-H.;Ng,H.-H.;Surani,M.A.;Crea,F.;Chiang,Y.T.;Helgason,C.D.;Danesi,R.;Sun,L.;Farrar,W.L.;Mai,A.;Helgason,C.D.;Yo…			Embryonic Stem Cells;Stem Cells;Embryonic Stem Cells;Embryonic Stem Cells;Embryonic Stem Cells;Embryonic Stem Cells;Pluripotent Stem Cells;Embryonic Stem Cells;Embryonic Stem Cells		3		Mus musculus, Embryonic Stem Cells;Stem Cells;Embryonic Stem Cells;Mus musculus, Embryonic Stem Cells;Embryonic Stem Cells;Embryonic Stem Cells;Pluripotent Stem Cells;Embryonic Stem Cells;Embryonic Stem Cells	10.1016/j.tips.2011.03.002;10.1016/j.gde.2007.12.003;10.1007/978-1-4419-7037-4_6;10.1038/nrm3043;10.1038/ncb0511-490;10.1186/1476-4598-11-52;10.1139/bcb-2012-0054	2013-01-17 02:06:18	2013-01-17 02:06:18			2011355606;2011050835;2011245306;2012541503;2014128063	1471-0080;1476-4598;1208-6002											0165-6147;0959-437X;0890-9369;0890-9369;0065-2598;1471-0072;1465-7392;0829-8211	Trends in Pharmacological Sciences;Current Opinion in Genetics & Development;Advances in Experimental Medicine and Biology;Nature Reviews Molecular Cell Biology;Nature Cell Biology;Molecular Cancer;Biochemistry and Cell Biology				21621281:1058;18281209:1064;17938240:1371;17938240:1074;21222200:10295;21252997:10453;21540844:10096;22867098:10382;24219278:10138		Genes Dev;Genes Dev		PromoterBinding: POU5F1 ---> KDM4C			PromoterBinding		Mus musculus;Mus musculus	public	S0165-6147(11)00045-9;S0959-437X(07)00215-8;NRM3043;NCB0511490		21621281;18281209;17938240;17938240;21222200;21252997;21540844;22867098;24219278	362037584;361160253;361699925;52151976;372419917
	4			Capanni,C.;Squarzoni,S.;Cenni,V.;Maraldi,N.M.;Lattanzi,G.;D'Apice,M.R.;Gambineri,A.;Pasquali,R.;Novelli,G.;Wehnert,M.;Maraldi,N.M.;Wang,L.;Xu,S.;Lee,J.-E.;Baldridge,A.;Grullon,S.;Ge,K.;Xu,S.;Grullon,S.;Peng,W.;Wang,L.;Xu,S.;Lee,J.-E.;Baldridge,A.;Grullon,S.;Ge,K.;Xu,S.;Grullon,S.;Peng,W.;Wang,L.;Xu,S.;Lee,J.-E.;Baldridge,A.;Grullon,S.;Ge,K.;Xu,S.;Grullon,S.;Peng,W.;Wang,L.;Xu,S.;Lee,J.-E.;Baldrid…		3T3 {CellLine urn:agi-cellline:11027200};3T3 {CellLine urn:agi-cellline:11027200};3T3 {CellLine urn:agi-cellline:11027200};3T3 {CellLine urn:agi-cellline:11027200};3T3 {CellLine urn:agi-cellline:11027200};3T3 {CellLine urn:agi-cellline:11027200};3T3 {CellLine urn:agi-cellline:11027200}	proadipocyte;proadipocyte;Adipocytes;proadipocyte;proadipocyte;proadipocyte;Adipocytes;proadipocyte;proadipocyte;proadipocyte;proadipocyte;proadipocyte;proadipocyte;proadipocyte;proadipocyte;proadipocyte;proadipocyte;Adipocytes;proadipocyte;proadipocyte;Adipocytes;proadipocyte;proadipocyte;proadipocyte;proadipocyte;Adipocytes;proadipocyte;proadipocyte;proadipocyte;proadipocyte		3		proadipocyte;proadipocyte;Mus musculus, Adipose tissue;Mus musculus, Adipose tissue;Adipose Tissue, White, Adipocytes;proadipocyte;proadipocyte, 3T3 {CellLine urn:agi-cellline:11027200};proadipocyte;Adipocytes;proadipocyte;proadipocyte;proadipocyte;proadipocyte;proadipocyte;proadipocyte;proadipocyte;proadipocyte;proadipocyte;proadipocyte;Adipocytes;proadipocyte;proadipocyte;Mus musculus, Adipose …	10.4161/cc.21869;10.1038/emboj.2012.306;10.1038/emboj.2012.306;10.1038/emboj.2012.306;10.1038/emboj.2012.306;10.1038/emboj.2012.306;10.1038/emboj.2012.306;10.1038/emboj.2012.306;10.1038/emboj.2012.306;10.1038/emboj.2012.306;10.1038/emboj.2012.306;10.1038/emboj.2012.306;10.1038/emboj.2012.306;10.1038/emboj.2012.306;10.1038/emboj.2012.306;10.1038/emboj.2012.306;10.1038/emboj.2012.306;10.1038/emboj.…	2014-12-31 06:45:46	2014-12-31 06:45:46			2012593586;2013062942;2013062942;2013062942;2013062942;2013062942;2013062942;2013062942;2013062942;2013062942;2013062942;2013062942;2013062942;2013062942;2013062942;2013062942;2013062942;2013062942;2013062942;2013062942;2013062942;2013062942;2013062942;2013062942;2013062942;2013062942;2013062942;2013062942;2013062942;2013062942;2013062942;2013062942;2013062942;2013062942;2013062942;2013062942;201…	1551-4005;1460-2075;1460-2075;1460-2075;1460-2075;1460-2075;1460-2075;1460-2075;1460-2075;1460-2075;1460-2075;1460-2075;1460-2075;1460-2075;1460-2075;1460-2075;1460-2075;1460-2075;1460-2075;1460-2075;1460-2075;1460-2075;1460-2075;1460-2075;1460-2075;1460-2075;1460-2075;1460-2075;1460-2075;1460-2075;1460-2075;1460-2075;1460-2075;1460-2075;1460-2075;1460-2075;1559-2308;1460-2075;1460-2075;1460-2075…	negative										1538-4101;0261-4189;0261-4189;0261-4189;0261-4189;0261-4189;0261-4189;0261-4189;0261-4189;0261-4189;0261-4189;0261-4189;0261-4189;0261-4189;0261-4189;0261-4189;0261-4189;0261-4189;0261-4189;0261-4189;0261-4189;0261-4189;0261-4189;0261-4189;0261-4189;0261-4189;0261-4189;0261-4189;0261-4189;0261-4189;0261-4189;0261-4189;0261-4189;0261-4189;0261-4189;0261-4189;1559-2294;0193-1849;0193-1849;0193-1849…	Cell Cycle;EMBO Journal;EMBO Journal;EMBO Journal;EMBO Journal;EMBO Journal;EMBO Journal;EMBO Journal;EMBO Journal;EMBO Journal;EMBO Journal;EMBO Journal;EMBO Journal;EMBO Journal;EMBO Journal;EMBO Journal;EMBO Journal;EMBO Journal;EMBO Journal;EMBO Journal;EMBO Journal;EMBO Journal;EMBO Journal;EMBO Journal;EMBO Journal;EMBO Journal;EMBO Journal;EMBO Journal;EMBO Journal;EMBO Journal;EMBO Journa…				22935701:10156;23178591:10012;23178591:10014;23178591:10047;23178591:10053;23178591:10058;23178591:10090;23178591:10099;23178591:10117;23178591:10130;23178591:10145;23178591:10148;23178591:10151;23178591:10152;23178591:10154;23178591:10156;23178591:10172;23178591:10192;23178591:10194;23178591:10195;23178591:10203;23178591:10209;23178591:10219;23178591:10241;23178591:10249;23178591:10280;23178591:…		EMBO J;EMBO J;EMBO J;Am J Physiol Endocrinol Metab		negative Regulation: EHMT2 ---| adipogenesis			Regulation		Mus musculus;Mus musculus;Mus musculus;Mus musculus;Mus musculus;Mus musculus;Mus musculus;Mus musculus	public	EMBOJ2012306;EMBOJ2012306;EMBOJ2012306;EMBOJ2012306;EMBOJ2012306;EMBOJ2012306;EMBOJ2012306;EMBOJ2012306;EMBOJ2012306;EMBOJ2012306;EMBOJ2012306;EMBOJ2012306;EMBOJ2012306;EMBOJ2012306;EMBOJ2012306;EMBOJ2012306;EMBOJ2012306;EMBOJ2012306;EMBOJ2012306;EMBOJ2012306;EMBOJ2012306;EMBOJ2012306;EMBOJ2012306;EMBOJ2012306;EMBOJ2012306;EMBOJ2012306;EMBOJ2012306;EMBOJ2012306;EMBOJ2012306;EMBOJ2012306;EMBOJ2012…		22935701;23178591;23178591;23178591;23178591;23178591;23178591;23178591;23178591;23178591;23178591;23178591;23178591;23178591;23178591;23178591;23178591;23178591;23178591;23178591;23178591;23178591;23178591;23178591;23178591;23178591;23178591;23178591;23178591;23178591;23178591;23178591;23178591;23178591;23178591;23178591;23959141;23178591;23178591;23178591;23512806;23512806;23512806;23512806;235…	365806800;52316880;52316880;52316880;52316880;52316880;52316880;52316880;52316880;52316880;52316880;52316880;52316880;52316880;52316880;52316880;52316880;52316880;52316880;52316880;52316880;52316880;52316880;52316880;52316880;52316880;52316880;52316880;52316880;52316880;52316880;52316880;52316880;52316880;52316880;52316880;370252312;369053537;369053537;369053537;369053537;369053537;369053537;3690…
	5			Chou,R.H.;Yu,Y.L.;Hung,M.C.;Hemming,S.;Cakouros,D.;Isenmann,S.;Cooper,L.;Menicanin,D.;Zannettino,A.;Gronthos,S.;Aldiri,I.;Vetter,M.L.;Zhu,L.;Xu,P.C.;Schwarz,D.;Varum,S.;Zemke,M.;Baggiolini,A.;Draganova,K.;Sommer,L.;Schöler,A.;Schübeler,D.;Koseki,H.;Schübeler,D.;Schöler,A.;Schwarz,D.;Varum,S.;Zemke,M.;Schöler,A.;Baggiolini,A.;Draganova,K.;Koseki,H.;Schübeler,D.;Sommer,L.			Stem Cells;Mesenchymal Stem Cells;Mesenchymal Stem Cells;Mesenchymal Stem Cells;Neurons		3		Stem Cells;Homo sapiens, Mesenchymal Stem Cells;Mesenchymal Stem Cells;Mesenchymal Stem Cells;Peripheral Nervous System, Neurons;Neural Crest, Cartilage	10.1002/stem.1573;10.1016/j.ydbio.2012.04.030;10.1016/j.bbrc.2013.02.036;10.1242/dev.094342;10.1242/dev.094342	2013-01-17 08:54:03	2013-01-17 08:54:03			2014094970	1943-8141;1549-4918;1477-9129;1477-9129											0012-1606;0006-291X;0950-1991	Developmental Biology;Biochemical and Biophysical Research Communications;Development (Cambridge)				21654879:2;24123378:4;22565092:1143;23438432:1088;24496623:10262;24496623:100		Am J Transl Res;Stem Cells;Development		Regulation: EZH2 ---> ossification			Regulation	Peripheral Nervous System;Neural Crest	Homo sapiens	public	S0012-1606(12)00219-9;S0006-291X(13)00296-9		21654879;24123378;22565092;23438432;24496623;24496623	372289268
	1			Jeong,B.-C.;Kang,I.-H.;Koh,J.-T.;Jeong,B.-C.;Kang,I.-H.;Koh,J.-T.;Jeong,B.-C.;Kang,I.-H.;Koh,J.-T.;Jeong,B.C.;Kang,I.H.;Koh,J.T.		3T3 {CellLine urn:agi-cellline:11027200}	Adipocytes;Adipocytes		1		Adipocytes, 3T3 {CellLine urn:agi-cellline:11027200};Adipocytes;Mus musculus, epididymis fat	10.1016/j.febslet.2014.07.035;10.1016/j.febslet.2014.07.035;10.1016/j.febslet.2014.07.035;10.1016/j.febslet.2014.07.035	2015-01-11 05:27:46	2015-01-11 05:27:46				1873-3468	negative										0014-5793;0014-5793;0014-5793	FEBS Letters;FEBS Letters;FEBS Letters				25109777:1020;25109777:1071;25109777:1125;25109777:100		FEBS Lett		negative Regulation: MIR302A ---| adipogenesis			Regulation		Mus musculus	public	S0014-5793(14)00584-5;S0014-5793(14)00584-5;S0014-5793(14)00584-5		25109777;25109777;25109777;25109777
	1			Jia,W.;Chen,W.;Kang,J.			Pluripotent Stem Cells		1		Pluripotent Stem Cells	10.1016/j.gpb.2013.09.004	2014-12-30 23:14:25	2014-12-30 23:14:25															1672-0229	Genomics, Proteomics & Bioinformatics				24096129:1117				PromoterBinding: POU5F1 ---> LINC-ROR			PromoterBinding			public	S1672-0229(13)00096-X		24096129
	8			Wei,F.;Schöler,H.R.;Atchison,M.L.;Yamada,T.;Urano-Tashiro,Y.;Tanaka,S.;Akiyama,H.;Tashiro,F.;Greber,B.;Zhang,M.;Moritz,S.;Frank,S.;Müller-Molina,A.J.;Araúzo-Bravo,M.J.;Han,D.W.;Schöler,H.R.;Coulon,P.;Pape,H.-C.;Coulon,P.;Pape,H.-C.;Schöler,H.R.;Han,D.W.;Acampora,D.;Di Giovannantonio,L.G.;Simeone,A.;Acampora,D.;Di Giovannantonio,L.G.;Simeone,A.;Greber,B.;Zhang,M.;Moritz,S.;Frank,S.;Müller-Mol…		P19 {CellLine urn:agi-cellline:11013514}	Embryonic Stem Cells;Embryonic Stem Cells;Embryonic Stem Cells;Embryonic Stem Cells;Embryonic Stem Cells;Embryonic Stem Cells		3		P19 {CellLine urn:agi-cellline:11013514};Germinal Epithelium, Embryonic Stem Cells;Homo sapiens, Nervous system, Embryonic Stem Cells;Homo sapiens, Embryonic Stem Cells;Homo sapiens, Nervous system, Embryonic Stem Cells;Neural Plate, Epiblasts;Homo sapiens, Embryonic Stem Cells;Homo sapiens, Embryonic Stem Cells;Inner cell mass	10.1371/journal.pone.0056997;10.1038/emboj.2011.407;10.1242/dev.085290;10.1038/emboj.2011.407;10.1242/dev.085936;10.1016/j.scr.2011.04.006;10.1038/emboj.2011.407;10.1172/JCI63735;10.1016/j.lfs.2014.12.007	2014-02-15 06:13:21	2014-02-15 06:13:21			2013137629;2011687932;2012719603;2011687932;2012594846;2011687932;2012713179	1932-6203;1460-2075;1477-9129;1460-2075;1477-9129;1460-2075;1558-8238	negative										0021-9258;0261-4189;0950-1991;0261-4189;0950-1991;1873-5061;0261-4189;0021-9738;0024-3205	PLoS ONE;EMBO Journal;Development (Cambridge);EMBO Journal;Development (Cambridge);Stem Cell Research;EMBO Journal;Journal of Clinical Investigation;Life Sciences				17525163:1226;23451132:10255;22085933:10135;23154415:10254;22085933:10123;22992956:10205;21763622:1093;22085933:10102;23143302:10077;25529151:1081		J Biol Chem		negative PromoterBinding: POU5F1 ---| PAX6			PromoterBinding	Germinal Epithelium;Nervous system;Nervous system;Neural Plate;Inner cell mass	Homo sapiens;Homo sapiens;Homo sapiens;Homo sapiens;Homo sapiens	public	EMBOJ2011407;EMBOJ2011407;S1873-5061(11)00048-1;EMBOJ2011407;S0024-3205(14)00970-9		17525163;23451132;22085933;23154415;22085933;22992956;21763622;22085933;23143302;25529151	368445346;51717993;366217162;51717993;365812897;51717993;366192788
	1			Sun,R.;Qi,H.					1		Mus musculus, Blastocyst	10.1016/j.gep.2013.10.002	2014-02-11 03:17:22	2014-02-11 03:17:22															1567-133X	Gene Expression Patterns				24140495:1164				PromoterBinding: POU5F1 ---> HIST1H1B			PromoterBinding	Blastocyst	Mus musculus	public	S1567-133X(13)00094-X		24140495
[truncated: 19 more columns]
