# Supplementary material for: Isolation, Characterization, Cryopreservation of Human Amniotic Stem Cells and Differentiation to Osteogenic and Adipogenic Cells
Source: PLoS One. 2016 Jul 19;11(7):e0158281. doi: 10.1371/journal.pone.0158281 (PMC4951121; doi:10.1371/journal.pone.0158281)
Supplement: S2 Table — (CSV) [file pone.0158281.s005.csv]

NetworkNumberOfEntities	RelationNumberOfReferences	NetworkNumberOfRelations	Alias	Authors	Cell Localization	CellLineName	CellType	ChildConcepts	RelationConfidenceLevel	Connectivity	ReferenceContext	DOI	DateCreated	DateModified	Description	EC Number	EMBASE	ESSN	Effect	Ensembl ID	LocusLink ID	GO ID	GenBank ID	GeneSetOrigin	Homologene ID	Hugo ID	Human chromosome position	IPI ID	ISSN	Journal	KEGG ID	MGI ID	MeSH Heading	mref	MedScan ID	MedlineTA	Mouse chromosome position	Name	Notes	OMIM ID	ObjectType	Organ	Organism	Owner	PII	PIR ID	PMID	PUI	Primary Cell Localization
62		274											2015-11-23 14:12:52	2015-11-23 14:13:05																								Common Regulators			Pathway			urn:agi-aeuser:12480216
0			Endothelial PAS domain protein 1;HLF;hypoxia inducible factor-2alpha;ECYT4;HIF1alpha-like factor;HLF protein;HLF (HIF1alpha-like factor);HIF-2 alpha;HIF-2-alpha;PASD2;PAS domain-containing protein 2;HIF2 alpha;HIF1 alpha-like factor;hypoxia inducible factor 2, alpha subunit;HIF-2alpha;HIF2A;EPAS-1;hypoxia-inducible factor 2 alpha;member of PAS protein 2;member of PAS protein II;hypoxia inducible …		Nucleus					1231			2013-01-16 21:02:33	2013-01-17 19:23:24	endothelial PAS domain protein 1					ENSMUSG00000024140;ENST00000263734;ENSMUST00000024954;ENSMUSP00000024954;ENSRNOG00000021318;ENSRNOP00000033874;ENSRNOT00000034991;ENSP00000263734;ENSG00000116016	29452;2034;13819	0007275;0006979;0061418;0007005;0048469;0048625;0005667;0043129;0042415;0006355;0035035;0006351;0071456;0001077;0045944;0005829;0001525;0002027;0043565;0030097;0001974;0030324;0005654;0003700;0046982;0001892;0030218;0007165;0003677;0007601;0005634;0043619;0006366;0001666;0008134;0004871;0005737;0030154	BAE34506;AC096777;EDM02660;NP_001421;CH471053;Q99814;CAB96612;AAX93237;AC016696;NC_018913;AC_000134;CH466537;AF052094;NP_034267;CH473947;FQ217471;NM_001430;XP_006239771;AAHY01135549;AAHX01041545;AAHX01041546;BM671511;AAHX01041544;NP_075578;ABBA01075137;AMYH02003733;BC051338;AC016912;NM_010137;NC_000083;NC_005105;XM_006239709;CD109908;BC057870;AABR06041734;NC_000002;AK087208;ABBA01075136;AABR06041…		1095	3374	2p21-p16				hsa:2034;mmu:13819;rno:29452	109169			2034		17	EPAS1	This gene encodes a transcription factor involved in the induction of genes regulated by oxygen, which is induced as oxygen levels fall. The encoded protein contains a basic-helix-loop-helix domain protein dimerization domain as well as a domain found in proteins in signal transduction pathways which respond to oxygen levels. Mutations in this gene are associated with erythrocytosis familial type…	611783;603349	Protein		Rattus norvegicus;Homo sapiens;Mus musculus	public
0			mir-213;hsa-mir-213;micro-RNA 181;microRNA 181a-1;MIRN181A;Mirn181;micro-RNA 213;hsa-mir-181a-1;MIRN213;MIR213;miR-181a;microRNA 181a;micro-RNA 181a;hsa-mir-181a;hsa-mir-181;microRNA 213;micro-RNA 181a-1;MIRN181A1;miR-213;miR-181;microRNA 181;miR-181a-1		Cytoplasm					799			2013-01-16 21:54:13	2013-01-17 19:28:52	microRNA 181a-1					ENST00000385026;ENSG00000207759	406995		AC_000133;ABBA01027577;NR_029626;AJ550416;AL136321;NC_000001;AMYH02002446;NC_018912			31590	1q32.1				hsa:406995				406995			MIR181A1	microRNAs (miRNAs) are short (20-24 nt) non-coding RNAs that are involved in post-transcriptional regulation of gene expression in multicellular organisms by affecting both the stability and translation of mRNAs. miRNAs are transcribed by RNA polymerase II as part of capped and polyadenylated primary transcripts (pri-miRNAs) that can be either protein-coding or non-coding. The primary transcript …	612742	Protein		Homo sapiens	public
0			follicule-stimulating hormone-releasing protein;inhibin, beta A;erythroid differentiation protein;FRP;inhibin beta A subunit;IHBA_HUMAN;IHBA;OTTHUMP00000207260;FSH-releasing protein;inhibin beta A chain;INHBA;Activin beta-A;activin beta-A chain;erythroid differentiation factor;Inhibin, beta I;EDF;follicle-stimulating hormone-releasing protein;Erythroid differentiation protein;activin A;inhibin, b…		Extracellular;Secreted					1398			2013-01-16 21:12:22	2013-01-17 19:23:46	inhibin, beta A					ENSRNOP00000019272;ENSMUSP00000132085;ENSMUST00000164993;ENSRNOG00000014320;ENSRNOT00000019272;ENSMUSG00000041324	29200;16323;3624	0071397;0042493;0045648;0045786;0097191;0005623;0001942;0042701;0045893;0006357;0007399;0006952;0005125;0000082;0045944;0005576;0008584;0045650;0002244;0061029;0032924;0046880;0046881;0030218;0046982;0051799;0045077;0030308;0046882;0005179;0005102;0030154;0042326;0071372;0070699;0008285;0043512;0042476;0010862;0040007;0043509;0042541;0007267;0001541;0001707;0060021;0007166;0008083;0045578;2001241…	CH474030;NM_002192;CAI46003;BC053527;NM_008380;EAL24001;EAW94139;X57578;NC_018918;X57579;X69619;CS274788;EAW94141;EAW94140;CAA51163;AC_000068;NC_000007;AAG17260;AAHX01091566;AAHX01091565;NM_017128;X72498;AC154742;AAH53527;CH471073;Q04998;AAA41436;D83214;AAHY01104470;AAHY01104471;XP_006516621;XM_006516558;XP_006516622;XM_006516559;NP_032406;EDL32727;AAA59168;AAH07858;XM_006253999;XM_006253998;CAA2…		1653	6066	7p15-p13				mmu:16323;hsa:3624;rno:29200	96570			3624		13 5.85 cM	INHBA	The inhibin beta A subunit joins the alpha subunit to form a pituitary FSH secretion inhibitor. Inhibin has been shown to regulate gonadal stromal cell proliferation negatively and to have tumor-suppressor activity. In addition, serum levels of inhibin have been shown to reflect the size of granulosa-cell tumors and can therefore be used as a marker for primary as well as recurrent disease. Becau…	147290	Protein		Rattus norvegicus;Homo sapiens;Mus musculus	public		A60087;S30488;B40905
0			microRNA 137;micro-RNA 137;hsa-mir-137;MIRN137;miR-137		Cytoplasm					526			2013-01-17 07:38:46	2013-01-17 20:07:41	microRNA 137					ENST00000385223;ENSG00000225206	406928		AC_000133;NR_029679;ABBA01045470;AMYH02001539;NC_000001;NC_018912;AC104453			31523	1p21.3				hsa:406928				406928			MIR137	microRNAs (miRNAs) are short (20-24 nt) non-coding RNAs that are involved in post-transcriptional regulation of gene expression in multicellular organisms by affecting both the stability and translation of mRNAs. miRNAs are transcribed by RNA polymerase II as part of capped and polyadenylated primary transcripts (pri-miRNAs) that can be either protein-coding or non-coding. The primary transcript …	614304	Protein		Homo sapiens	public
0			OTTMUSP00000026154;TR4/TAK1;Nuclear hormone receptor TR4;TR4_HUMAN;KIAA4145;TR4 orphan receptors;testicular nuclear receptor 4;HTAK1;nuclear receptor subfamily 2, group H, member 2;MGC124356;OTTHUMP00000208281;MGC124357;TR4 nuclear hormone receptor;OTTHUMP00000208280;hTAK1;testicular orphan nuclear receptor 4;mKIAA4145;MGC124358;testicular receptor 4;Orphan nuclear receptor TAK1;nuclear receptor …		Nucleus					315			2013-01-16 21:20:17	2013-01-17 19:24:42	nuclear receptor subfamily 2, group C, member 2					ENSMUST00000113460;ENSRNOG00000010536;ENSRNOP00000014354;ENSMUSG00000005893;ENSMUSP00000109087;ENSRNOT00000014353	22026;50659;7182	0008270;0045944;0010467;0003707;0043401;0048520;0005730;0043565;0007283;0005654;0003700;0003713;0051321;0046982;0046872;0003677;0005634;0006355;0021549;0006367;0007399;0006351;0004872;0040019;0030154	AC090937;BC103683;DQ705305;BC103684;AK290590;S75970;XP_006505969;XP_006505968;CH471055;NC_018914;U59456;U59454;AK036508;XP_006505965;P55094;XP_006505966;AAB91433;XP_006505967;HQ995528;DQ713456;DQ721179;NM_017323;DQ552234;AK091226;U32939;NC_005103;AMYH02006327;AAB33314;NC_000003;AK094590;AABR06032356;AAHY01055286;AAHY01055287;AAHY01055285;NP_035760;DQ688965;AAHY01055288;AAHY01055289;BAE34041;AAH51…		2475	7972	3p25				mmu:22026;rno:50659;hsa:7182	1352466			7182		6	NR2C2	Members of the nuclear hormone receptor family, such as NR2C2, act as ligand-activated transcription factors. The proteins have an N-terminal transactivation domain, a central DNA-binding domain with 2 zinc fingers, and a ligand-binding domain at the C terminus. The activated receptor/ligand complex is translocated to the nucleus where it binds to hormone response elements of target genes (Yoshik…	601426	Protein		Rattus norvegicus;Homo sapiens;Mus musculus	public		I80177;JC4299;A57031;I54075;I59309
0			Pluridigite;blepharophimosis, epicanthus inversus and ptosis III gene;charlie chaplin;Ska sup m10Jus /sup;OTTHUMP00000201811;OTTHUMP00000201810;acrocephalosyndactyly III gene;BPES2;SCS;AA960487;TWIST I;BPES3;twist homolog (acrocephalosyndactyly 3, Saethre-Chotzen syndro;H-twist;twist gene homolog 1;TWIST1;acrocephalosyndactyly 3 gene;B-HLH DNA binding protein;acrocephalosyndactyly 3 (Saethre-Chot…		Nucleus					921			2013-01-16 21:24:35	2013-01-17 19:24:43	twist family bHLH transcription factor 1					ENSP00000242261;ENSRNOG00000011101;ENSG00000122691;ENSMUST00000049089;ENSMUSP00000040089;ENSRNOP00000014763;ENSMUSG00000035799;ENSRNOT00000014763;ENST00000242261	22160;7291;57;85489	0001843;0043433;0019904;0006915;0060363;0003253;2000147;0006355;0035115;0006351;0071456;0048704;2000679;0048701;0001077;0035116;0045944;0043066;0043425;2000276;0045843;0061029;2000793;2000802;0070888;0010628;0046982;0003677;0048642;0045596;0003203;0005634;0014067;0042803;0001764;0032720;0006366;0042733;0030154;0071639;0043518;0032000;0007275;0000981;0060348;0033128;0045668;0003183;0003180;0045766…	M63650;BF420349;AAH36704;CAA67664;ABBA01056655;EAL24279;ABBA01056654;AF266260;AACC02000007;AC003073;NC_018918;CAA71821;ABM87769;NM_000474;AAC50930;CH236948;AC_000068;NC_000007;AC004744;EAW93711;NP_000465;NM_011658;AC_000139;AAA40514;AAA40515;AC003986;X91662;BC166412;Y11178;AJ131845;Y11177;AAF73469;Q15672;NC_005105;X99268;AAHY01099083;P26687;CH471073;EDL36871;XM_005249835;AAC60381;NC_000078;XM_005…		402	12428	7p21.2				rno:85489;mmu:22160;hsa:7291	98872			57		12 14.81 cM	TWIST1	Basic helix-loop-helix (bHLH) transcription factors have been implicated in cell lineage determination and differentiation. The protein encoded by this gene is a bHLH transcription factor and shares similarity with another bHLH transcription factor, Dermo1. The strongest expression of this mRNA is in placental tissue; in adults, mesodermally derived tissues express this mRNA preferentially. Mutat…	123100;180750;601622;101400	Protein		Rattus norvegicus;Homo sapiens;Mus musculus	public		G01204;I53066
0			cholinergic neuronal differentiation factor;leukemia inhibitory factor (cholinergic differentiation factor);differentiation-inducing factor;interleukin DA;leukemia inhibitory factor (cholinergic differentiating factor);LIF_MOUSE;hepatocyte-stimulating factor III;Differentiation-stimulation factor;leukemia inhibitory factor;HILDA;cholinergic differentiating factor;LIF;human interleukin in DA cells…		Extracellular;Secreted					1679			2013-01-16 21:08:24	2013-01-17 19:23:51	leukemia inhibitory factor					ENSRNOT00000009313;ENSP00000249075;ENSG00000128342;ENSMUSG00000034394;ENSMUST00000040750;ENSRNOP00000009313;ENSMUSP00000036853;ENSRNOG00000007002;ENST00000249075;ENSMUST00000066283;ENSMUSP00000067066	16878;3976;60584	0072307;0060135;0042503;0031100;0048708;1901676;0046697;0001135;0060426;0060463;0006955;0005125;0010976;0060041;0045944;0005576;0033141;0045651;1900182;0060290;0060708;0060707;0048644;0045595;0046888;0006366;0005102;0005737;0007275;0019827;0043410;0048861;0008285;0008284;0045835;0050731;0048286;0048863;0005146;0007566;0016525;0042511;0051461;0033138;0001974;0030324;0008083;0042517;0070373;0072108…	NP_001244064;M63419;AAA63388;AAB31675;NM_002309;AC004264;X12810;NM_001257135;A01690;CAA00189;NM_008501;AAC05174;CAA29680;BC140353;XP_005261658;BAA31357;NM_001039537;AF065917;AF065918;M63420;AAC17913;CK819709;AAC17912;NG_008721;AMYH02038214;CH473963;P17777;AK315310;NC_018933;X06381;AC_000154;P09056;NP_071532;AB010275;AK155959;AAI46496;BY209921;CAA32147;XM_005261601;M32748;S73374;BC093733;BY233044;…		1734	6596	22q12.2				rno:60584;hsa:3976;mmu:16878	96787			3976		11 2.94 cM	LIF	The protein encoded by this gene is a pleiotropic cytokine with roles in several different systems. It is involved in the induction of hematopoietic differentiation in normal and myeloid leukemia cells, induction of neuronal cell differentiation, regulator of mesenchymal to epithelial conversion during kidney development, and may also have a role in immune tolerance at the maternal-fetal interfac…	159540	Protein		Rattus norvegicus;Homo sapiens;Mus musculus	public		B36282;A36282
0			mSIR2a;RP11-57G10.3;NAD-dependent protein deacetylase sirtuin-1;Sirt I;DKFZP434F1411;hSIRT1;SIRT1, Sir2-likeproteins (siruitins) type 1;sir2-like I;sirtuin silent mating type information regulation 2 homolog 1;sirtuin (silent mating type information regulation 2, S. cerevisiae, homolo;sirtuin 1;SIR2L1;Sir2;SIR2L I;AA673258;hSIR2;SIR2alpha;OTTMUSP00000040277;SIR2-like protein 1;OTTHUMP00000198112;…		Cytoplasm;Mitochondrion;PML body;Nucleus					2755			2013-01-16 21:04:46	2014-04-28 11:44:11	sirtuin 1	3.5.1.-				ENST00000212015;ENST00000406900;ENSMUSP00000020257;ENSP00000409208;ENSMUSG00000020063;ENSMUST00000105442;ENSP00000212015;ENSMUSP00000101082;ENSP00000384508;ENSMUST00000020257;ENSG00000096717;ENST00000432464	93759;23411	0002039;0002821;0017136;0043433;0070403;0043161;0006915;0019904;0035098;0070932;0046872;0071356;0008022;0045892;0006355;0001678;0010906;0006351;0071456;0045944;2000757;0051898;0016605;0043425;0007346;0007283;2000655;0005677;0019048;0010875;0006364;0050872;0030154;0007275;0006974;0006979;0031648;0007569;0008284;0032007;0003714;0009267;0032071;0032868;0071479;0007517;0018394;0045348;0042542;0034391…	BAG52006;AI536263;AMYH02023245;ABB72675;BAG51365;XP_005269719;XP_005269718;NC_000010;BAE24339;BC152314;Q923E4;XP_005269720;AK140330;AK074805;BAE24193;AL136741;AK144203;AAG38486;GM718527;AAH06584;BC006584;EAW54259;AA452304;EAW54258;NP_001153061;BAF82432;AK141245;AAI52315;AK289743;AK213131;AK139946;CH466553;AAF24983;NM_019812;JQ768366;DQ278604;DB162635;NP_001135970;NM_012238;BX648554;NC_018921;AL13…		56556	14929	10q21.3				hsa:23411;mmu:93759	2135607			23411		10	SIRT1	This gene encodes a member of the sirtuin family of proteins, homologs to the yeast Sir2 protein. Members of the sirtuin family are characterized by a sirtuin core domain and grouped into four classes. The functions of human sirtuins have not yet been determined; however, yeast sirtuin proteins are known to regulate epigenetic gene silencing and suppress recombination of rDNA. Studies suggest tha…	604479	Protein		Homo sapiens;Mus musculus	public
0			LOC630524;histone deacetylase I;HD I;histone deacetylase (Takifugu rubripes);reduced potassium dependency, yeast homolog-like;HDA1;reduced potassium dependency, yeast homolog-like I;OTTMUSP00000010171;histone deacetylase 1;histone deaceytlase 1;MGC118085;OTTHUMP00000008745;reduced potassium dependency, homolog-like I;HD1;RPD3L1;HDAC I;Hsp90 co-chaperone Cdc37;histone deaceytlase I;RPD3;reduced po…		Nucleus					1772			2013-01-16 20:43:07	2013-01-17 21:29:37	histone deacetylase 1	3.5.1.98				ENSMUSG00000028800;ENSRNOP00000012854;ENSMUSP00000099657;ENSMUST00000102597;ENST00000373548;ENSG00000116478;ENSRNOT00000012854;ENSP00000362649;ENSRNOG00000009568	297893;433759;3065	0007492;0043234;0000792;0009913;0016575;0042493;0061198;0007219;0046970;0045786;0000278;0048011;0005667;0070932;0045892;0045893;0006355;0043025;0000790;0006351;0045944;0043524;0043066;0005829;0010467;0005730;0004407;0090090;0061029;0060766;0016787;0070933;0016581;0016580;0003677;0043922;0007596;0005634;0032403;0019048;0006367;0006366;0010832;0042733;0010870;0005737;0006476;0006338;0030182;0000118…	CAG46518;D50405;AMYH02000710;BC092070;NP_032254;CH471059;NC_018912;AC_000133;CH466537;NM_004964;AK299792;X98207;EDL80545;CU302431;AY627042;AL606921;CR541717;AAH00301;EAX07541;EAX07540;AK194153;U50079;NM_001025409;BX648055;NP_004955;DQ891398;XP_005270848;AK299241;AAHX01039888;XM_005270791;EDL38458;NM_008228;XP_006537073;AAI07477;AL109945;AK225555;AB451297;NC_005104;U80780;ABM85503;NC_000001;CAI462…		68426	4852	1p34				mmu:433759;hsa:3065;rno:297893	108086			3065		4 63.26 cM	HDAC1	Histone acetylation and deacetylation, catalyzed by multisubunit complexes, play a key role in the regulation of eukaryotic gene expression. The protein encoded by this gene belongs to the histone deacetylase/acuc/apha family and is a component of the histone deacetylase complex. It also interacts with retinoblastoma tumor-suppressor protein and this complex is a key element in the control of cel…	601241	Protein		Rattus norvegicus;Homo sapiens;Mus musculus	public
0			high mobility group protein I, isoform C;high mobility group protein HMGI-C;HMGI-C;9430083A20;Stature quantitative trait locus 9;BABL;high mobility group AT-hook II;High-mobility group protein HMGI-C;Stature QTL 9;pygmy homolog;9430083A20Rik;high mobility group AT-hook 2;RIKEN cDNA 9430083A20 gene;pygmy;High mobility group protein HMGI-C;high mobility group A2 protein;STQTL9;high mobility group A…		Nucleus					570			2013-01-16 21:06:30	2013-01-17 19:24:50	high mobility group AT-hook 2					ENSMUSG00000056758;ENSMUSP00000072556;ENSMUSP00000123998;ENSMUST00000072777;ENSMUST00000159699;ENSRNOT00000065137;ENSG00000149948;ENST00000354636;ENSRNOP00000061041;ENSP00000346658;ENST00000403681;ENSRNOG00000042460;ENSP00000384026	84017;15364;8091	0001078;0030261;0009615;0051091;0045892;0071141;0045893;0035019;0006355;0031492;0007067;0046426;0070742;0006351;2000679;0021846;0021983;0001077;0045444;0045944;0043065;0043066;0008584;0035978;0007283;0004677;0010628;0051301;2000685;0003677;0043922;2000036;0031052;0032993;0005634;0060613;0040018;0006366;0010564;0033144;0060612;0071158;0007275;2001022;0031507;0008283;0090402;0008284;0046332;0000988…	AF533653;AF533654;AAH85085;AF533651;AF533652;CH471054;AK144714;AB209853;BAD93090;AK035164;ABBA01026580;U89695;AC090673;CAA83472;NC_000012;NM_032070;AAN64002;AC153362;EDM16566;CJ173998;AAH69985;XM_006513251;NC_005106;BC052158;L41617;NP_003475;CH473960;NP_003474;L41619;L41618;XM_005269164;AAI60115;AAA96484;EAW97152;BC069985;AABR06050022;AF261719;NM_010441;AAH52158;XP_006513314;AABR06050023;AABR0605…		2602	5009	12q15				rno:84017;mmu:15364;hsa:8091	101761			8091		10 67.94 cM	HMGA2	This gene encodes a protein that belongs to the non-histone chromosomal high mobility group (HMG) protein family. HMG proteins function as architectural factors and are essential components of the enhancesome. This protein contains structural DNA-binding domains and may act as a transcriptional regulating factor. Identification of the deletion, amplification, and rearrangement of this gene that a…	600698;150699	Protein		Rattus norvegicus;Homo sapiens;Mus musculus	public		JC4575;JC2232
0			retinoblastoma protein;OSRC;LOC92728;RB;tumour suppressor Rb;RP11-174I10.1;pRB;RB mRNA;PP-110;Pp110;mRNA RB;rb/P105;RB gene;Retinoblastoma 1 (including osteosarcoma);protein RB;retinoblastoma tumour suppressor;RB1;PP110;retinoblastoma-associated protein;LOC112873;RBL;p-Rb;OTTHUMP00000018397;pRb proteins;Retinoblastoma tumour suppressor p105;RB_HUMAN;pRb/P105;RB I;Retinoblastoma I;P105-RB;PP(110);…		Nucleus					2098			2013-01-16 20:45:39	2013-01-17 19:24:24	retinoblastoma 1					ENSMUST00000022701;ENSMUSG00000022105;ENSRNOP00000021752;ENSP00000267163;ENSMUSP00000022701;ENSRNOT00000021752;ENSG00000139687;ENST00000267163;ENSRNOG00000016029	24708;19645;5925	0042551;0043433;0045786;0005667;0031625;0000278;0030521;0019900;0045892;0045893;0045445;0006355;0071459;0006357;0006351;0000083;0000082;0071930;0051402;0045944;0034349;0016605;0045651;0007346;0045842;0035189;0051146;0051301;0007070;0097284;0003677;0005634;2000134;0019048;0000075;0006469;0034088;0071922;0045879;0006338;0090230;0005819;0016514;0030182;0043550;0008285;0003713;0043353;0007049;0051726…	BAG61225;BC040540;BAE28533;L41912;BAF83947;L41914;L41913;ABBA01051004;CH466535;AAB59471;ABBA01051006;ABBA01051005;AAB59473;L41910;EDM02266;BAB27493;NC_000013;CH473951;P06400;AAH96525;NP_058741;L41909;L41908;M27866;L41870;AAH39060;L41904;AAB59482;AK204056;AAO62758;DQ891564;NM_009029;M86180;AK291258;DQ894752;CH471075;AL136960;BAE27194;AC_000036;AK146467;NM_017045;AY260472;BAD92025;AAA82557;AAA82558…		272	9884	13q14.2				hsa:5925;mmu:19645;rno:24708	97874			5925		14 38.73 cM	RB1	The protein encoded by this gene is a negative regulator of the cell cycle and was the first tumor suppressor gene found. The encoded protein also stabilizes constitutive heterochromatin to maintain the overall chromatin structure. The active, hypophosphorylated form of the protein binds transcription factor E2F1. Defects in this gene are a cause of childhood cancer retinoblastoma (RB), bladder c…	259500;180200;614041;109800;182280	Protein		Rattus norvegicus;Homo sapiens;Mus musculus	public		A33718;S35544;JS0276
0			mitogen activated protein kinase 8;JNK1 beta protein kinase;SAPK1/c-Jun N-terminal kinase;AI849689;SAPK1/JNK;MAPK 8;MAP kinase 8;mitogen-activated protein kinase 8 isoform JNK1 alpha1;Jun NH2-terminal kinase;PIR:A53063;c-Jun N-terminal kinase 1;JNK I;JNK1 alpha protein kinase;JNK21B1/2;mitogen-activated protein kinase 8;OTTMUSP00000019790;OTTMUSP00000019791;OTTMUSP00000019794;p54 gamma;OTTMUSP000…		Cytoplasm;Nucleus					5311			2013-01-16 21:04:49	2013-01-17 19:24:20	mitogen-activated protein kinase 8	2.7.11.24				ENSP00000363304;ENSP00000363294;ENSMUST00000111945;ENSP00000363291;ENSMUSP00000107576;ENST00000374176;ENST00000374182;ENSG00000107643;ENST00000374179;ENST00000374189;ENSP00000363297;ENSMUSG00000021936	116554;5599;26419	0032091;0006950;0071732;0009411;0097193;0034138;0030335;2001235;0051090;0097190;0034134;0048011;0030424;0032880;0045740;0006915;0016301;0005524;0016772;0006355;0007258;0048263;0006954;0035666;0007254;0051403;0002756;0043065;0002755;0043066;0005829;0010468;0031982;0016740;0038123;0010628;0018105;0038124;0034146;0005739;0004707;0018107;0004705;0034142;0009408;0004672;0005634;0004674;0031116;0006468…	EDL24855;EDL24854;EDL24857;EDL24856;ABBA01047222;AAI44064;AAI30573;EDL24858;AABR06086524;AABR06086523;AAI30571;AI849689;EDL24853;EDL24852;BAA85875;AK047936;AAH53027;U34822;NC_000010;AAA42111;CH474046;AAC50607;AL137667;XM_006519032;XM_006519033;NM_001278548;XM_006519030;NM_001278547;XM_006519031;DA159335;EDL88899;Q91Y86;AK139498;AB451398;NM_139049;AK039129;NM_139046;P45983;AK085745;BC144063;AC_000…		56760	6881	10q11.22				mmu:26419;hsa:5599;rno:116554	1346861			5599		14	MAPK8	The protein encoded by this gene is a member of the MAP kinase family. MAP kinases act as an integration point for multiple biochemical signals, and are involved in a wide variety of cellular processes such as proliferation, differentiation, transcription regulation and development. This kinase is activated by various cell stimuli, and targets specific transcription factors, and thus mediates imm…	601158	Protein		Rattus norvegicus;Homo sapiens;Mus musculus	public		S71097;S43970;S71099
0			88 kDa catenin (cadherin-associated protein), beta 1;DKFZp686D02253;LOC316084;CTNNB1;beta catenin;Beta-cat;catenin (cadherin associated protein), beta I;CTNNB I;CTNNB;Mesc;OK/SW-cl.35;FLJ37923;catenin beta I;OTTMUSP00000017750;catenin beta;CTNB_HUMAN;MRD19;cadherin-associated protein-beta-catenin;Bfc;catenin beta-1;cadherin-associated protein beta 1;catenin (cadherin associated protein), beta 1;b…		Cytoplasm;Adherens junction;Cell junction;Plasma membrane;Microtubule organizing center;Cytoskeleton;Cell membrane;Nucleus					5204			2013-01-16 21:02:36	2013-01-17 19:23:18	catenin (cadherin-associated protein), beta 1, 88kDa					ENSP00000379486;ENSMUSG00000006932;ENSRNOG00000019139;ENSMUSP00000136294;ENST00000396185;ENSRNOT00000026016;ENSMUST00000178812;ENSG00000168036;ENST00000396183;ENSP00000379488;ENSMUSP00000007130;ENSMUST00000007130;ENST00000349496;ENSRNOP00000026016;ENSP00000344456	84353;12387;1499	0030331;0043234;0044212;0001889;0007155;0060038;0061198;0032331;0060173;0030027;0008022;0070602;0060916;0045892;0045603;0045743;0045893;0010909;0016342;0001569;0030858;0030856;0042981;0001570;0016337;0030217;0010628;0061047;0003677;0030018;0032993;0016331;0032481;0001711;0007507;0008283;0008285;0008284;0046332;0048599;0003682;0007403;0030316;0032355;0045087;0050808;0042475;0060742;0060066;0001701…	XP_006244196;AK196236;AK219949;AK197753;XP_006244199;AB451392;AAH06739;XP_006244197;CH471055;XP_006244198;BAC29027;NC_018914;BAE21768;AK135743;AEW16366;Z19054;BAG70078;FQ222424;Q02248;AK184861;NP_001159374;BC053065;AY751549;AK179148;JA780904;BC058926;NM_001165902;AK199952;CH473954;AK219273;AK197664;AK204053;AK133656;AK210588;DA216720;BAF82621;NP_001895;NC_000003;NC_005107;ACI16374;ACI16375;ACI163…		1434	2514	3p21				mmu:12387;hsa:1499;rno:84353	88276			1499		9 72.19 cM	CTNNB1	The protein encoded by this gene is part of a complex of proteins that constitute adherens junctions (AJs). AJs are necessary for the creation and maintenance of epithelial cell layers by regulating cell growth and adhesion between cells. The encoded protein also anchors the actin cytoskeleton and may be responsible for transmitting the contact inhibition signal that causes cells to stop dividing…	116806;114500;167000;114550;615075;132600	Protein		Rattus norvegicus;Homo sapiens;Mus musculus	public		S35091;A38973
0			OTTHUMP00000031357;OP1;OTTMUSP00000018052;BMP7_HUMAN;Bmp7;bone moorphogenic protein-7;OTTHUMP00000166094;bone morphogenetic protein 7 (osteogenic protein 1);bone morphogenetic protein 7;osteogenic protein 1;bone morphogenetic protein VII;RP23-188A4.1;OP-1;BMP-7;osteogenic protein I;osteogenic protein-1;RP11-560A15.5		Extracellular;Secreted					1294			2013-01-16 21:08:24	2013-01-17 19:23:05	bone morphogenetic protein 7					ENST00000395863;ENSG00000101144;ENSMUST00000009143;ENSRNOG00000007108;ENSRNOT00000009656;ENSP00000379204;ENSMUSG00000008999;ENSMUSP00000009143;ENSRNOP00000009656	12162;655;85272	0070700;0048468;0043434;0045786;0045892;0045893;0030855;0045746;0071456;0005125;0045944;0043065;0035239;0005576;0031012;0050768;0030509;0031988;0034504;0072125;0010664;0045597;0048646;0030198;1900106;0060395;0060393;0033280;0042325;0070487;0007389;0030154;0042326;1900006;0007275;0072136;0045666;0007435;0009880;0045665;0008285;0048754;0045669;0060485;0032355;0009887;0072133;0045839;0072134;0034116…	DA740733;BC010771;NM_001719;CS410513;AMYH02037351;CS237122;CAA36100;AMYH02037352;EU176612;X56906;CJ094104;AL122058;BAA31853;CAV07685;AF100787;EU679366;CAJ98562;AAD27804;CDH92867;NC_005102;CS455741;CH471077;ABW03413;CS670983;CAA40222;CS284582;AC_000152;NC_018931;AAF97256;AABR06028095;CAJ47525;AABR06028096;AABR06028097;AAG43508;CAG17752;AAH08584;M60316;CH466551;AABR06028094;NP_001178785;ABM85611;NM…		20410	1074	20q13				hsa:655;rno:85272;mmu:12162	103302			655		2 95.54 cM	BMP7	The bone morphogenetic proteins (BMPs) are a family of secreted signaling molecules that can induce ectopic bone growth. Many BMPs are part of the transforming growth factor-beta (TGFB) superfamily. BMPs were originally identified by an ability of demineralized bone extract to induce endochondral osteogenesis in vivo in an extraskeletal site. Based on its expression early in embryogenesis, the BM…	112267	Protein		Rattus norvegicus;Homo sapiens;Mus musculus	public		C39263;JQ1184
0			OTTHUMP00000213778;OTTHUMP00000213779;KIAA4065;OTTHUMP00000213774;Ezh2;EZH1;histone-lysine N-methyltransferase EZH2;LOC392834;ENX-1;transcription factor EZH2;enhancer of zeste 2 isoform a;Enhancer of zeste homolog 2;enhancer of zeste 2 isoform b;MGC90723;enhancer of zeste 2;enhancer of zeste II;WVS2;Enhancer of zeste homolog II;MGC189404;OTTMUSP00000023406;ENX1;OTTMUSP00000023408;KMT6;EZH2b;Enx1h…		Nucleus;Chromosome					1335			2013-01-16 21:14:54	2013-01-17 19:23:26	enhancer of zeste homolog 2 (Drosophila)	2.1.1.43				ENST00000320356;ENSRNOT00000008149;ENSMUSP00000090318;ENSP00000419050;ENSP00000419711;ENST00000476773;ENSMUSG00000029687;ENSMUST00000114618;ENSP00000419856;ENST00000483967;ENSG00000106462;ENST00000350995;ENSMUSP00000110265;ENSRNOG00000006048;ENSMUSP00000080419;ENSMUST00000092648;ENSP00000223193;ENSRNOP00000008149;ENSP00000320147;ENSMUST00000081721;ENST00000460911	2146;14056;312299	0051154;0016571;0045814;0035098;0008168;0042054;0045605;0021695;0045892;0045120;0006355;0000790;0014013;0006351;0034244;0010468;0050767;0043565;0070314;0016740;0010629;0003723;0003677;0042127;0005634;2000134;0070734;0005737;0048387;0003682;0006325;0071168;0032259;0071902;0000975;0001047;0043406;0018024;0000122;0010718;0032320;0001932;0070301;0016568;0005694	NP_031997;AAS02035;EAW80068;AAS02036;EAW80067;XP_005250020;XP_005250021;AC_000068;NC_000007;XM_006505527;XM_006505528;XM_006505529;XM_006505523;AF104359;XM_006505524;XM_006505525;XM_006505526;EAW80070;XM_006505520;XM_006505521;XM_006505522;CH471146;EAW80069;XP_005250019;AC006323;BAC40432;AC073140;AAH16391;XP_006236470;NM_001134979;AB208895;NM_152998;CN283479;AK086532;AC_000028;AMYH02017030;AAI690…		37926	3527	7q35-q36				mmu:14056;rno:312299;hsa:2146	107940			2146		6 22.92 cM	EZH2	This gene encodes a member of the Polycomb-group (PcG) family. PcG family members form multimeric protein complexes, which are involved in maintaining the transcriptional repressive state of genes over successive cell generations. This protein associates with the embryonic ectoderm development protein, the VAV1 oncoprotein, and the X-linked nuclear protein. This protein may play a role in the hem…	601573;277590	Protein		Rattus norvegicus;Homo sapiens;Mus musculus	public		G02838
0			thyroid hormone receptor activator molecule 1;OTTMUSP00000001104;amplified in breast cancer-1 protein homolog;AIB1;nuclear receptor coactivator AIB1;2010305B15;pCIP;nuclear receptor coactivator amplified in breast cancer 1;OTTHUMP00000031716;2010305B15Rik;nuclear receptor coactivator (N-CoA) 3;p/CIP;TRAM-1;SRC-3/RAC3;CAGH16;steroid receptor coactivator AIB1;RIKEN cDNA 2010305B15 gene;LOC296375;SR…		Cytoplasm;Nucleus					802			2013-01-16 21:16:32	2013-01-17 19:24:51	nuclear receptor coactivator 3	2.3.1.48				ENSMUSG00000027678;ENST00000371997;ENSRNOG00000005616;ENSRNOT00000007768;ENSMUSP00000085416;ENSRNOP00000007768;ENSP00000361065;ENSMUST00000088095;ENST00000372004;ENSG00000124151;ENSP00000361073	84584;8202;17979	0030331;0003682;0003713;0016573;0051091;0030374;0042975;0047485;0035264;0060744;0030521;2001141;0045893;0035624;0006355;0006351;0001012;0045944;0043066;0004402;0008584;0005730;0016740;0035257;0048471;0010628;0060068;0007165;0003677;0045618;0016746;0030307;0016922;0060713;0005634;0046966;0048589;0033145;0032403;0005794;0050681;0004871;0005737;0033148	AL353777;AK296810;AAHX01026448;Q9Y6Q9;AAHX01026449;NP_858045;AAC51677;BC119001;EAW75697;EAW75696;XM_006235634;NP_001167559;NP_001167558;EAW75699;NM_006534;EAW75698;AB209863;AAG42837;NM_008679;AF016031;DB091786;AAC51663;XP_006235696;NC_005102;BAF82372;BC122547;EDL96443;XP_006224806;Q9EPU2;BC086482;AMYH02037178;AMYH02037177;AMYH02037176;CH471077;AMYH02037175;EAW75700;EAW75701;AMYH02037179;AMYH02037…		4764	7670	20q12				rno:84584;mmu:17979;hsa:8202	1276535			8202		2	NCOA3	The protein encoded by this gene is a nuclear receptor coactivator that interacts with nuclear hormone receptors to enhance their transcriptional activator functions. The encoded protein has histone acetyltransferase activity and recruits p300/CBP-associated factor and CREB binding protein as part of a multisubunit coactivation complex. This protein is initially found in the cytoplasm but is tran…	601937	Protein		Rattus norvegicus;Homo sapiens;Mus musculus	public		T03851
0			E2F1;E2F transcription factor I;RBP3;PRB-binding protein E2F I;retinoblastoma-associated protein I;transcription factor E2F1;PRB-binding protein E2F-1;retinoblastoma-binding protein 3;OTTHUMP00000030661;mKIAA4009;RBBP3;RP23-109C16.5;PBR3;RBAP I;E2F I;KIAA4009;E2F-1;Retinoblastoma binding protein III;Retinoblastoma binding protein 3;RBAP1;RBBP-3;Transcription factor E2F1;retinoblastoma-associated …		Nucleus					1901			2013-01-16 20:45:43	2013-01-17 19:23:23	E2F transcription factor 1					ENSRNOG00000016708;ENST00000343380;ENSMUST00000103145;ENSP00000345571;ENSMUSG00000027490;ENSRNOP00000022428;ENSMUST00000000894;ENSMUSP00000000894;ENSMUSP00000099434;ENSRNOT00000022428;ENSG00000101412	13555;1869;399489	0008283;0071398;0003714;0043276;0005667;0000278;0008630;0006915;0007049;2000045;0051726;0045892;0048146;0045893;0006355;0000085;0006351;0071456;0000080;0000082;0071930;0071363;0045944;0001047;0000077;0043565;0030900;0007283;0005654;0035189;0003700;0010628;0000122;0003677;0072332;0005634;1990086;0008134;0048255;0005737	AL772292;AAH52160;AAL90788;AAHY01022300;AAL90789;AK208121;AK211069;NP_005216;Q01094;BC052160;CAY56011;AMYH02036957;AK215135;AAB24289;AAH05098;NC_005102;CS566134;CH474050;AAM47604;CH471077;AAHX01025965;AAHX01025966;EAW76299;AC_000152;AAHX01025967;NC_018931;NP_001094248;S74230;D63165;AF086380;AAA83217;M96577;AAH58902;U08995;CH466551;AK179778;BC058902;XM_006498694;AAD14150;AAC50719;NP_031917;NC_0000…		3828	3113	20q11.2				rno:399489;mmu:13555;hsa:1869	101941			1869		2 76.79 cM	E2F1	The protein encoded by this gene is a member of the E2F family of transcription factors. The E2F family plays a crucial role in the control of cell cycle and action of tumor suppressor proteins and is also a target of the transforming proteins of small DNA tumor viruses. The E2F proteins contain several evolutionally conserved domains found in most members of the family. These domains include a D…	189971	Protein		Rattus norvegicus;Homo sapiens;Mus musculus	public		JC4929;A56209
0			MGC10182;snail homolog II;snail homolog 2 (Drosophila);OTTHUMP00000195093;slug, chicken homolog;SLUG;slug homolog, zinc finger protein (chicken);Slug transcription factor;snail II;SLUGH1;snail 2;zinc finger protein SNAI2;SNAIL2;slug (chicken homolog), zinc finger protein;protein snail homolog 2;Slug protein;snail homolog 2;transcription factor Slug;zinc finger protein Slug;SNAI2;neural crest tran…		Cytoplasm;Nucleus					597			2013-01-16 21:02:27	2013-01-17 19:24:33	snail family zinc finger 2					ENSG00000019549;ENST00000020945;ENSMUST00000023356;ENSMUSG00000022676;ENSP00000020945;ENSMUSP00000023356	20583;6591	0001078;0009314;0032642;0060693;0007219;0030335;0032331;0035921;0046872;1900387;0043473;0044319;0006355;0000790;0045600;0006351;0042981;0033629;0043066;0043565;0090090;0003677;0003676;0016477;0005634;0006366;0010839;0050872;0005737;0043518;0007275;2001028;0045667;2000810;0003682;2000647;0035414;2000811;0014032;0003273;0006933;0036120;0071479;1902230;0003198;0071364;0010957;0060429;0003705;0060070…	BG706203;AA410443;AK133968;AAH15895;NC_018919;AAH62164;AF079305;AF042001;ABBA01041658;U97060;AK223368;NC_000008;O43623;AC013701;AC154513;AAB38365;BC014890;NP_003059;AAHY01126001;AC_000140;U97059;EAW86700;NC_000082;BAE21961;ABZ92391;NM_003068;BAG35543;AC_000038;BC015895;P97469;AAH14890;AMYH02017947;NM_011415;EDK97395;AK312661;BC062164;AF084243;BAD97088;NG_012130;EU446862;AAC34288;DA522147;NP_03554…		31127	11094	8q11				mmu:20583;hsa:6591	1096393			6591		16 10.07 cM	SNAI2	This gene encodes a member of the Snail family of C2H2-type zinc finger transcription factors. The encoded protein acts as a transcriptional repressor that binds to E-box motifs and is also likely to repress E-cadherin transcription in breast carcinoma. This protein is involved in epithelial-mesenchymal transitions and has antiapoptotic activity. Mutations in this gene may be associated with spor…	602150;172800;608890	Protein		Homo sapiens;Mus musculus	public
0			ERK1 protein kinase;ERK1;MAP kinase isoform p44;MAPK 1;Mtap2k;p44 ERK;MAPK 3;mitogen activated protein kinase ERK 1;insulin-stimulated MAP2 kinase;Insulin-stimulated MAP2 kinase;protein kinase ERK1;extracellular signal-regulated kinase 1;p44-MAPK;ERK I;p44;mitogen-activated protein kinase 1;p44 mitogen activated protein kinase;Extracellular signal-regulated kinase I;mitogen-activated protein kina…		Cytoplasm;Nucleus					5799			2013-01-16 20:43:51	2013-01-17 19:24:20	mitogen-activated protein kinase 3	2.7.11.24				ENSRNOP00000026627;ENSRNOG00000019601;ENST00000263025;ENSP00000378625;ENST00000322266;ENSMUST00000057669;ENSP00000263025;ENSP00000327293;ENSRNOT00000026627;ENSG00000102882;ENST00000395199;ENSMUSP00000051619;ENSMUSG00000063065	26417;50689;5595	0072584;0043234;0005769;0031663;0031143;0034138;0034134;0048011;0006915;0038083;0019902;0045893;0030168;0006351;0035666;0015630;0051403;0045944;0008543;0016740;0038123;2000657;0038124;0034146;0006360;0034142;0032872;0060397;0019048;0005770;0006361;0006975;0006974;0007173;0005856;2000641;0008286;0033129;0045087;0070498;0071260;0005901;0045727;0007265;0007264;0005654;0002224;0007165;0007411;0001784…	AAA41123;BC013754;NG_029936;AC124505;DQ893440;ABBA01013103;AK091009;AK307995;AAH13754;X90997;EAW79914;EAW79913;EAW79912;BC029712;BC013992;AAA36142;CBK51145;AABR06008868;AAA11604;AAK52330;ABD60302;AAH00205;X64605;AY033608;NC_000016;AAA63486;AY033607;AAH13992;BAE33167;NM_011952;AF155236;EAW79915;EAW79916;EAW79917;NC_005100;X60188;ABM87777;BX537897;NP_059043;AGC09597;AAA20009;Z14249;NP_036082;AJ2227…		55682	6877	16p11.2				rno:50689;mmu:26417;hsa:5595	1346859			5595		7 69.25 cM	MAPK3	The protein encoded by this gene is a member of the MAP kinase family. MAP kinases, also known as extracellular signal-regulated kinases (ERKs), act in a signaling cascade that regulates various cellular processes such as proliferation, differentiation, and cell cycle progression in response to a variety of extracellular signals. This kinase is activated by upstream kinases, resulting in its tran…	601795	Protein		Rattus norvegicus;Homo sapiens;Mus musculus	public		A48082;S28184;JC1451
0			Ins-2;insulin 1;insulin 2;proinsulin;AA986540;IRDN;OTTMUSP00000020351;OTTMUSP00000020352;OTTMUSP00000020353;insulin-2;OTTHUMP00000196038;Mody4;OTTHUMP00000011161;OTTHUMP00000196036;OTTHUMP00000011162;Ins2-rs I;InsII;MODY10;insulin I;insulin;preproinsulin;ILPR;insulin II;OTTMUSP00000020355;insulins;OTTMUSP00000020356;OTTMUSP00000037477;INS_HUMAN;IDDM2;Ins2-rs1;Mody;Ins2		Secreted;Extracellular					9172			2013-01-16 20:43:14	2013-01-17 19:23:46	insulin					ENSMUST00000105932;ENST00000250971;ENSRNOG00000020405;ENSMUSG00000000215;ENSG00000254647;ENSP00000250971;ENSRNOT00000027656;ENST00000397262;ENSMUSP00000101552;ENSMUST00000000220;ENSMUSP00000101553;ENSMUSP00000000220;ENSRNOP00000027656;ENSP00000380432;ENSMUST00000105933	16334;3630;24506	0031954;0032270;0045818;0051092;0005975;0042593;0030335;0014902;0046628;0032880;0060266;0045740;0060267;0050709;0046326;0050708;0005622;0006355;1902176;0007257;0050796;0033861;0007520;0006953;0042981;0070059;0000187;0051897;0051000;0007186;0005576;0010468;0044267;0006112;0045840;0042060;0031018;0045597;0032148;0030307;0050715;0046889;0005179;0005634;0014068;0032403;0005732;0005737;0042325;0031904…	AAI32651;ABBA01032100;AAI32653;AY138590;V01243;NM_008387;NC_000011;EAX02489;EAX02488;P01308;NP_062003;CH466531;CH471158;CH473953;BC066208;BT006808;BC005255;AAH99934;AAP35454;NC_005100;NG_007114;EDM12162;NM_019130;BM510748;M25583;BM510347;M25585;AAH05255;J00265;M10039;P01326;P01323;NM_001185083;NM_001185084;AC013548;NP_000198;AC_000029;XM_006230666;NC_018922;AAHY01067324;AK007612;AEG19452;AAA59172…		173	6081	11p15.5				rno:24506;hsa:3630;mmu:16334	96573			3630		7 88.0 cM	INS	After removal of the precursor signal peptide, proinsulin is post-translationally cleaved into three peptides: the B chain and A chain peptides, which are covalently linked via two disulfide bonds to form insulin, and C-peptide. Binding of insulin to the insulin receptor (INSR) stimulates glucose uptake. A multitude of mutant alleles with phenotypic effects have been identified. There is a read-t…	125852;606176;613370;176730	Protein		Rattus norvegicus;Homo sapiens;Mus musculus	public		A26342;B90789;A93222
0			KG3B;FA;factor A;glycogen synthase kinase-3 beta;C86142;serine/threonine-protein kinase GSK3B;7330414F15Rik;8430431H08;RIKEN cDNA 7330414F15 gene;GSK-3;glycogen synthase kinase 3 beta;GSK3beta isoform;LOC56493;RIKEN cDNA 8430431H08 gene;KG3B_HUMAN;GSK-3 beta;GSK-3beta;GSK3;GSK3B;8430431H08Rik;7330414F15;OTTMUSP00000017445;glycogen synthetase kinase 3 beta;OTTMUSP00000017446		Cytoplasm;Membrane;Cell membrane;Nucleus					3732			2013-01-16 20:45:41	2013-01-17 19:23:37	glycogen synthase kinase 3 beta	2.7.11.1;2.7.11.26				ENSMUSP00000023507;ENST00000264235;ENSG00000082701;ENSMUST00000023507;ENSRNOG00000002833;ENSP00000264235;ENSRNOT00000003867;ENSRNOP00000003867;ENSMUSG00000022812	84027;56637;2932	0043234;0002039;0051059;0034236;0010614;0097192;0005975;0005977;0014902;0048011;0048015;0010226;0045892;0032886;0045121;0019901;0043025;0048168;0007520;0045944;0090090;0008543;0016740;0043227;0016020;0008013;0016477;0005178;0001954;0048156;0030010;0035372;0030154;0031333;0000320;0007275;0007173;0031334;0050774;0008283;0007409;0045087;0071260;0044027;0006349;0007163;0033138;2000466;0035255;0010800…	CH471052;NC_018914;ABM83427;NM_002093;EAW79533;EAW79534;EAW79535;EAW79536;AK005170;AF156099;AAM88578;DQ892501;AAD39258;AAH06936;CA312249;AK186943;BC060743;BC032976;NG_012922;FQ231148;NP_114469;NP_062801;NM_032080;AAA66475;BAE42483;AC069444;NC_000003;AK290897;ABBA01061571;BX640779;ABBA01061573;ABBA01061572;CH473967;HH982569;CAA52020;AC_000038;BAE42146;CR536510;BC012760;ABBA01061575;ABBA01061574;XP…		55629	4617	3q13.3				rno:84027;mmu:56637;hsa:2932	1861437			2932		16	GSK3B	The protein encoded by this gene is a serine-threonine kinase, belonging to the glycogen synthase kinase subfamily. It is involved in energy metabolism, neuronal cell development, and body pattern formation. Polymorphisms in this gene have been implicated in modifying risk of Parkinson disease, and studies in mice show that overexpression of this gene may be relevant to the pathogenesis of Alzhei…	605004	Protein		Rattus norvegicus;Homo sapiens;Mus musculus	public		S53324;S14708
0			DNA-binding protein APRF;OTTMUSP00000002053;Signal transducer and activator of transcription III;signal transducer and activator of transcription 3 (acute-phase response factor);acute-phase response factor;AW109958;HIES protein;MGC16063;signal transducer and activator of transcription 3;OTTMUSP00000002052;signal transducer and activator of transcription 3 isoform I;1110034C02Rik;signal transducer…		Cytoplasm;Nucleus					4557			2013-01-16 21:04:27	2013-01-17 19:24:36	signal transducer and activator of transcription 3 (acute-phase response factor)					ENSRNOP00000026760;ENSMUST00000127638;ENSRNOG00000019742;ENSG00000168610;ENSRNOT00000026760;ENST00000264657;ENSP00000264657;ENSMUSG00000004040;ENSMUSP00000120152	20848;25125;6774	0044212;0043434;0042493;0042593;0048011;0019903;0048708;0005622;0019901;0045893;0019221;0007259;0006355;0006357;0045747;0006351;0007399;0030522;0006606;0006953;0045944;0004879;0005829;0005730;0043565;2001223;0003677;0032870;0019953;0040014;0005634;0060397;0019048;0060396;0006366;0006928;0004871;0005737;0014070;0000981;0019827;0060019;0008283;0008285;0005509;0032355;0001659;0010033;0031730;0070102…	EAW60826;AABR06065579;U06922;EAW60825;AABR06065578;EAW60824;XM_005257613;NC_000017;EAW60823;AJ012463;EAW60822;EAW60821;EAW60820;AF246978;BAE32023;AF332508;EAW60827;AAA58374;CH471152;BC000627;AF332507;AAC52612;AAS66986;XM_005257619;XM_005257618;GU477504;AY299489;AK192951;AK092965;NM_003150;CH473948;XM_005257615;BI461226;XM_005257614;XM_005257617;EU831439;BAE26464;XM_005257616;DS033677;FQ225489;AC1…		7960	11364	17q21.31				mmu:20848;hsa:6774;rno:25125	103038			6774		11 63.82 cM	STAT3	The protein encoded by this gene is a member of the STAT protein family. In response to cytokines and growth factors, STAT family members are phosphorylated by the receptor associated kinases, and then form homo- or heterodimers that translocate to the cell nucleus where they act as transcription activators. This protein is activated through phosphorylation in response to various cytokines and gr…	147060;102582	Protein		Rattus norvegicus;Homo sapiens;Mus musculus	public		I49508;A54444
0			PASD8;OTTMUSP00000021323;bHLHe78;HIF-1A;ARNT-interacting protein;ARNT interacting protein;Member of PAS protein I;hypoxia-inducible factor 1, alpha subunit (basic helix-loop-helix transcription factor);PAS domain-containing protein 8;hypoxia-inducible factor 1 DNA-binding subunit;hypoxia inducible factor 1, alpha subunit;HIF1-ALPHA;basic-helix-loop-helix-PAS protein MOP1;AA959795;hypoxia-inducibl…		Cytoplasm;Nucleus					4543			2013-01-16 20:43:14	2013-01-17 19:23:39	hypoxia inducible factor 1, alpha subunit (basic helix-loop-helix transcription factor)					ENSRNOT00000049725;ENSP00000338018;ENST00000337138;ENSRNOP00000042230;ENSP00000378446;ENSMUSG00000021109;ENST00000323441;ENST00000539097;ENSMUST00000021530;ENSRNOG00000008292;ENSMUSP00000106088;ENST00000394997;ENSMUST00000110461;ENSP00000437955;ENSMUSP00000021530;ENSP00000323326;ENSG00000100644	3091;15251;29560	0044212;0061030;0061419;0061418;0007219;0030949;0005667;0019901;0045893;0032909;0006355;0001947;0006357;0001944;0001568;0006351;0071456;0001076;0001077;0034244;0045944;0043565;0071542;2001054;0002248;0001892;0008542;0003677;0003208;0035774;0071347;0032722;0046886;0032403;0043619;0006366;0001666;0010870;0048546;0030154;0008284;0032007;0000989;0030502;0009749;0032869;0035035;0010573;0010575;0048514…	EDL36500;AAF20149;BT009776;EDL36501;AK150367;BAG61496;AB073325;AF004153;AF004154;AF004155;BAE29500;Y13656;XM_006240196;XM_006240197;XM_006240198;XM_006240199;CH473947;AAH12527;AK304436;AAF20140;NC_000014;NM_024359;AK033471;AAH26139;FQ215710;CO810618;AC124712;AAD24413;BC012527;NC_005105;BAG65167;AAC53455;NM_001530;AF050127;AAC68568;AAC53461;XP_005267631;X72726;XP_005267630;X95002;BAB70608;NG_02960…		1171	4910	14q23.2				mmu:15251;rno:29560;hsa:3091	106918			3091		12 31.99 cM	HIF1A	This gene encodes the alpha subunit of transcription factor hypoxia-inducible factor-1 (HIF-1), which is a heterodimer composed of an alpha and a beta subunit. HIF-1 functions as a master regulator of cellular and systemic homeostatic response to hypoxia by activating transcription of many genes, including those involved in energy metabolism, angiogenesis, apoptosis, and other genes whose protein…	603348	Protein		Rattus norvegicus;Homo sapiens;Mus musculus	public		JC5809;JC4837;I38972
0			adipogenesis							1314			2014-12-30 17:32:19	2014-12-30 17:32:19																					4200276			adipogenesis			Cell Process			public
0			Ahh;Ah receptors;In;AH-receptor;bHLHe76;aromatic hydrocarbon receptor;Ah;ah receptor;aryl hydrocarbon receptor;dioxin receptors;Ah receptor;Ahre;AHR_HUMAN;dioxin receptor;aryl hydrocarbon receptors;AhR;LOC193333;aromatic hydrocarbon responsiveness;class E basic helix-loop-helix protein 76		Cytoplasm;Nucleus					1744			2013-01-16 20:59:15	2013-01-17 19:22:57	aryl hydrocarbon receptor					ENSG00000106546;ENSP00000242057;ENSMUST00000116436;ENSMUSG00000019256;ENSMUSP00000112137;ENST00000242057	11622;196;25690	0044212;0001889;0005667;0006915;0045899;0050880;0060420;0043029;0030850;0003214;0045893;0048745;0006355;0001568;0006357;0048536;0001569;0060993;0006351;0008217;0043565;0003677;0008015;0048732;0006366;0030183;0032355;0060547;0048514;0001922;0003705;0003700;0000122;0061009;0002376;0007165;0001782;0003085;0071320;0008134;0006950;0000902;0048608;0009410;0030522;0004874;0004879;0071385;0005829;0010468…	AAT75232;AAT75231;AAT75230;AAA56897;AAA02896;AAA16210;EAL24281;AAT75228;AAT75229;AAT75227;CH236948;AC_000068;NC_000007;P35869;BAA03857;D38044;AC159635;BC070080;AAH70080;AAK13443;AM902283;AM902284;CH471073;AM902281;EAW93687;AM902282;AAL89730;AAL89732;AAL89731;AAL89733;BC152973;AAL89735;AK014512;Q8R4S5;Q8R4S6;EDL36863;AC_000034;AAT75233;AAT75234;AAT75235;AAT75236;AK172436;AAT75237;CAP16660;CAP16662…		1224	348	7p15				mmu:11622;hsa:196;rno:25690	105043			196		12 15.78 cM	AHR	This gene encodes a ligand-activated transcription factor involved in the regulation of biological responses to planar aromatic hydrocarbons. This receptor has been shown to regulate xenobiotic-metabolizing enzymes such as cytochrome P450. Its ligands included a variety of aromatic hydrocarbons. [provided by RefSeq, Jul 2008]	600253	Protein		Rattus norvegicus;Homo sapiens;Mus musculus	public		A46266;S58375;S59514
0			RP23-36D5.1;KIAA4243;transcription factor SOX-9;sex determining region Y-box 9;SRY-box 9;SRA1;CMD I;OTTMUSP00000003300;CMD1;RIKEN cDNA 2010306G03 gene;Sox 9 transcription factor;2010306G03Rik;campomelic dysplasia, autosomal sex-reversal gene;autosomal sex-reversal campomelic dysplasia gene;SRY (sex-determining region Y)-box 9 protein;transcription factor SOX9;SRY-box containing gene 9;mKIAA4243;A…		Nucleus					1379			2013-01-16 20:45:41	2013-01-17 19:24:34	SRY (sex determining region Y)-box 9					ENSMUSG00000000567;ENST00000245479;ENSMUST00000000579;ENSMUSP00000000579;ENSG00000125398;ENSP00000245479	20682;6662	0044212;0043234;0060221;0060517;0034236;0060174;0003415;0003413;0032331;0005667;0061036;0032332;0001942;0030850;0045892;0045893;0006355;0035019;0006357;0072289;0006351;0030858;0001077;0042981;0060041;0045944;0090190;0043425;0043565;0090090;0007283;0001894;0010628;0031018;0003677;0003203;0008013;0071347;0060512;0030155;0006366;0010564;2000138;0030154;0072034;0000981;0007173;0006338;0007507;0008285…	AAH24958;NC_000017;ABBA01028898;ABBA01028899;AK295455;AAP35521;Z18958;NM_011448;ACU12316;BAD90382;AK220197;ACU12313;ACU12312;ACU12315;ACU12314;CAA86598;S74504;ACU12297;ACU12298;S74506;ACU12299;S74505;AAH23808;BC023796;Q04887;AK031516;AK030187;AC007461;NG_012490;ACU12310;ACU12311;ACU12304;ACU12303;ACU12302;AC_000149;ACU12301;ACU12308;CH466558;ACU12307;ACU12306;BC018276;ACU12305;ACU12309;FJ790142;F…		294	11204	17q24.3				mmu:20682;hsa:6662	98371			6662		11 77.27 cM	SOX9	The protein encoded by this gene recognizes the sequence CCTTGAG along with other members of the HMG-box class DNA-binding proteins. It acts during chondrocyte differentiation and, with steroidogenic factor 1, regulates transcription of the anti-Muellerian hormone (AMH) gene. Deficiencies lead to the skeletal malformation syndrome campomelic dysplasia, frequently with sex reversal. [provided by R…	608160;114290	Protein		Homo sapiens;Mus musculus	public		S52469;S30243;A55204
0			peptidylprolyl cis/trans isomerase, NIMA-interacting 1;peptidylprolyl isomerase Pin1;DOD;Peptidyl-prolyl cis-trans isomerase NIMA-interactive I;protein (peptidyl-prolyl cis/trans isomerase) NIMA-interacting 1;peptidyl prolyl isomerase Pin1;peptidyl-prolyl cis-trans isomerase NIMA-interacting 1;rotamase Pin1;nima-interacting;peptidyl-prolyl cis/trans isomerase, NIMA-interacting;D9Bwg1161e;Pin1;Pep…		Cytoplasm;Nucleus speckle;Nucleus					899			2013-01-16 21:29:07	2013-01-17 19:24:16	peptidylprolyl cis/trans isomerase, NIMA-interacting 1	5.2.1.8				ENST00000247970;ENSMUSG00000032171;ENSRNOP00000027819;ENSMUST00000034689;ENSP00000247970;ENSRNOG00000020474;ENSMUSP00000034689;ENSG00000127445;ENSRNOT00000027818	5300;23988;298696	0030496;0045087;0007049;2000146;0031434;0019221;0006457;0016853;0007088;0000413;0032465;0051443;0005654;0016607;0070373;0032794;0032321;0050816;0005634;0050815;0003755;0042127;0060393;0001934;0032480;0030512;0005737	NC_000019;BAB22743;CAG28582;AAH31971;DQ896226;AK097558;AAH38254;DQ892978;BC002899;NM_023371;NR_038422;BAE35702;AK139395;ABBA01029962;BAG53486;NP_075860;AAHY01076437;NC_005107;CD675162;AB009691;AB009692;NM_001106701;AK182248;AC_000151;NC_018930;AAH02899;BAE23993;NM_006221;BAF83763;AAV38138;AK054045;EDL25124;NP_001100171;EDL25125;BC038254;BT019331;AC_000031;AF501321;BAC35631;U49070;AAC50492;CH47110…		4531	8988	19p13				hsa:5300;mmu:23988;rno:298696	1346036			5300		9 7.6 cM	PIN1	Peptidyl-prolyl cis/trans isomerases (PPIases) catalyze the cis/trans isomerization of peptidyl-prolyl peptide bonds. This gene encodes one of the PPIases, which specifically binds to phosphorylated ser/thr-pro motifs to catalytically regulate the post-phosphorylation conformation of its substrates. The conformational regulation catalyzed by this PPIase has a profound impact on key proteins invol…	601052	Protein		Rattus norvegicus;Homo sapiens;Mus musculus	public		S68520;JC7136
0			homeobox protein NANOG;hNanog;ENK;homeobox transcription factor Nanog;OTTMUSP00000027614;OTTMUSP00000027615;homeodomain protein NANOG;LOC100293888;LOC100038891;2410002E02Rik;homeobox transcription factor Nanog-delta 48;early embryo specific expression NK family;2410002E02;ecat4;homeobox transcription factor nanog;FLJ12581;NANOG;FLJ40451;ES cell-associated protein 4;Nanog homeobox;OTTMUSP000000276…		Nucleus					1124			2013-01-16 21:08:35	2013-01-17 21:31:08	Nanog homeobox					ENSMUSP00000012540;ENSMUST00000012540;ENSRNOP00000063016;ENSP00000435288;ENSMUSG00000012396;ENSRNOG00000008368;ENST00000526286;ENSP00000229307;ENST00000229307;ENSG00000111704;ENSRNOT00000060937	79923;414065;71950	0007275;0001710;0044212;0032526;0019827;0010454;0008283;0009880;0008284;0003682;0003714;0045931;0001714;0001158;0010033;0045893;0035019;0006355;0048863;0006351;0045944;0010468;0005730;0043565;0009790;0003700;0017145;0005654;0042664;0000122;0003677;0045595;0045596;0005634;0008406;0030514;0030154	AAS57554;AB275459;XM_006506652;AK167259;XP_006506714;XP_006506715;XM_006506651;AAT81526;BAE43219;AY455282;NM_024865;AY455285;NC_000012;Q80Z64;NP_001094251;NM_028016;NC_005103;AABR06033435;AABR06033434;AAS57556;AK290896;CH473964;AB162852;BAC76999;AAHX01032766;BAC76998;AMYH02025976;BC098275;NP_082292;BC160187;AC_000028;BAF83585;NC_018923;AAHY01057125;CAH25963;CQ860374;AAHY01057124;CAH25962;AB093576…		78027	20857	12p13.31				mmu:71950;rno:414065;hsa:79923	1919200			79923		6	NANOG		607937	Protein		Rattus norvegicus;Homo sapiens;Mus musculus	public
0			parathyroid hormone-like related protein;PTH-rP;parathyroid hormone-like hormone;parathyroid hormone-related peptide;parathyroid-like protein;HHM;parathyroid hormone-like peptide;PTHR;humoral hypercalcemia of malignancy gene;RP24-249N9.4;osteostatin;parathyroid-like peptide;PTH-related;parathyroid hormone-like protein;parathyroid hormone related protein;parathyroid hormone like protein[1-141];PTH…		Cytoplasm;Extracellular;Secreted;Nucleus					1353			2013-01-16 21:08:35	2013-01-17 19:24:22	parathyroid hormone-like hormone					ENST00000395872;ENSMUSG00000048776;ENSP00000201015;ENSG00000087494;ENSP00000379213;ENST00000201015;ENSMUSP00000051433;ENSP00000379209;ENSMUST00000052296;ENST00000395868	24695;5744;19227	0007492;0008285;0008284;0030282;0043433;0032330;0032331;0048286;0043129;0016485;0002076;0005622;0007565;0030855;0060649;0007189;0051428;0005576;0010468;0005730;0007267;0008544;0001501;0046058;0005615;0005179;0005634;0030819;0060659;0001958;0005794;0005737	AAH05961;AAA41889;NP_036768;BI752853;M26960;J03802;P13085;EU176428;P12272;EDL10731;NC_000012;AAP35842;EDL10732;XP_005253491;XP_005253490;ABW03879;ABM87392;BG680355;AAA41980;BT007178;AAA41981;AY183377;CAC39218;AAA63639;AK313476;NC_005103;CH473964;M34112;M34110;AAHX01033806;BG676028;M34071;AAA60217;AAA60216;AAA60218;NM_002820;M24351;EAW96575;EAW96574;EAW96573;EAW96572;ABBA01068057;EAW96576;AMYH0202…		2113	9607	12p12.1-p11.2				rno:24695;hsa:5744;mmu:19227	97800			5744		6 78.19 cM	PTHLH	The protein encoded by this gene is a member of the parathyroid hormone family. This hormone, via its receptor, PTHR1, regulates endochondral bone development and epithelial-mesenchymal interactions during the formation of the mammary glands and teeth. It is responsible for most cases of humoral hypercalcemia of malignancy, and mutations in this gene are associated with brachydactyly type E2 (BDE…	168470;613382	Protein		Rattus norvegicus;Homo sapiens;Mus musculus	public		A34723;A33360;C33360
0			DICER1;RIKEN cDNA 1110006F08 gene;dicer enzyme;DCR1;DNA segment, Chr 12, ERATO Doi 7, expressed;Dicer1, Dcr-1 homolog;LOC217855;dicer 1, ribonuclease type III;homolog of Drosophila Dicer;HERNA;double-strand-specific ribonuclease mDCR-1;RMSE2;D12Ertd7e;helicase-moi;ribonuclease dicer;1110006F08;1110006F08Rik;K12H4.8-LIKE;Dicer1, Dcr-1 homolog (Drosophila);mKIAA0928;helicase with RNAse motif;dicer …		Cytoplasm					1328			2013-01-16 21:11:46	2013-01-17 19:25:41	dicer 1, ribonuclease type III	3.1.26.3;3.1.26.-				ENSP00000343745;ENSP00000376783;ENSP00000435681;ENSMUST00000041987;ENSG00000100697;ENSMUSP00000043676;ENSMUSG00000041415;ENST00000343455;ENST00000393063;ENST00000527414	299284;192119;23405	0031047;0045069;0030424;0035264;0008026;0046872;0006915;0030423;0030426;0051607;0030425;0005524;0021987;0001942;0035196;0021889;0006396;0035198;0048536;0051225;0016442;0030422;0035116;0045944;0043066;0004386;0010467;0001525;0005829;0010468;0050767;0010626;0003725;0016787;0010628;0003723;0031054;0090502;0003676;0048730;0045595;0060253;0005737;0010070;0045664;0019827;0008283;0048754;0031069;0031641…	EDL18787;EDL18788;BAA78691;BC061198;AABR06046035;AF007142;XP_006225928;EAW81595;EAW81596;AB028449;BAC15765;BC029665;AK033198;AB081470;AL832389;AAH98796;NC_000014;ABBA01030404;AAHX01046310;ABBA01030405;ABBA01030406;CBM42912;NM_148948;NP_001182502;AF484523;AF484524;AK091094;BAE23515;CH466549;AK137929;NC_005105;BC046934;HC879392;BC098796;AK001827;HM595745;BAC29002;AC_000146;AK002007;AAHY01103077;AAH…		13251	17098	14q32.13				mmu:192119;rno:299284;hsa:23405	2177178			23405		12 54.83 cM	DICER1	This gene encodes a protein possessing an RNA helicase motif containing a DEXH box in its amino terminus and an RNA motif in the carboxy terminus. The encoded protein functions as a ribonuclease and is required by the RNA interference and small temporal RNA (stRNA) pathways to produce the active small RNA component that represses gene expression. Alternative splicing results in multiple transcrip…	138800;606241;601200;180295	Protein		Rattus norvegicus;Homo sapiens;Mus musculus	public
0			PEBP2A;PEBP2aA;runt domain, alpha subunit;MGC120023;PEA2-alpha A;MGC120022;CBFA I;polyomavirus enhancer binding protein 2 alpha A subunit;CBFA1/OSF2;runt-related transcription factor 2;SL3-3 enhancer factor 1;PEA2aA;OTTHUMP00000016533;Cbfa-1;OTTHUMP00000016534;OTTHUMP00000016535;runt related transcription factor 2;Cbf;LS3;PEBP2 alpha A;OSF2;acute myeloid leukaemia 3;polyomavirus enhancer-binding …		Nucleus					1694			2013-01-16 21:06:54	2013-01-17 19:23:08	runt-related transcription factor 2					ENSG00000124813;ENST00000371438;ENSRNOT00000061014;ENSRNOP00000057733;ENSP00000360486;ENSRNOG00000020193;ENSP00000360493;ENSMUSG00000039153;ENSMUST00000113572;ENST00000371432;ENSMUST00000113571;ENSMUSP00000109202;ENSMUSP00000109201	860;12393;367218	0044212;0048469;0032332;0005667;0019904;0048705;0005524;0002076;0045892;0045893;0006355;0035115;0000790;0006351;0048701;0045944;0010467;0043425;0005730;0030509;0030217;0003677;0005634;0006367;0001958;0071773;0005737;1901522;0045879;0008284;0045667;0045669;0003682;0042475;0070491;0002051;0048863;0045778;0001503;0003700;0001501;0001649;0042487;0030278;0002062;0002063;0040036;0044344;0008134	ABBA01050629;AAI72607;AW469546;NR_073392;NC_000006;NR_103533;NR_103532;AF005936;Q13950;AK143355;XP_006523610;XP_006523611;AF134836;CD001961;AAA89072;AK134925;AC_000039;AF087960;AABR06058876;AABR06058877;NG_008020;AABR06058874;AABR06058875;NP_001139392;AAI08921;AAI08920;AABR06058872;AABR06058873;XM_006244553;XM_006244552;XM_006244554;XM_006244551;XM_006244550;AAC78624;ABBA01050631;AAC78625;AAC7862…		68389	10472	6p21				mmu:12393;hsa:860;rno:367218	99829			860		17 21.33 cM	RUNX2	This gene is a member of the RUNX family of transcription factors and encodes a nuclear protein with an Runt DNA-binding domain. This protein is essential for osteoblastic differentiation and skeletal morphogenesis and acts as a scaffold for nucleic acids and regulatory factors involved in skeletal gene expression. The protein can bind DNA both as a monomer or, with more affinity, as a subunit of…	156510;119600;600211	Protein		Rattus norvegicus;Homo sapiens;Mus musculus	public		A48233
0			transcription factor Smad3;AU022421;mothers against DPP homolog 3;Mothers against DPP homolog 3;MAD, mothers against decapentaplegic homolog 3 (Drosophila);MAD (mothers against decapentaplegic homolog III;mothers against decapentaplegic homolog 3;MAD (mothers against decapentaplegic, Drosophila) homolog 3;SMAD, mothers against DPP homolog III;Smad3 transcription factor;SMAD, mothers against DPP h…		Cytoplasm;Nucleus					2419			2013-01-16 20:52:41	2013-01-17 19:23:53	SMAD family member 3					ENST00000327367;ENSMUSG00000032402;ENSG00000166949;ENSMUST00000034973;ENSMUSP00000034973;ENSP00000332973	17127;4088;25631	0007492;0043235;0043234;0044212;0006810;0001889;0032916;0060039;0030335;0016202;0097191;0005667;0032332;0046872;0010694;0097296;0019902;0019901;0045893;0032909;0071141;0006355;0001947;0031490;0006919;0006351;0050927;0005160;0061045;0045944;0043565;0032924;0060290;0042060;0051894;0003677;0008013;0070306;0002520;0042803;0019049;0032731;0006367;0006366;0001666;0008285;0050776;0042993;0046332;0000987…	BG251847;AAHY01078809;AAB18967;AA493306;AAHY01078807;AAHY01078808;AAH64437;AAH50743;P84022;AK316017;AC158515;P84025;EU446487;AK041743;Q8BUN5;BAC33398;BAH13315;BAH14388;FQ235081;NC_000015;AAH22904;AK301348;AAHY01078811;AAHY01078810;AK300614;BC007496;AF151027;CR749287;AK210600;XM_005254383;AAHX01055130;AAHX01055134;AAHX01055133;AK190305;AAHX01055132;NG_011990;AAHX01055131;AAHX01055138;AAHX01055137;…		55937	6769	15q22.33				rno:25631;mmu:17127;hsa:4088	1201674			4088		9	SMAD3	The protein encoded by this gene belongs to the SMAD, a family of proteins similar to the gene products of the Drosophila gene 'mothers against decapentaplegic' (Mad) and the C. elegans gene Sma. SMAD proteins are signal transducers and transcriptional modulators that mediate multiple signaling pathways. This protein functions as a transcriptional modulator activated by transforming growth factor…	603109;613795	Protein		Rattus norvegicus;Homo sapiens;Mus musculus	public		S71798
0			HBGH IIs;FGF2_HUMAN;basic fibroblast growth factor;HBGF IIs;Fgf2;FGFB;FGF-2;basic pituitary fibroblast growth factor;fibroblast growth factor II;fibroblast growth factor 2 (basic);fibroblast growth factor,basic;HBGF II;heparin-binding growth factor II;HBGH-2;HBGF-2;HBGH II;b-FGF;basic fibroblast growth factor bFGF;BFGF;fibroblast growth factor 2;heparin-binding growth factor 2 precusor;prostatrop…		Extracellular;Secreted;Nucleus					3986			2013-01-16 21:04:26	2013-01-17 19:23:27	fibroblast growth factor 2 (basic)					ENSMUSP00000037694;ENSRNOG00000017392;ENSRNOT00000023388;ENSP00000264498;ENSMUSG00000037225;ENSG00000138685;ENSRNOP00000023388;ENST00000264498;ENSMUST00000038885	2247;14173;54250	0043536;0032958;0051781;0043537;0017134;0060038;0046668;0030374;0048011;0005163;0006915;0042056;0048015;0045892;0010595;0045893;0006355;0048678;0007399;0005125;0000189;0061045;0051897;0045944;0005104;0000187;0090263;0005829;0001525;0005576;0060591;0060045;0042660;0008543;0030214;0010628;0042060;0045597;0030308;0030198;0005634;0000186;0005102;0005737;0030154;0002042;0007275;0007173;0008285;0035556…	XP_006535462;S47380;AAA37621;XP_005262893;CH471056;P15655;AAC17505;AAC17504;XP_006535461;X04431;P09038;X04432;NC_018915;CN315083;AAC17503;BAG70264;AF065905;AY820133;CH466530;AF065903;AF065904;NM_008006;X04433;CAA28029;CAA28027;CAA73868;CAA28028;NT_039252;NM_002006;U78079;AAK53871;M27968;BC111737;BAG70135;EAX05222;M30644;NC_005101;AL669927;AAV70487;NC_000004;XM_005262836;CH473961;AMYH02010021;AAB2…		1521	3676	4q26				hsa:2247;rno:54250;mmu:14173	95516			2247		3 18.41 cM	FGF2	The protein encoded by this gene is a member of the fibroblast growth factor (FGF) family. FGF family members bind heparin and possess broad mitogenic and angiogenic activities. This protein has been implicated in diverse biological processes, such as limb and nervous system development, wound healing, and tumor growth. The mRNA for this gene contains multiple polyadenylation sites, and is altern…	134920	Protein		Rattus norvegicus;Homo sapiens;Mus musculus	public		A31674;C37360;A32398
0			protein Wnt-3a;vestigial tail;MGC119420;OTTHUMP00000035713;vt;MGC119418;RP23-378H5.2;wingless-related MMTV integrating site 3A;Wnt3a;MGC119419;wingless-type MMTV integrating site family, member 3A;wingless-type MMTV integration site family, member 3A;wingless-related MMTV integration site 3A;Wnt-3a;OTTMUSP00000005961		Extracellular space;Extracellular;Secreted;Extracellular matrix					1310			2013-01-16 20:59:10	2013-01-17 19:27:22	wingless-type MMTV integration site family, member 3A					ENSMUSP00000010044;ENST00000284523;ENSMUSG00000009900;ENSP00000284523;ENSG00000154342;ENSMUST00000010044	89780;22416;303181	0032092;2000081;0061098;0036342;0007498;0051091;2000727;0019904;0048018;2000049;0045893;0030168;0009653;0030890;0001947;0005110;0016055;0048843;0021846;0045165;0009952;0005201;0045944;0010977;2000273;0005576;0090263;0050768;0030509;0005109;0030097;0061184;0045595;0030198;0045599;0071300;0005578;0002092;0070527;0005102;0007275;0030182;0005788;0008284;0050770;0035413;0003713;0007409;0034613;0009887…	AAHY01093699;X56842;BC152754;NM_033131;NC_018912;AC_000133;CAI38643;BC103922;BC103923;CA437424;CH473948;BC103921;CH471098;AAI03924;AAI03923;AAI03922;CAA40173;CAI38662;P27467;XP_006246549;AAHY01093700;XP_005273397;NP_001100475;AV026498;AAI52755;AB060284;AL136379;AMYH02002836;CDH92868;AMYH02002837;NC_000001;NC_005109;JB345840;EDL07662;NM_009522;EAW69829;CQ970112;DA742143;NP_149122;BAB71136;NC_00007…		22528	15983	1q42				mmu:22416;rno:303181;hsa:89780	98956			89780		11 37.17 cM	WNT3A	The WNT gene family consists of structurally related genes which encode secreted signaling proteins. These proteins have been implicated in oncogenesis and in several developmental processes, including regulation of cell fate and patterning during embryogenesis. This gene is a member of the WNT gene family. It encodes a protein which shows 96% amino acid identity to mouse Wnt3A protein, and 84% t…	606359	Protein		Rattus norvegicus;Homo sapiens;Mus musculus	public		A39532
0			angiopoietin-like factor CDT6;FKBP12-rapamycin complex-associated protein I;rapamycin and FKBP12 target-1 protein;FRAP_HUMAN;dj576k7.1;OTTHUMP00000001983;FKBP-rapamycin associated protein;FK506-binding protein 12-rapamycin complex-associated protein 1;FRAP;FKBP12-rapamycin complex-associated protein;mTOR;rapamycin target protein 1;RAFT1;AI327068;RIKEN cDNA 2610315D21 gene;LOC230906;FLJ44809;Targe…		Cytoplasm;Golgi apparatus membrane;PML body;Lysosome;Mitochondrion outer membrane;Nucleus;Endoplasmic reticulum membrane					4121			2013-01-16 20:43:36	2013-01-17 19:23:30	mechanistic target of rapamycin (serine/threonine kinase)	2.7.1.1;2.7.11.1				ENSMUSG00000028991;ENSP00000354558;ENST00000361445;ENSRNOT00000014167;ENSMUSP00000099510;ENSG00000198793;ENSRNOG00000009615;ENSRNOP00000014167;ENSMUST00000103221	56718;56717;2475	0005765;0006950;0005764;0016242;0032095;0001032;0001031;0045859;0031669;0001030;0032956;0010592;0031998;0000139;0048011;0005979;0016773;0019904;0046777;0007584;0016301;0048015;0016772;0030425;0005524;0012505;0043025;0071456;0043022;0031295;0000082;0030163;0051897;0045945;0005829;0016605;0016740;0008543;0007281;0070438;0010628;0018105;0005739;0043610;0010831;0016020;0018107;0046889;0045792;0005634…	NG_033239;AL391561;NC_018912;NM_019906;BAE06077;AL049653;Q9JLN9;AJ300188;EDL81121;NC_005104;CH466594;NC_000001;AF152838;AAA58486;AL591032;AF152840;DC403129;AAHY01041930;L35478;AK302863;AF350362;XM_006539077;NP_004949;CH471130;EAW71682;P42346;AAHY01041929;P42345;CAC42395;EAW71681;BC021454;U11681;EAW71683;CH473968;AK012031;AC_000026;XP_005263498;AK172584;XP_005263497;XM_005263440;XP_005263496;XM_00…		3637	3942	1p36.2				rno:56718;mmu:56717;hsa:2475	1928394;1332655			2475		4 78.76 cM	MTOR	The protein encoded by this gene belongs to a family of phosphatidylinositol kinase-related kinases. These kinases mediate cellular responses to stresses such as DNA damage and nutrient deprivation. This protein acts as the target for the cell-cycle arrest and immunosuppressive effects of the FKBP12-rapamycin complex. The ANGPTL7 gene is located in an intron of this gene. [provided by RefSeq, Sep…	601231	Protein		Rattus norvegicus;Homo sapiens;Mus musculus	public		S45340;A54837
0			GLP-1;pre-pro-glucagon;GLP-II;glucagon-like peptide I;glicentin-related polypeptide;glucagonlike peptide I;GLP II;GLP-2;proglucagon;PPG;oxyntomodulin;GRPP;preproglucagon;pro-glucagon;OTTMUSP00000013742;glucagon-like peptide 1;OTTMUSP00000013741;glucagon-like peptide 2;glucagonlike peptide 2;glucagonlike peptide 1;GLP I;Glu;glucagon-like peptide-1;GLP1;GLP2;Gcg;glucagon;RP23-343C17.3;gcg;GLP-I;glu…		Extracellular;Secreted					2926			2013-01-16 20:43:36	2013-01-17 19:23:32	glucagon					ENSMUSP00000099794;ENSMUSP00000115892;ENSMUST00000136686;ENSG00000115263;ENSRNOP00000007356;ENSRNOG00000005498;ENSMUSG00000000394;ENST00000418842;ENSP00000387662;ENSMUST00000102733;ENSRNOT00000007356	2641;24952;14526	0007631;0032092;0019538;0008283;1900118;0005788;0044281;0031769;0071377;0090280;0005622;0006109;0032099;0050796;0007188;0043066;0007186;0005576;0033138;0034774;0044267;0006112;0010800;0045860;0070374;0007165;0035774;0005615;0005179;0010737;2001243;0019216;0030819;0005886;0005102;0005737	AAK96898;AAA52567;P06883;CAA86902;J04040;AC_000024;BT006813;AK007911;CH471058;NC_018913;AL928576;ABM83447;AABR06023724;AAH05278;AC007750;AC_000134;NM_008100;CH473949;P55095;XP_006498833;BP479145;EDL26989;EDL26988;BM272442;XM_006498770;V01515;Z46845;AAHX01022268;AF276754;CAA27627;AAP35459;NM_002054;CAA24759;AAA41235;EAX11358;U81517;NC_005102;AI818268;EAX11356;EAX11357;NC_000002;ABBA01004891;X03991…		1553	4191	2q36-q37				hsa:2641;rno:24952;mmu:14526	95674			2641		2 35.85 cM	GCG	The protein encoded by this gene is actually a preproprotein that is cleaved into four distinct mature peptides. One of these, glucagon, is a pancreatic hormone that counteracts the glucose-lowering action of insulin by stimulating glycogenolysis and gluconeogenesis. Glucagon is a ligand for a specific G-protein linked receptor whose signalling pathway controls cell proliferation. Two of the othe…	138030	Protein		Rattus norvegicus;Homo sapiens;Mus musculus	public		A57294;A24377
0			CTL differentiation factor;interleukin BSF-2;OTTHUMP00000158544;IL-6;liver cell stimulating factor;interferon beta II;B-cell stimulatory factor 2;B-cell hybridoma growth factor;plasmacytoma growth factor;interleukin 6;hepatocyte stimulating factor;interleukin VI;B-cell stimulatory factor II;OTTHUMP00000198486;interleukin IL6;CDF;B-cell differentiation factor;BSF2;IL6;interlukin 6;beta 2 interfero…		Extracellular;Secreted					8401			2013-01-16 20:44:02	2013-01-17 19:23:45	interleukin 6 (interferon, beta 2)					ENSRNOP00000013732;ENST00000258743;ENST00000407492;ENST00000420258;ENSRNOG00000010278;ENSMUSP00000026845;ENSP00000385043;ENSRNOT00000013732;ENSMUSG00000025746;ENSMUST00000026845;ENSG00000136244;ENSP00000405994;ENSP00000258743	24498;3569;16193	0031667;0031000;0045740;0051607;0048635;0010888;0045893;0030168;0051592;0042981;0045944;0051897;0005576;0051602;0010628;0031018;0050871;0046888;0032722;0002690;0070091;0007568;0008285;0008284;0002384;0045721;0002446;0051384;0045429;0010574;0045727;0032868;0033138;0048661;0001781;0051971;1901215;0008083;0016049;0042517;0046677;0032755;0043154;0045630;0008360;0009617;0042832;0051092;0042493;0050710…	AAH15511;NM_000600;ABBA01056696;BC132458;AF372214;AMYH02015349;BAG60365;X54542;AK089780;M18403;CAA35824;NC_018918;X04430;DQ788722;AAHX01027501;CH236948;AC_000068;AK301141;NC_000007;AAA52728;AAI32459;AAS07539;DQ891463;CAA28026;CAA00839;CAA68278;AAI38767;EAW93756;EAW93758;EAW93757;M20572;NC_005103;X51457;CH474057;NP_112445;CH471073;CAA38411;AAA41430;P05231;EAL24265;BAG62733;AC112933;BC138766;AAK489…		502	6018	7p21				rno:24498;mmu:16193;hsa:3569	96559			3569		5 15.7 cM	IL6	This gene encodes a cytokine that functions in inflammation and the maturation of B cells. In addition, the encoded protein has been shown to be an endogenous pyrogen capable of inducing fever in people with autoimmune diseases or infections. The protein is primarily produced at sites of acute and chronic inflammation, where it is secreted into the serum and induces a transcriptional inflammatory…	125853;148000;266600;222100;604302;108010;147620	Protein		Rattus norvegicus;Homo sapiens;Mus musculus	public		A30531;A34247;A32648
0			urogastrone;AI790464;epidermal growth factor;EGF_MOUSE;OTTHUMP00000219721;LOC211904;OTTHUMP00000219722;Pro-epidermal growth factor;beta-urogastrone;pro-epidermal growth factor;URG;epidermal growth factor (beta-urogastrone);EGF_HUMAN;EGF;HOMG4;Pro-epidermal growth factor precursor (EGF)		Extracellular;Membrane					4946			2013-01-16 21:04:32	2013-01-17 19:23:23	epidermal growth factor					ENST00000265171;ENSG00000138798;ENST00000509793;ENSMUSG00000028017;ENSMUST00000029653;ENSP00000424316;ENSP00000265171;ENSMUSP00000029653	25313;1950;13645	0005765;2000008;0031093;0048011;0045741;0051223;0048015;0042059;0050708;0060749;0045893;0005622;0030168;0001525;0005576;0051048;0008543;0045840;0018108;0007596;0016021;0016020;0030297;0006260;0000186;0042327;0007171;0007173;0090370;0035556;0008284;0005509;0048754;0035413;0045087;0050730;2000060;0043388;0002576;1900127;0043406;0010800;0021940;0008083;0070371;0007262;0007165;0005615;0038095;0090279…	NP_001954;J00380;EAX06257;P01132;XM_006500990;NM_010113;CH471057;XM_006500992;XM_006500991;V00741;NC_018915;AK088408;X04571;BC092277;CH466532;BC060741;CH473952;AK084927;AF023155;AAHX01020327;DB227969;AK299306;AAHX01020329;CU446298;AAHX01020328;AK157778;XM_005262799;AABR06013300;XM_005262797;NC_005101;XM_005262798;CAA24115;XM_005262796;P01133;AC005509;NC_000004;AAA72173;AC004050;AABR06020686;AK136…		1483	3229	4q25				mmu:13645;hsa:1950;rno:25313	95290			1950		3 58.5 cM	EGF	This gene encodes a member of the epidermal growth factor superfamily. The encoded protein is synthesized as a large precursor molecule that is proteolytically cleaved to generate the 53-amino acid epidermal growth factor peptide. This protein acts a potent mitogenic factor that plays an important role in the growth, proliferation and differentiation of numerous cell types. This protein acts by b…	131530;611718	Protein		Rattus norvegicus;Homo sapiens;Mus musculus	public		A25531;I52995
0			micro RNA 21;miR-21;MIRN21;hsa-mir-21;miRNA21;microRNA 21		Cytoplasm					1709			2013-01-16 21:00:17	2013-01-17 19:28:52	microRNA 21					ENSG00000199004;ENST00000362134	406991		AF480524;AC004686;AY699265;AC_000149;NC_000017;AC244499;AF480557;AF480502;BC053563;NR_029493;NC_018928;ABBA01003177;AJ421741			31586	17q23.1				hsa:406991				406991			MIR21	microRNAs (miRNAs) are short (20-24 nt) non-coding RNAs that are involved in post-transcriptional regulation of gene expression in multicellular organisms by affecting both the stability and translation of mRNAs. miRNAs are transcribed by RNA polymerase II as part of capped and polyadenylated primary transcripts (pri-miRNAs) that can be either protein-coding or non-coding. The primary transcript …	611020	Protein		Homo sapiens	public
0			Transforming growth factor beta 1;Tgfb I;TGFB1;TGF eta;TGF1_RAT;transforming growth factor beta;regulatory protein;TGFB;TGFbeta;TGF-beta I;Camurati-Engelmann disease gene;transforming growth factor beta-1;TGFbeta1;transforming growth factor-beta 1;TGF-beta1;Camurati-Engelmann disease protein;TGF beta;transforming growth factor, beta-1;Tgfb-1;TGF-beta-1;TGF1_HUMAN;TGF-beta 1;beta 1 transforming gr…		Secreted;Extracellular space;Extracellular matrix;Extracellular					8562			2013-01-16 20:43:35	2013-01-17 19:24:39	transforming growth factor, beta 1					ENSRNOT00000028051;ENSRNOG00000020652;ENSMUSP00000002678;ENSMUSG00000002603;ENSMUST00000002678;ENSRNOP00000028051	59086;7040;21803	0061035;0042552;0007492;0051781;0030334;0060325;0006796;0032270;0031663;0030335;0031093;0016202;0097191;0047485;0043932;0002513;0071549;2000249;0001775;0043029;0045892;0045893;0030168;0043025;0032740;0046732;0019058;0048535;0005160;0050765;0085029;0045944;0051897;0005576;0031012;0090190;0008219;1900182;0030217;0002244;0030214;0042060;0010628;0002248;0001763;0048642;0070306;0048298;0048839;0042803…	NC_000019;EAW57033;EAW57032;CAA26580;CAA29283;ABBA01040805;NM_021578;AAL27646;ABBA01040804;AAH22242;CAP40172;CAF32686;AAHX01004316;AY059373;AAR06153;AAV71148;NP_067589;AY820829;AF105069;NC_005100;CH466593;P01137;BG115704;AK307742;XM_005259187;AJ009862;AAD20222;AC_000151;AY576688;NC_018930;AY576687;AI304490;CCA63970;ACE86795;AAH13738;AAH00125;AAX59028;AAX59018;AAX59029;AAX59017;AAX59026;AAX59016;A…		540	11766	19q13.1				rno:59086;hsa:7040;mmu:21803	98725			7040		7 13.98 cM	TGFB1	This gene encodes a member of the transforming growth factor beta (TGFB) family of cytokines, which are multifunctional peptides that regulate proliferation, differentiation, adhesion, migration, and other functions in many cell types. Many cells have TGFB receptors, and the protein positively and negatively regulates many other growth factors. The secreted protein is cleaved into a latency-assoc…	190180;219700;131300	Protein		Rattus norvegicus;Homo sapiens;Mus musculus	public		A01396;A27513;S10219
0			interleukin IL VIII;AMCF-I;3-10C;b-ENAP;CXCL8 chemokine;Granulocyte chemotactic protein I;OTTHUMP00000199825;interleukin 8;neutrophil activating peptide;monocyte derived neutrophil-activating protein;Emoctakin;interleukin IL8_HUMAN;neutrophil-activating peptide I;interleukin IL VIIIs;C-X-C motif chemokine 8;GCP1;Neutrophil-activating protein 1;chemokine (C-X-C motif) ligand 8;lymphocyte derived n…		Extracellular;Secreted					4575			2013-01-16 21:02:36	2013-01-17 19:23:45	interleukin 8					ENSP00000306512;ENSG00000169429;ENST00000307407	3576	0008285;0050930;0035556;0071222;0008009;0019722;0031623;0002237;0071356;0045744;0042119;0030593;0006954;0006955;0006935;0006987;0007186;0005576;0001525;0045091;0034976;0044267;0007165;0048566;0030968;0005615;0071347;0090023;0030155;0044344;0007050;0006928;0005153	CR542151;AAA74722;ABBA01022993;CAA77745;AAA59158;CH471057;AC112518;AK311874;AJ227913;AMYH02009469;ABM84653;ABM92181;NC_018915;NP_000575;HI519526;BG497712;NG_029889;AK131067;BT007067;CBK51144;DQ890564;D14283;DQ893727;BC013615;HC462818;AAP35730;AAH13615;BAG34815;CAG46948;BAA03245;AF385628;Y00787;M23344;CAA68742;AAA36323;AC_000136;M28130;AAA35611;Z11686;M26383;NM_000584;CBX54344;M17017;AAK60276;EAX0…			6025	4q13-q21				hsa:3576				3576			IL8	The protein encoded by this gene is a member of the CXC chemokine family. This chemokine is one of the major mediators of the inflammatory response. This chemokine is secreted by several cell types. It functions as a chemoattractant, and is also a potent angiogenic factor. This gene is believed to play a role in the pathogenesis of bronchiolitis, a common respiratory tract disease caused by viral…	146930	Protein		Homo sapiens	public		A37034
2			ossification;osteogenesis;osteoblastic activity;bone formation;ossification of bone;ossifications;bone synthesis;bone ossification;osteogeneses;formation of the bone;synthesis of bone;epiphyseal ossification					endochondral ossification;intramembranous ossification		1311			2013-01-16 21:00:14	2013-01-17 21:18:53								0001503													4101503			ossification			Cell Process			public
0			PIR:A55237;LOC100360427;E2F4;2010111M04Rik;E2F transcription factor 4, p107/p130-binding;AI427446;E2F transcription factor IV;E2F-4;transcription factor E2F4;RIKEN cDNA 2010111M04 gene;E2F transcription factor 4;2010111M04;rCG_51568;p107/p130 binding protein;p107/p130-binding protein;E2F4 transcription factor;Transcription factor E2F4		Nucleus					343			2013-01-16 21:06:17	2013-01-17 21:29:29	E2F transcription factor 4, p107/p130-binding					ENSMUSP00000015003;ENSMUST00000015003;ENSG00000205250;ENSP00000368686;ENST00000379378;ENSMUSG00000014859	104394;100360427;1874	0008361;0007179;0009887;0000278;0005667;0019904;0007049;0051726;0006355;0006351;0000083;0006884;0042384;0045944;0010467;0003700;0005654;0003677;0002064;0008015;0005634;0042127;0006367;0008134;0005737	CBX53825;EDL92364;BAE26778;AAB32597;AB451292;DQ892803;AK157028;AC040160;HI179032;EAW83094;EAW83095;BAG70239;EAW83096;AAF65226;BC021050;CH471092;AC124584;Q8R0K9;NC_000016;AK212171;S75174;AF250378;AAH33180;NP_001941;AAH23859;AK194813;AAH26649;ABM83729;AAHY01074162;X86096;NM_001950;AAC50119;EDL11266;BC027048;NP_001258274;AF527540;BC031071;NM_148952;NM_001271345;U15641;Q16254;BAG70106;BAE33937;AK1838…		1471	3118	16q21-q22				rno:100360427;mmu:104394;hsa:1874	103012			1874		8	E2F4	The protein encoded by this gene is a member of the E2F family of transcription factors. The E2F family plays a crucial role in the control of cell cycle and action of tumor suppressor proteins and is also a target of the transforming proteins of small DNA tumor viruses. The E2F proteins contain several evolutionally conserved domains found in most members of the family. These domains include a D…	600659	Protein		Rattus norvegicus;Homo sapiens;Mus musculus	public		A55237
0			holoprosencephaly 3;HLP3;tcag7.582;Triphalangeal thumb-polysyndactyly syndrome gene;Shh;sonic hedgehog protein;Hxl3;Solitary median maxillary central incisor gene;HPE3;Dsh;Triphalangeal thumb-polysyndactyly syndrome protein;HHG-1;9530036O11Rik;HHG1;M100081;TPT;hemimelic extra toes;Histocompatibility X antigen;Vhh-1;short digits;OTTMUSP00000023583;sonic hedgehog homolog;short digits mutant;Hx;SMMC…		Extracellular space;Extracellular;Secreted;Cell membrane					1923			2013-01-16 20:44:15	2013-01-17 19:24:31	sonic hedgehog					ENSRNOT00000008497;ENSMUSG00000002633;ENSMUSP00000002708;ENSRNOP00000008497;ENSRNOG00000006120;ENSMUST00000002708	6469;20423;3243;29499	0043237;0051781;0002320;0061053;0060516;0060174;0007154;0061196;0061198;0061197;0014902;0030336;0060173;0006897;0046872;0060916;0030850;0045893;0060425;0060523;0001569;0030856;0042981;0001570;0060406;0045880;2001054;0061189;0010628;0010629;0043369;0048839;0060513;0030010;0007275;0007507;0008283;0007502;0005509;0008284;0007405;0048598;2000063;0032355;2000062;0060738;0042476;0042475;0048864;0008270…	AMYH02017140;AAA20999;NM_017221;L38518;EDL86418;XP_006535711;NC_018918;XP_006535712;ADL14518;BC111925;Q62226;EU664592;CAA53922;NM_009170;ABBA01032387;EDL37231;AC_000068;NC_000007;Q15465;AY927450;AAHY01043196;AB020410;AC134530;AK077688;AC_000139;BAA34689;EAX04543;AAB67604;AC078834;Q63673;CH471149;NC_005103;NP_058917;EAL23913;L27340;AF162915;CH474057;AAQ87879;NP_033196;AACC02000068;AC002484;AAD4537…		30961	10848	7q36				hsa:6469;rno:29499;mmu:20423	98297			3243		5 14.39 cM	SHH	This gene encodes a protein that is instrumental in patterning the early embryo. It has been implicated as the key inductive signal in patterning of the ventral neural tube, the anterior-posterior limb axis, and the ventral somites. Of three human proteins showing sequence and functional similarity to the sonic hedgehog protein of Drosophila, this protein is the most similar. The protein is made …	611638;147250;600725;269160;142945	Protein		Rattus norvegicus;Homo sapiens;Mus musculus	public		B53193;A49425
0			rac protein kinase alpha;6.1a protein;PKB;C-AKT;CWS6;MGC29148;AKTI;PRKBA;thymoma viral proto-oncogene 1; thymoma viral proto-oncogene;protein kinase B alpha;AKT1 kinase;LOC217879;OTTMUSP00000022944;proto-oncogene c-Akt;Akt/PKBs;OTTMUSP00000022947;protooncogene protein c akt;OTTMUSP00000022949;C6.1A;RAC;MGC99656;PKB-ALPHA;RAC-alpha serine/threonine-protein kinase;PKB/Akts;murine thymoma viral (v-a…		Cytoplasm;Cell membrane;Nucleus					7842			2013-01-16 20:43:04	2013-01-17 19:22:57	v-akt murine thymoma viral oncogene homolog 1	2.7.11.1				ENSRNOP00000038369;ENSMUST00000001780;ENSRNOT00000031164;ENSP00000384293;ENSMUSP00000001780;ENST00000349310;ENSP00000450688;ENST00000407796;ENST00000555528;ENSRNOG00000028629;ENSMUSG00000001729;ENSG00000142208;ENSP00000270202	11651;24185;207	0006810;0030334;0032270;0097193;0097194;0031999;0005975;0060716;0005978;0005977;0048011;0005979;0006915;0032880;0030027;0048015;0009725;0019901;0030168;0010907;0045600;0071456;0015630;0031295;0030163;0010975;0045944;0030212;0016740;0008543;0007281;0060709;0001893;0031018;0006924;0016020;0046889;0032287;0030154;0000060;0007275;0007173;0007568;0008283;0008286;0044281;0045087;0015758;0010765;0071260…	X65687;NM_001014431;NM_001014432;CH474034;AK216454;EDL18587;XM_006240631;AAL55732;AK314256;X61037;CAA03677;AK299310;AK122894;NC_000014;AAHY01103682;AAHY01103681;NM_009652;ABBA01002984;ABBA01002985;ABBA01002983;A63232;CH466549;JX512440;NC_005105;M63167;ACE86973;BC066018;XM_006515416;AAH84538;XM_006515417;XM_006515415;AI843381;NP_001014431;XP_006240693;NP_001014432;AC_000146;BC001737;AK094287;EU832…		3785	391	14q32.32				hsa:207;rno:24185;mmu:11651	87986			207		12 61.2 cM	AKT1	The serine-threonine protein kinase encoded by the AKT1 gene is catalytically inactive in serum-starved primary and immortalized fibroblasts. AKT1 and the related AKT2 are activated by platelet-derived growth factor. The activation is rapid and specific, and it is abrogated by mutations in the pleckstrin homology domain of AKT1. It was shown that the activation occurs through phosphatidylinositol…	167000;114500;176920;615109;181500;164730;114480	Protein		Rattus norvegicus;Homo sapiens;Mus musculus	public		A39360;JC2437;S33364
0			Smad2 transcription factor;mothers against DPP homolog 2;mothers against decapentaplegic homolog 2;Mothers against DPP homolog 2;mother against DPP homolog 2;mad-related protein 2;SMAD, mothers against DPP homolog 2;MAD homolog 2 (Drosophila);Mothers against decapentaplegic homolog II;SMAD, mothers against DPP homolog II;RIKEN cDNA 7120426M23 gene;MADH2;MAD (mothers against decapentaplegic homolo…		Cytoplasm;Nucleus					1780			2013-01-16 20:46:02	2013-01-17 21:29:43	SMAD family member 2					ENSRNOG00000018140;ENSP00000262160;ENST00000356825;ENST00000402690;ENST00000262160;ENSRNOT00000046847;ENSP00000384449;ENSP00000349282;ENSG00000175387;ENSRNOP00000048329	4087;29357;17126	0007492;0007352;0043234;0060039;0005667;0031625;0046872;0030618;0035265;0005623;0051098;0019902;0045892;0005622;0071141;0045893;0006355;0006351;0048701;0045165;0009952;0005160;0031016;0045944;0005829;0010467;0032924;0007183;0007182;0031053;0023019;0003677;0005634;0048589;0006367;0006468;0032444;0034713;0030513;0005737;0030512;0007389;0007507;0009880;0008285;0035556;0007179;0046332;0003682;0033613…	NM_019191;DQ893746;NC_000018;XM_006525700;NM_001003652;AABR06096003;AABR06096004;XM_006254946;XM_006254945;NM_001135937;BT007422;AAH21342;EDL84734;EDL84733;AI765747;EDL84732;EDL84731;AK126373;AAC50789;BAA81909;O70436;DQ893532;NG_029946;BU167620;BU517178;U78733;AAB03612;BQ900993;AK031111;BQ018815;AC164009;BAA33453;BC127497;EAW62914;EAW62916;EAW62915;AC_000150;XP_006255008;EAW62917;XP_006255007;AF0…		21197	6768	18q21.1				mmu:17126;hsa:4087;rno:29357	108051			4087		18 51.42 cM	SMAD2	The protein encoded by this gene belongs to the SMAD, a family of proteins similar to the gene products of the Drosophila gene 'mothers against decapentaplegic' (Mad) and the C. elegans gene Sma. SMAD proteins are signal transducers and transcriptional modulators that mediate multiple signaling pathways. This protein mediates the signal of the transforming growth factor (TGF)-beta, and thus regul…	601366	Protein		Rattus norvegicus;Homo sapiens;Mus musculus	public		S71797
0			peroxisome proliferators-activated receptor gamma 1;PPARG;peroxisome proliferative activated receptor gamma isoform 1;peroxisome proliferative activated receptor gamma isoform 2;PPARG2;peroxisomal proliferator activated receptor gamma;PPARgamma;PPARG1;peroxisome proliferator (PP)-activated receptor gamma;GLM1;peroxisome proliferator activator receptor, gamma;PPAR-gamma2;peroxisome proliferator-ac…		Cytoplasm;Nucleus					4311			2013-01-16 20:58:48	2013-01-17 19:24:18	peroxisome proliferator-activated receptor gamma					ENSMUSG00000000440;ENSRNOT00000051858;ENST00000397015;ENSRNOP00000012137;ENSRNOT00000012137;ENST00000309576;ENSMUST00000000450;ENSMUSP00000000450;ENSMUSP00000131962;ENST00000397012;ENST00000287820;ENSP00000380210;ENSP00000287820;ENSMUST00000171644;ENSP00000312472;ENSRNOG00000008839;ENSRNOP00000045012;ENSP00000380207;ENSG00000132170	25664;19016;5468	0044212;0031000;0060694;0030224;0048469;0042493;0051091;0042593;0071407;0030374;0046872;0031100;0046321;0007584;0010745;0071285;0004955;0010887;0045892;0045893;0006355;0030855;0006357;0045600;0006351;0006954;0006919;0030522;0045444;0045165;0045944;0005829;0008217;0004879;0010467;0001228;0043565;0003677;0033189;0045598;0001890;0045713;0030308;0001818;0009409;0005634;0006367;0006366;0006631;0005737…	AY208183;AY208184;NM_001127330;AY389542;CH471055;D83233;AY389544;AB307692;EF062479;EF062478;EF062477;EF062476;Y12882;AY389530;AY389531;BC021798;AY389532;AY389533;ACX47079;ACX47078;AAHX01032448;AB005526;AAHX01032449;BM923992;AB472042;AAHX01032447;AB451486;NC_000003;AAA62277;AB451337;EDM02155;BAF80899;EDM02154;AAHX01032450;AAHX01032451;EDM02156;AABR06032979;AB256530;BAA23353;AB005520;BAA23354;AABR0…		7899	9236	3p25				mmu:19016;hsa:5468;rno:25664	97747			5468		6 53.41 cM	PPARG	This gene encodes a member of the peroxisome proliferator-activated receptor (PPAR) subfamily of nuclear receptors. PPARs form heterodimers with retinoid X receptors (RXRs) and these heterodimers regulate transcription of various genes. Three subtypes of PPARs are known: PPAR-alpha, PPAR-delta, and PPAR-gamma. The protein encoded by this gene is PPAR-gamma and is a regulator of adipocyte differen…	125853;604367;601665;609338;601487	Protein		Rattus norvegicus;Homo sapiens;Mus musculus	public		PC4290;JC4859;A54101;PC4429
0			ADPRT I;NAD(+) ADP-ribosyltransferase 1;poly [ADP-ribose] polymerase 1;ADP-ribosyltransferase diphtheria toxin-like 1;PARP-1;ADP-ribosyltransferase (NAD+; poly (ADP-ribose) polymerase) 1;NAD ADP-ribosyltransferase, nuclear;C80510;poly(ADP-ribose) synthase I;PARP;poly (ADP-ribose) polymerase 1;pADPRT I;AI893648;NAD(+) ADP-ribosyltransferase I;ADPRT 1;PARP I;ADP-ribosyltransferase (NAD+, poly (ADP-…		Nucleolus;Nucleus					2985			2013-01-16 20:44:24	2013-01-17 19:22:56	poly (ADP-ribose) polymerase 1	2.4.2.30				ENSMUSP00000027777;ENSRNOP00000004232;ENSG00000143799;ENSRNOG00000003084;ENSMUST00000027777;ENSP00000355759;ENSMUSG00000026496;ENST00000366794;ENSRNOT00000004232	11545;25591;142	0006974;0006259;0043234;0006471;0030225;0007179;0006302;0005667;0046872;0047485;0016757;0006355;0032869;0051287;0040009;0006351;0003950;2000679;0042769;0019899;0008270;0016540;0045944;0070212;0010467;0005730;0070412;0016740;0005654;0016763;0000122;0023019;0003677;0006281;0005634;0005635;0006367;0006366;0008134;0000723;0005737;0060391;0006284	AL359742;NP_037195;AK202655;NP_001609;NC_018912;BC012041;AAA60137;CAA46478;AF401218;DQ891636;AK088679;CAA39606;NC_000001;AAA60000;EDL94827;AAHX01077042;P27008;AAH37545;BAE41080;AAM75364;P09874;M18112;EDL13152;AABR06076468;BC008660;BC037545;ABM82562;AK210311;CH466555;X65497;AAHX01077043;BC018620;BAG35260;AK146677;AK303340;ABM85752;P11103;AMYH02002816;AAL02174;FQ232656;EAW69785;AAA51663;BAE35080;BC…		1222	270	1q41-q42				hsa:142;rno:25591;mmu:11545	1340806			142		1 84.44 cM	PARP1	This gene encodes a chromatin-associated enzyme, poly(ADP-ribosyl)transferase, which modifies various nuclear proteins by poly(ADP-ribosyl)ation. The modification is dependent on DNA and is involved in the regulation of various important cellular processes such as differentiation, proliferation, and tumor transformation and also in the regulation of the molecular events involved in the recovery o…	173870	Protein		Rattus norvegicus;Homo sapiens;Mus musculus	public		S21163;S26057;A29725
0			LOC201237;MGC112612;bbl;transformation related protein 53;cys51stop;P53_HUMAN;Phosphoprotein p53;p53 cellular tumour antigen;tumour protein 53;tumour protein p53 (Li-Fraumeni syndrome);LFS1;transformation-related protein 53;p53 tumor suppressor;bfy;p44;bhy;p53 tumour suppressor;antigen NY-CO-13;tumor protein p53 (Li-Fraumeni syndrome);phosphoprotein p53;p53 transformation suppressor;lfs1;p53 alte…		Cytoplasm;Endoplasmic reticulum;PML body;Mitochondrion matrix;Nucleus					8296			2013-01-16 20:43:38	2013-01-17 19:24:41	tumor protein p53					ENSMUSP00000127130;ENST00000420246;ENSP00000391127;ENST00000269305;ENSP00000391478;ENST00000445888;ENST00000455263;ENSMUST00000171247;ENSRNOP00000047840;ENSMUSP00000104298;ENSG00000141510;ENSP00000269305;ENSMUST00000108658;ENSRNOG00000010756;ENSMUSG00000059552;ENSRNOT00000046490;ENSP00000398846	22059;24842;7157	1902108;0031497;0043234;0044212;0002039;0031000;0030330;0005669;0097193;0005667;0046872;0006915;0047485;0035264;0051262;0008022;0045892;0019901;0045893;0006355;0006357;0009651;0006351;0071456;0002326;0001077;0042981;0051402;0045944;0016605;0016604;0043565;0010165;0042060;0003677;0090399;0034644;0051276;0019048;0006366;0071158;0090403;0030154;0000060;0006974;0007275;0006977;0008283;0007568;0006979…	JQ026209;AGR27881;JQ026207;D63399;JQ026208;AAD44340;AAC71763;AAC71764;AAT40418;AAG35765;AY429684;ABG67755;NP_001263690;AGR27872;AGR27873;AGR27870;AGR27871;AGR27876;AGR27877;AGR27874;AGR27875;JQ026210;AGR27878;AGR27879;AAB28601;ABL09846;ABL09847;NP_001263689;KC820785;ABL09848;KC820786;KC820783;KC820784;AGR27880;KC820781;KC820782;KC820780;AGR27863;AAV38428;AGR27864;AGR27865;ABS81351;AGR27866;AF1362…		460	11998	17p13.1				rno:24842;hsa:7157;mmu:22059	98834			7157		11 42.83 cM	TP53	This gene encodes a tumor suppressor protein containing transcriptional activation, DNA binding, and oligomerization domains. The encoded protein responds to diverse cellular stresses to regulate expression of target genes, thereby inducing cell cycle arrest, apoptosis, senescence, DNA repair, or changes in metabolism. Mutations in this gene are associated with a variety of human cancers, includi…	614740;259500;114500;607107;114550;151623;260500;137800;191170;260350;202300;114480	Protein		Rattus norvegicus;Homo sapiens;Mus musculus	public		A22739;S38824;S02192;A25224
0			sp1;RIKEN cDNA 1110003E12 gene;Sp1 transcription factor;specificity protein 1 transcription factor;AA450830;trans-acting transcription factor 1;Transcription factor Sp1;TSFP I;Sp1;transcription factor Sp1;AI845540;specificity protein I;specificity protein 1;TSFP1;Sp1-1;SP1_HUMAN;Sp1 I;SP1;transcription factor specificity protein 1;specificity protein-1;Transcription factor Sp I;1110003E12Rik;LOC1…		Cytoplasm;Nucleus					3430			2013-01-16 21:11:18	2013-01-17 19:24:34	Sp1 transcription factor					ENSMUSG00000001280;ENST00000426431;ENSMUSP00000001326;ENSRNOG00000014084;ENSP00000404263;ENSMUST00000001326;ENSRNOT00000019403;ENSG00000185591;ENSRNOP00000019403	24790;20683;6667	0044212;0001889;0044255;0035326;0060136;0046872;0048706;0008022;0045893;0006355;0000790;0006357;0006351;0001077;0045944;0010467;0005730;0043425;0043565;0060216;0001892;0030219;0003677;0043923;0003676;0032993;0005634;0042803;0019048;0006367;0006366;0005737;0000987;0007179;0044281;0043353;0001829;0048596;0035035;0001701;0000978;0001503;0000979;0030324;0005654;0042826;0003700;0003690;0071837;0001103…	XP_006520737;XP_006520736;CH474035;CJ181598;AAF78780;EAW96700;CH471054;AAF78781;AC073611;XM_006242380;AAA61154;AK311995;AAP72036;BC062539;AF255681;NM_001251825;NC_000012;AF255682;AF062566;AY305388;CAA42721;AB209678;AI282745;ABBA01008337;BF436290;CAP12210;NP_001238754;BQ774060;XM_006242379;J03133;AAC08527;XM_006242378;D12768;NM_138473;NC_005106;AF022363;AC_000037;CS691415;AC068889;DQ610007;BC07815…		8276	11205	12q13.1				rno:24790;mmu:20683;hsa:6667	98372			6667		15	SP1	The protein encoded by this gene is a zinc finger transcription factor that binds to GC-rich motifs of many promoters. The encoded protein is involved in many cellular processes, including cell differentiation, cell growth, apoptosis, immune responses, response to DNA damage, and chromatin remodeling. Post-translational modifications such as phosphorylation, acetylation, glycosylation, and proteo…	189906	Protein		Rattus norvegicus;Homo sapiens;Mus musculus	public		S30493;A29635;JS0747
0			9030612K14;protein kinase, mitogen activated kinase 1;ERK2;mitogen activated protein kinase ERK2;Extracellular regulated kinase II;MAPK 2;mitogen activated protein kinase 1;protein kinase ERK2;MAPK 1;p40;p41;AA407128;extracellular signal-regulated kinase 2;p42-MAPK;MAPK I;mitogen-activated protein kinase 2;mitogen activated protein kinase I;mitogen-activated protein kinase 1;p42 mitogen activated…		Cytoplasm;Cytoskeleton;Nucleus;Spindle					8150			2013-01-16 20:48:49	2013-01-17 19:24:20	mitogen-activated protein kinase 1	2.7.11.24				ENSMUSP00000111396;ENST00000398822;ENSMUST00000069107;ENSMUSP00000065983;ENSG00000100030;ENSMUSG00000063358;ENSMUSP00000023462;ENSMUST00000023462;ENSP00000381803;ENSMUST00000115731	26413;116590;5594	0072584;0043234;0005769;0031663;0031143;0034138;0060716;0030335;0034134;0048011;0006915;0019902;0045893;0019901;0030168;0035666;0006351;0015630;0051403;0008543;0016740;0019858;0038123;0038124;0034146;0038127;0003677;0034142;0032872;0060397;0019048;0005770;0033598;0006974;0007173;0031647;0005856;0008284;2000641;0008286;0045087;0031435;0005901;0045727;0007265;0007264;0007268;0010800;0005654;0007165…	AAA41124;AC166346;AABR06069584;AK048127;NP_620407;BAE28679;FQ211642;AK218813;BAC40044;AK295188;JX512449;BC058258;AK307615;AP000555;NP_036079;AP000553;AP000554;AK087925;AK148853;AK090869;AK211534;EU831429;AK013699;AK035386;EAW59479;NP_002736;AC154667;XP_006522210;AC_000038;NC_018933;AK055080;AK048159;AC_000154;XM_006248658;NM_053842;DQ399292;XM_006248659;AAH17832;BC099905;Z11694;P28482;Z11695;AK21…		37670	6871	22q11.21				mmu:26413;rno:116590;hsa:5594	1346858			5594		16 10.53 cM	MAPK1	The protein encoded by this gene is a member of the MAP kinase family. MAP kinases, also known as extracellular signal-regulated kinases (ERKs), act as an integration point for multiple biochemical signals, and are involved in a wide variety of cellular processes such as proliferation, differentiation, transcription regulation and development. The activation of this kinase requires its phosphoryl…	176948	Protein		Rattus norvegicus;Homo sapiens;Mus musculus	public		S16444;JQ1400;A40033
0			lcc;sex determining region Y-box 2;SRY-related HMG-box gene 2;SRY-box containing gene II;MCOPS3;Sox-2;SRY-related HMG-box gene II;Sox2;Sox2 transcription factor;ANOP3;transcription factor SOX-2;SRY-box containing gene 2;SRY-box II;SRY-box 2;MGC2413;RGD1565646;sex determining region Y-box II;OTTMUSP00000023485;AL606746.1;Transcription factor SOX II;SRY (sex determining region Y)-box II;transcripti…		Nucleus					1280			2013-01-16 21:16:19	2013-01-17 19:24:34	SRY (sex determining region Y)-box 2					ENST00000325404;ENSRNOT00000016236;ENSRNOP00000016236;ENSMUSP00000096755;ENSMUSG00000074637;ENSG00000181449;ENSMUST00000099151;ENSRNOG00000012199;ENSP00000323588	20674;499593;6657	0044212;0005667;0045893;0006355;0035019;0006357;0045747;0006351;0030858;0001077;0045944;0060042;0050767;0043565;0090090;0003677;0048646;0048839;0006366;0007275;0000981;0050910;0003682;0001714;0046148;0048286;0042472;0048863;0001654;0030900;0048663;0000976;0003700;0001708;0000122;0001649;0007605;0048852;0008134;0030178;0030910;0097150;0021987;0035198;0009611;0021984;0021983;0045165;0021781;0005829…	CD353783;CH471052;CAA83435;NC_018914;AF118260;NM_003106;AAHY01025465;AAA35997;CH466530;BM722297;BAE20882;AABR06015852;P48431;AC117415;P48432;Z31560;NP_035573;BC013923;AC_000135;NP_003097;AMYH02008251;EAW78354;NC_005101;NM_011443;CN430685;NC_000003;NP_001102651;AK131933;BAC75668;CH473961;DA388996;BC057574;AAH13923;CD354017;X94127;AB108673;L07335;NG_009080;U31967;BF305585;CAA63847;AAC31791;EDM01248…		68298	11195	3q26.3-q27				hsa:6657;rno:499593;mmu:20674	98364			6657		3 16.93 cM	SOX2	This intronless gene encodes a member of the SRY-related HMG-box (SOX) family of transcription factors involved in the regulation of embryonic development and in the determination of cell fate. The product of this gene is required for stem-cell maintenance in the central nervous system, and also regulates gene expression in the stomach. Mutations in this gene have been associated with optic nerve…	184429;206900	Protein		Rattus norvegicus;Homo sapiens;Mus musculus	public		S10949
0			proto-oncogene Myc;Myc oncogene;bHLHe39;Avian myelocytomatosis viral (v-myc) oncogene homolog;myelocytomatosis oncogene;c-Myc;Myc transcription factor;C(MYC);v-myc myelocytomatosis viral oncogene homolog (avian);transcription factor Myc;LOC100130526;proto-oncogene c-Myc;myelocytomatosis viral oncogene homolog;v-myc myelocytomatosis viral oncogene homolog;Myc locus;MYC;Myc2;avian myelocytomatosis …		Nucleolus;Nucleoplasm;Nucleus					4609			2013-01-16 21:03:56	2013-01-17 19:24:06	v-myc avian myelocytomatosis viral oncogene homolog					ENSMUST00000022971;ENST00000377970;ENSG00000136997;ENSMUSP00000123821;ENSRNOP00000006188;ENSRNOT00000006188;ENSMUSP00000124758;ENSMUST00000159327;ENSP00000367207;ENSRNOG00000004500;ENSMUSG00000022346;ENSMUST00000161976;ENSMUSP00000022971	17869;24577;4609	0051782;0043234;0045023;0007219;0016485;0045893;0006355;0006351;0006919;0006352;0042981;0045944;0016604;0043565;0007346;0070888;0032204;0090096;0010629;0003677;0034644;0071347;0032873;0051276;0032403;0010918;0006367;0006366;0006974;0006338;0008283;0050910;0008284;0007179;0000987;0002904;0032355;0001658;0070491;0042474;0007007;0060548;0006848;0045821;0005654;0003700;0003690;0000122;0035914;0071322…	AAHY01122709;AY214166;BG499628;CAA46984;AAT92511;CCW44111;AAT92512;AF076523;AK145084;D10493;M18819;AAC26879;BC091699;AAH00141;P09416;NC_018919;AAHY01122710;BK006467;M13929;JB171960;BE456204;CH473950;NC_000008;X66258;AAH06728;X05213;CDI30193;AK133952;CAC22425;X00196;EAW92100;EDL29340;EAW92101;AAB59728;CH466545;NC_005106;CBX47660;AY294970;AAA59880;CAA25508;AAA59882;CBI12209;AC_000037;AAA59881;NM_00…		31092	7553	8q24.21				rno:24577;mmu:17869;hsa:4609	97250			4609		15 26.19 cM	MYC	The protein encoded by this gene is a multifunctional, nuclear phosphoprotein that plays a role in cell cycle progression, apoptosis and cellular transformation. It functions as a transcription factor that regulates transcription of specific target genes. Mutations, overexpression, rearrangement and translocation of this gene have been associated with a variety of hematopoietic tumors, leukemias …	190080;113970	Protein		Rattus norvegicus;Homo sapiens;Mus musculus	public		A01349;A01350;A26801;A93337
0			DHTR;Dihydrotestosterone receptor;TFM;Andr;androgen receptor (Testicular feminization);AIS;androgen receptors;HUMARA;OTTHUMP00000061928;ANDR_HUMAN;SBMA;androgen receptor (Testicular feminization), same as Tfm;androgen receptor;KD;AW320017;Tfm;ANDR_RAT;ANDR;RP11-383C12.1;SMAX1;HYSP1;dihydrotestosterone receptor;RP23-405B8.1;hAR;androgen nuclear receptor variant 2;Dihydrotestosterone receptors;NR3C…		Cytoplasm;Nucleus					3231			2013-01-16 20:44:25	2013-01-17 19:23:01	androgen receptor					ENSP00000421155;ENSRNOG00000005639;ENSG00000169083;ENSRNOT00000009129;ENST00000374690;ENSP00000363822;ENSRNOP00000009129;ENST00000504326	24208;11835;367	0007548;0043234;0006810;0044212;0048608;0070974;0051092;2001237;0035264;0019904;0046872;0030424;0050790;0030521;0046661;0030425;0060748;0048638;0030850;0060749;0045893;0006355;0005496;0005497;0006357;0000790;0048808;0003073;0006351;0030522;0060520;0004882;0045944;0045945;0010467;0004879;0010468;0008584;0071383;0008219;0043565;0007283;0043568;0060599;0003677;0048645;0008013;0005634;0006367;0006366…	AK037070;AAHX01111466;AAHX01111464;AAHX01111465;AAHX01111462;EAX05380;AAHX01111463;BC132975;ADZ17334;NP_000035;AAA37234;AL833785;L29496;NG_009014;AAHX01111461;M20260;AAHX01111460;NM_013476;NP_036634;BC153098;AL356358;AAHX01111458;AAB19916;NP_001011645;U16371;AX453758;AAHX01111459;GU208210;AAB21256;X59591;AAB21257;X59590;AL844866;X59592;AAI32976;CCV20035;AAA40759;AL158016;P19091;M35851;CH473966;AA…		28	644	Xq12				rno:24208;hsa:367;mmu:11835	88064			367		X 42.82 cM	AR	The androgen receptor gene is more than 90 kb long and codes for a protein that has 3 major functional domains: the N-terminal domain, DNA-binding domain, and androgen-binding domain. The protein functions as a steroid-hormone activated transcription factor. Upon binding the hormone ligand, the receptor dissociates from accessory proteins, translocates into the nucleus, dimerizes, and then stimul…	313200;312300;176807;313700;300068;300633	Protein		Rattus norvegicus;Homo sapiens;Mus musculus	public		A35895;A39248;B40494
0			CASR;Extracellular calcium-sensing receptor;G protein coupled receptor, family C, group 2, member A;parathyroid calcium-sensing receptor 1;CASR_HUMAN;HHC;AK039689;LOC286981;LOC286982;LOC56544;LOC286985;LOC286986;FIH;Parathyroid Cell calcium-sensing receptor;Parathyroid Cell calcium-sensing receptors;LOC286983;LOC286984;Calcium-sensing receptors;CAR;parathyroid calcium-sensing receptor I;calcium-s…		Plasma membrane;Cell membrane					955			2013-01-16 21:12:01	2013-01-17 19:23:08	calcium-sensing receptor					ENSMUSP00000069080;ENSMUSG00000051980;ENSRNOT00000003092;ENSRNOG00000002265;ENSG00000036828;ENSMUST00000063597;ENST00000498619;ENSRNOP00000003092;ENSP00000420194	24247;12374;846	0006816;0019808;0007193;0032024;0006915;0030424;0042311;0035729;0032781;0019901;0009653;0043025;0004435;0007635;0071456;0007254;0051592;0050927;0007186;0010628;0000287;0016021;0016020;0071404;0005178;0005634;0007200;0060613;0044325;0004871;0071305;0005737;0071774;0014070;0006874;0008284;0005509;0048754;0016324;0051924;1901653;0045907;0090280;0010038;0043005;0016323;0071333;0009986;0008144;0004930…	U20759;CH471052;NC_018914;AF092941;AF128842;AC068630;NP_038831;U20760;AAC52195;DQ088967;BC104999;U20289;NP_001171536;Q9QY96;XM_005247837;XM_005247836;AC068754;AC074229;AF002015;BP388878;W56898;AAB29413;AAC53252;AAB29414;AAB29415;NC_000003;AAI68383;EDM11282;AABR06068852;CAA56990;AABR06068853;EDM11280;EAW79492;BAA77688;AABR06068854;EDM11281;AAC19388;CH473967;AC_000038;AAF00193;XP_006521792;XP_00652…		332	1514	3q13				rno:24247;mmu:12374;hsa:846	1351351			846		16 25.57 cM	CASR	The protein encoded by this gene is a G protein-coupled receptor that is expressed in the parathyroid hormone (PTH)-producing chief cells of the parathyroid gland, and the cells lining the kidney tubule. It senses small changes in circulating calcium concentration and couples this information to intracellular signaling pathways that modify PTH secretion or renal cation handling, thus this protein…	239200;145980;601198;612899;601199	Protein		Rattus norvegicus;Homo sapiens;Mus musculus	public		B56715;I59362;A56715
0			v-jun sarcoma virus 17 oncogene homolog (avian);proto oncogene proteins c jun;transcription factor AP-1;LOC100291417;transcription factor c-Jun;RP23-135A21.5;AP1;Jun activation domain binding protein;OTTMUSP00000008346;OTTHUMP00000010036;Rjg-9;AH119;LOC100293034;activator protein 1;Proto-oncogene C-JUN;v-jun avian sarcoma virus 17 oncogene homolog;Avian sarcoma virus 17 (v-jun) oncogene homolog;J…		Nucleus					3729			2013-01-16 20:48:49	2013-01-17 19:23:47	jun proto-oncogene					ENSMUSG00000052684;ENSG00000177606;ENST00000371222;ENSMUSP00000102711;ENSP00000360266;ENSMUST00000107094	3725;24516;16476	0031953;0009314;0044212;0001889;0030224;0042493;0034138;0051090;0034134;0005667;0045740;0001774;0009612;0031103;0045892;0045893;0006355;0000790;0051365;0035666;0006351;0051591;0001077;0051403;0003151;0045657;0002756;0043065;0045944;0002755;0043525;0043066;0043524;0005829;0001525;0051899;0043565;0038123;0007184;0038124;0046982;0034146;0003677;0043922;0043923;0034142;0005634;0042803;0006366;0060395…	AK135023;AL732611;BC078738;CD370800;BI793062;CH471059;CAM91157;ABBA01074656;BC094032;NC_018912;AC_000133;AK159220;CAA31252;BC009874;NP_068607;BT019759;CS693299;CR541752;CB740532;AY217548;AAH78738;BAE22389;CAG46552;BAE24518;J04111;CS542415;J04115;BC002081;CAA35084;X12740;BC002646;AK132019;ABM87431;CH473998;CAA35041;BC068522;P05412;CR541724;NP_034721;NC_005104;BC021888;AK133867;NC_000001;P05627;DQ8…		1679	6204	1p32-p31				hsa:3725;mmu:16476;rno:24516	96646			3725		4 43.34 cM	JUN	This gene is the putative transforming gene of avian sarcoma virus 17. It encodes a protein which is highly similar to the viral protein, and which interacts directly with specific target DNA sequences to regulate gene expression. This gene is intronless and is mapped to 1p32-p31, a chromosomal region involved in both translocations and deletions in human malignancies. [provided by RefSeq, Jul 20…	165160	Protein		Rattus norvegicus;Homo sapiens;Mus musculus	public		A31345;A31264;S12742
0			neurogenic locus notch homolog protein 1;neurogenic locus notch homolog 1;translocation-associated notch protein TAN I;lin-12;Notch;LOC227651;Notch receptor;Mis6;TAN I;Neurogenic locus notch homolog protein 1 precursor (Notch 1);Notch gene homolog 1 (Drosophila);transmembrane receptor notch1;Motch A;Notch homolog 1, translocation-associated;major type A protein;Drosophila Notch homolog I;9930111A…		Plasma membrane;Cell membrane;Nucleus					3614			2013-01-16 20:43:37	2013-01-17 19:24:10	notch 1					ENSMUSG00000026923;ENSP00000277541;ENSRNOT00000026212;ENSMUST00000028288;ENSRNOG00000019322;ENST00000277541;ENSRNOP00000026212;ENSMUSP00000028288;ENSG00000148400	25496;4851;18128	0045955;0007492;0043235;0030334;0001889;0061419;0045687;0072017;0060038;0009912;0007219;0010812;0030335;0014807;0000139;0046872;0030027;0003219;0003213;0003214;0045892;0045603;0045893;0006355;0001947;0006357;0072602;0031490;0006351;0060317;0045944;1902263;0005576;0050768;0060045;0050767;0043565;0090090;0030216;0008544;0007283;0045618;0003207;0016021;0003208;0016020;0060411;0035148;0060412;0003203…	M73980;AF508809;AB101636;CAA77941;AB101637;AB100603;AB101634;AB101630;AB101631;ABBA01022709;AK079454;BAC77039;CAL48809;NG_007458;BAC77038;NC_000009;CR457221;BAC77040;BC063597;BY233933;HI574318;CAA48339;NC_005102;CH466542;EDL08321;AAG33848;BAE32653;BC049843;Z21925;AMYH02021902;NM_001105721;AB209873;P46531;NM_008714;NP_001099191;DA324222;BC138441;Z11886;BC138442;AB101627;AF308602;AB101628;AB101625;…		32049	7881	9q34.3				hsa:4851;mmu:18128;rno:25496	97363			4851		2 18.91 cM	NOTCH1	This gene encodes a member of the Notch family. Members of this Type 1 transmembrane protein family share structural characteristics including an extracellular domain consisting of multiple epidermal growth factor-like (EGF) repeats, and an intracellular domain consisting of multiple, different domain types. Notch family members play a role in a variety of developmental processes by controlling c…	190198;109730	Protein		Rattus norvegicus;Homo sapiens;Mus musculus	public		A46438;B49175;A40043;S18188
0			MGC142172;MGC18216;MGC142170;soluble IGF1R variant 2;IGFIRC;insulin-like growth factor I receptor;soluble IGF1R variant 1;IGF-I receptor;IGFR;insulin-like growth factor 1 receptor;insulin like growth factor receptor 1;hyft;insulin-like growth factor 1 receptors;IGF1R;IGF1 receptor;IGF-I-R;Igf1 receptors;insulin growth factor I receptors;IG1R_HUMAN;insulin growth factor 1 receptor;somatomedin C re…		Plasma membrane;Cell membrane					2354			2013-01-16 20:44:25	2013-01-17 19:23:44	insulin-like growth factor 1 receptor	2.7.10.1				ENSRNOT00000019267;ENSRNOG00000014187;ENSP00000268035;ENSRNOP00000019267;ENST00000558762;ENST00000268035;ENSG00000140443;ENSP00000453007	3480;16001;25718	0043235;0010656;0043231;0031994;0043433;0030335;0051054;0005520;0033197;0045740;0046777;0048015;0016301;0005524;0051262;0016772;0046328;0006955;0043560;0051897;0051898;0043066;0008544;0016740;0045840;0031017;0018108;0016021;0016020;0014065;0004672;0030010;0006468;0043410;0008284;0008286;0001965;0009887;0007409;0043559;0051389;0030879;0060740;0043005;0005901;0005010;0032467;0051291;0090031;0007420…	DA486252;BP755056;DR007209;NP_434694;XM_005254897;BC010607;AF056187;AC101879;AK162325;AAA41392;XM_005254896;NC_000015;AK137220;X04434;AAP81165;AAI38869;M37807;AK155884;AC101986;NC_005100;AAC52123;AAA41384;FQ234800;BQ185364;BAE23276;AY429545;XM_006540641;XM_006540642;AAHY01062710;AAHY01062711;AAB59399;AAHY01062712;AAHY01062713;BM264223;NG_009492;U00182;CAA28030;AC_000147;NP_034643;BC078157;AAHY010…		30997	5465	15q26.3				rno:25718;mmu:16001;hsa:3480	96433			3480		7 37.27 cM	IGF1R	This receptor binds insulin-like growth factor with a high affinity. It has tyrosine kinase activity. The insulin-like growth factor I receptor plays a critical role in transformation events. Cleavage of the precursor generates alpha and beta subunits. It is highly overexpressed in most malignant tissues where it functions as an anti-apoptotic agent by enhancing cell survival. [provided by RefSeq…	270450;147370	Protein		Rattus norvegicus;Homo sapiens;Mus musculus	public		JH0113;A48805;A25690
0			BMP2;OTTHUMP00000030228;bone morphogenetic protein 2A;AI467020;BDA2;BMP2_HUMAN;BMP-2;OTTMUSP00000016666;BMP2A;bone morphogenetic protein 2;RP23-384M14.3;BMP-2A;bone morphogenetic protein II		Extracellular;Secreted					2159			2013-01-16 20:58:28	2013-01-17 19:23:05	bone morphogenetic protein 2					ENSP00000368104;ENSMUSG00000027358;ENSRNOT00000028904;ENSMUSP00000028836;ENST00000378827;ENSRNOG00000021276;ENSMUST00000028836;ENSRNOP00000028904;ENSG00000125845	29373;650;12156	0004745;0043234;0007219;0060039;0030335;0061036;0019904;0006029;0045892;0045893;0006355;0045600;0060317;0010922;0045944;0050769;0005576;0032348;0090090;0031988;0043569;0051042;0010628;0010629;0003308;0003203;0048839;0042803;0060395;0001666;0060804;0030154;0007275;0072138;0007507;0031648;0008285;0007179;0046332;0030282;0060485;0033690;0001658;0042475;0030501;0055114;2000065;0021537;0001701;0007267…	AAB05665;ABBA01053905;AC_000024;AL035668;KC294426;AAI40326;AABR06026282;AABR06026283;AF040249;AAI48690;EU832168;ACE87518;GQ335531;AK133923;AV333272;CH473949;ACV32587;AK132433;AGG86667;KF250425;BAE21928;M22489;XP_006235135;P49001;NP_031579;NM_017178;P21274;CBY84970;CAA81088;EU832262;XP_006498682;ACE86832;NC_005102;AMYH02036663;HI961649;EDL28371;NM_007553;NP_058874;AC_000152;AF074942;NC_018931;BC06…		926	1069	20p12				mmu:12156;rno:29373;hsa:650	88177			650		2 65.21 cM	BMP2	The protein encoded by this gene belongs to the transforming growth factor-beta (TGFB) superfamily. The encoded protein acts as a disulfide-linked homodimer and induces bone and cartilage formation. [provided by RefSeq, Jul 2008]	235200;112600;112261	Protein		Rattus norvegicus;Homo sapiens;Mus musculus	public		A34201;S45355;B37278;S37073
0			oct4;OTF-3;Oct-3/4;oct3;Octomer-binding transcription factor-3;OCT-3As;Octomer-binding transcription factor III;octamer-binding protein 4;pou-type homeodomain-containing dna-binding protein;POU domain, class 5, transcription factor;octamer-binding protein 3;Oct-4 transcription factor;OCT-3;OCT-4;POU domain transcription factor OCT4;Otf3-rs7;OCT-3A;Pou domain, class 5, transcription factor 1 (octa…		Cytoplasm;Nucleus					1361			2013-01-16 21:13:04	2013-01-17 19:24:18	POU class 5 homeobox 1					ENSRNOG00000046487;ENSP00000259915;ENSRNOT00000072288;ENSP00000425083;ENSMUST00000025271;ENST00000259915;ENSG00000204531;ENSMUSG00000024406;ENSP00000475880;ENST00000471529;ENSMUSP00000025271;ENSRNOP00000065216;ENST00000606567	18999;294562;5460	0045955;0044212;0060795;0060965;0070974;0005667;0031625;0060913;0045892;0035198;0045893;0009611;0035019;0009653;0006355;0030718;0006351;0090308;0045165;0045944;0005829;0010468;0005730;0043565;0046982;0003677;0045596;0005634;0006366;0044798;0005737;0060391;0001712;0007275;0001711;0001710;0000981;0009786;0032526;0019827;0003682;0003714;0035413;0090081;0001714;0017053;0010033;0001824;0001829;0042789…	M34381;NM_001009178;ADE48539;NP_001239381;NC_000006;CAA36682;ADW77321;AAB19896;ADW77322;CAA77952;CAA77951;ADW77320;ADE48540;AJ297528;ADE48543;ADE48544;ADE48541;ADE48542;ADE48548;ADE48547;ADE48546;ADE48545;ADE48549;ADW77315;NM_001285986;ADW77314;ADW77313;NM_001285987;ADW77319;ADW77318;ADW77317;ADW77316;AK145321;AC_000039;HQ122661;ADE48552;HQ122660;ADE48553;HQ122663;ADE48554;HQ122662;ADE48555;HQ122…		8422	9221	6p21.31				mmu:18999;hsa:5460;rno:294562	101893			5460		17 18.69 cM	POU5F1	This gene encodes a transcription factor containing a POU homeodomain that plays a key role in embryonic development and stem cell pluripotency. Aberrant expression of this gene in adult tissues is associated with tumorigenesis. This gene can participate in a translocation with the Ewing's sarcoma gene on chromosome 21, which also leads to tumor formation. Alternative splicing, as well as usage o…	164177	Protein		Rattus norvegicus;Homo sapiens;Mus musculus	public		S25561;S17313;S32652;A34672
0			BMP4;BMP2B I;RP23-87H19.2;Bmp2b-1;bone morphogenetic protein 2B;BMP4_HUMAN;BMP2B1;bone morphogenetic protein IV;ZYME;BMP2B;bone morphogenetic protein 4;Dvr-4;BOMPR4A;OFC11;BMP-4;OTTMUSP00000021066;OTTMUSP00000021065;BMP-2B;DVR4;MCOPS6		Extracellular space;Extracellular;Secreted;Extracellular matrix					2024			2013-01-16 20:44:28	2013-01-17 19:23:05	bone morphogenetic protein 4					ENSRNOG00000009694;ENSP00000245451;ENST00000245451;ENSMUST00000074077;ENSP00000453485;ENSMUSP00000073720;ENSP00000394165;ENSG00000125378;ENSMUSG00000021835;ENSRNOP00000012957;ENSRNOT00000012957;ENST00000417573;ENST00000559087;ENSP00000454134;ENST00000558984	12159;652;25296	0061035;0002320;0030224;0030225;0032331;0061036;0030949;0045892;0045603;0060425;0045893;0048745;0001568;0060041;0031988;0007281;0010628;0010629;0030218;0061047;0060512;0002043;0007275;0007507;0003279;0008283;0060348;0008285;0008284;0048598;0032355;0042476;0042475;0048593;0007500;0051384;0060548;0010942;0001707;0030326;0030324;0035993;0042487;0048715;0035990;0051216;0050918;0072097;0032092;0001843…	XM_005268015;EAW80631;AAH52846;EAW80630;XM_006251749;XM_006251748;XM_006251747;XM_005268016;XP_006251809;XM_006251746;XP_006251808;XP_006251813;XP_006251812;EDL20710;XP_006251811;XP_006251810;EDL20712;EDL20711;NC_000014;KF250427;AX552085;CH474040;BQ083000;BX161438;XM_006251751;XM_006251750;NG_009215;U43842;BC013459;AABR06082393;XP_005268072;NP_036959;XP_005268073;CAA40179;X56848;L47480;Z22607;BX1…		7247	1071	14q22-q23				rno:25296;mmu:12159;hsa:652	88180			652		14 23.95 cM	BMP4	The protein encoded by this gene is a member of the bone morphogenetic protein family which is part of the transforming growth factor-beta superfamily. The superfamily includes large families of growth and differentiation factors. Bone morphogenetic proteins were originally identified by an ability of demineralized bone extract to induce endochondral osteogenesis in vivo in an extraskeletal site.…	607932;112262;600625	Protein		Rattus norvegicus;Homo sapiens;Mus musculus	public		I49541;JH0801;C37278
0			MGC11555;RAR gamma 2;RAR-gamma II;Retinoic acid receptor gamma-2;RARG;retinoic acid receptor, gamma;RARD;RARgamma2;retinoic acid receptor gamma;RARC;LOC685072;OTTHUMP00000045736;AI385767;NR1B3;LOC683586;RAR-gamma;Retinoic acid receptor gamma II;nuclear receptor subfamily 1 group B member 3;MGC18523;retinoic acid nuclear receptor gamma variant 2;retinoic acid receptor gamma-1;retinoic acid nuclear…		Nucleus					342			2013-01-16 21:23:17	2013-01-17 19:24:24	retinoic acid receptor, gamma					ENSP00000377947;ENSMUSG00000001288;ENST00000425354;ENSP00000388510;ENSMUST00000063339;ENSRNOP00000017096;ENSRNOP00000016801;ENSRNOT00000017096;ENSMUSP00000067266;ENSMUSP00000048838;ENSMUST00000043172;ENSRNOG00000012499;ENST00000394426;ENSG00000172819;ENSRNOT00000016801	19411;5916;685072	0032526;0048384;0048608;0060349;0008361;0008285;0060348;0008284;0003417;0031641;0070384;0061037;0032331;0060173;0005667;0046872;0035264;0060740;0006355;0006357;0006351;0003430;0009952;0035116;0008270;0043068;0043065;0045944;0003708;0010467;0003707;0010468;0060429;0043401;0043565;0060070;0003700;0005654;0010628;0000122;0003677;0016021;0045596;0048732;0002063;0005634;0046965;0006367;0071300;0006366…	AK297110;M24857;ADZ17339;CH474035;CH471054;BAH14630;BC072462;NM_001042727;AC021072;DA552724;CS542443;BC093729;BAH12500;L12060;AC163291;XM_006520649;BC093727;NC_000012;NM_001135250;NP_001230661;NP_001230660;BAH12478;BAH12670;AB307689;BAH13399;XM_006520650;AAA63254;AAG41594;AAG41595;AY013704;AY013703;NP_001230659;BAE28323;NC_005106;BC012923;XP_006520713;XM_005269057;XP_006520712;AK297023;AC_000037;…		20263	9866	12q13				hsa:5916;rno:685072;mmu:19411	97858			5916		15 57.4 cM	RARG	This gene encodes a retinoic acid receptor that belongs to the nuclear hormone receptor family. Retinoic acid receptors (RARs) act as ligand-dependent transcriptional regulators. When bound to ligands, RARs activate transcription by binding as heterodimers to the retinoic acid response elements (RARE) found in the promoter regions of the target genes. In their unbound form, RARs repress transcrip…	180190	Protein		Rattus norvegicus;Homo sapiens;Mus musculus	public		C35991;A33903;B34714;S05052
	49			Sánchez-Wandelmer,J.;Dávalos,A.;Herrera,E.;Giera,M.;Cano,S.;de la Peña,G.;Lasunción,M.A.;Busto,R.;Yun,S.J.;Kim,E.K.;Tucker,D.F.;Kim,C.D.;Birnbaum,M.J.;Bae,S.S.;Jung,H.;Kim,W.K.;Kim,D.H.;Cho,Y.S.;Kim,S.J.;Park,S.G.;Park,B.C.;Lim,H.M.;Bae,K.H.;Lee,S.C.;Hossain,M.S.;Chowdhury,A.A.;Rahman,M.S.;Nishimura,K.;Jisaka,M.;Nagaya,T.;Shono,F.;Yokota,K.;Haridas Nidhina,P.A.;Poulose,N.;Gopalakrishnapillai,A.;G…		3T3 {CellLine urn:agi-cellline:11027200};3T3 {CellLine urn:agi-cellline:11027200};3T3 {CellLine urn:agi-cellline:11027200};3T3 {CellLine urn:agi-cellline:11027200};3T3 {CellLine urn:agi-cellline:11027200};3T3 {CellLine urn:agi-cellline:11027200};3T3 {CellLine urn:agi-cellline:11027200};3T3 {CellLine urn:agi-cellline:11027200};3T3 {CellLine urn:agi-cellline:11027200};3T3 {CellLine urn:agi-cellline…	proadipocyte;Mesenchymal Stem Cells;Adipocytes;Adipocytes;proadipocyte;Fibroblasts;Adipocytes;Germ Cells;Adipocytes;Stem Cells;Adipocytes;Fibroblasts;Adipocytes;Mesenchymal Stem Cells;proadipocyte;Mesenchymal Stem Cells;Adipocytes;Fibroblasts;Fibroblasts;Fibroblasts;Fibroblasts;Fibroblasts;proadipocyte;Adipocytes;Adipocytes;Mesenchymal Stem Cells;Mesenchymal Stem Cells;Adipocytes;Stem Cells;proad…		3		proadipocyte, 3T3 {CellLine urn:agi-cellline:11027200};Mesenchymal Stem Cells, 3T3 {CellLine urn:agi-cellline:11027200};Adipocytes, 3T3 {CellLine urn:agi-cellline:11027200};Adipocytes;proadipocyte;Mus musculus, Fibroblasts, 3T3 {CellLine urn:agi-cellline:11027200};Adipocytes, 3T3 {CellLine urn:agi-cellline:11027200};Germ Cells;Adipocytes;Stem Cells;Adipose tissue, Adipocytes;Mus musculus, Fibrobl…	10.1016/j.bbamem.2009.05.002;10.1016/j.bbrc.2008.04.029;10.1016/j.bbrc.2009.04.001;10.1016/j.yexcr.2011.11.003;10.1016/j.lfs.2011.02.001;10.1016/j.metabol.2010.07.028;10.1016/j.mce.2012.03.018;10.1016/j.tibs.2004.03.006;10.1016/j.tem.2010.09.003;10.1016/j.tem.2010.09.003;10.1016/j.prostaglandins.2011.10.002;10.1016/j.nutres.2012.06.014;10.1016/j.mce.2012.03.018;10.1016/j.phymed.2012.12.006;10.101…	2014-12-30 19:06:00	2014-12-30 19:06:00			2012286194;2010662608;2010662608;2010662608;2011317180;2011689623;2012029415;2012029415;2012359543;2010665770;2013324225;2012139160;2012139160;2013237563;2011500682;2013145724;2013145724;2013810221;2014021846	1460-2075;1932-6203;1479-6813;1557-7716;1479-6805;1475-2662;1475-2662;1477-9137;1460-2075;1460-2075;1476-5497;1932-6203;1932-6203;1932-6203;1554-8635;1939-327X;1557-8534;1549-4918;1460-2075;1932-6203;1937-9145;1932-6203;1932-6203;1090-2104											0005-2736;0006-291X;0006-291X;0014-4827;0024-3205;0026-0495;0303-7207;0968-0004;1043-2760;1043-2760;1098-8823;0271-5317;0303-7207;0944-7113;0046-8177;1549-9634;1549-9634;0013-7227;0013-7227;0013-7227;0013-7227;0021-9258;0021-9258;0890-9369;0021-9533;0021-9533;0021-9533;0021-9533;0012-1797;0952-5041;1547-3287;1547-3287;1547-3287;1523-0864;0022-0795;0007-1145;0007-1145;1462-3994;0340-6245;0021-9533…	BBA - Biomembranes;Biochemical and Biophysical Research Communications;Biochemical and Biophysical Research Communications;Experimental Cell Research;Life Sciences;Metabolism;Molecular and Cellular Endocrinology;Trends in Biochemical Sciences;Trends in Endocrinology & Metabolism;Trends in Endocrinology & Metabolism;Prostaglandins and Other Lipid Mediators;Nutrition Research;Molecular and Cellular…				19433058:1153;18423396:1127;19351528:1110;22100987:1097;21315734:1010;20817214:1075;100301225:1141;15130559:1148;20947368:1167;20947368:1171;100499380:1168;22935344:1004;22480544:1141;23369342:1080;24321521:1103;24566272:1121;24566272:1163;17884939:1042;17540722:1174;17540722:1179;14525909:1324;17576771:1050;14522993:1130;12782654:1302;16478789:1038;16478789:1088;16478789:1093;16478789:1160;15504…		Endocrinology;Endocrinology;Endocrinology;Endocrinology;J Biol Chem;J Biol Chem;Genes Dev;J Cell Sci;J Cell Sci;J Cell Sci;J Cell Sci;Diabetes;EMBO J;PLoS One;J Cell Sci;J Biol Chem;Endocrinology;Stem Cells Dev;Stem Cells;EMBO J;PLoS One;Sci Signal;PLoS One;Evid Based Complement Alternat Med;PLoS One;Biochem Biophys Res Commun;Evid Based Complement Alternat Med		Regulation: AKT1 ---> adipogenesis			Regulation	Mesenchyme	Mus musculus;Mus musculus;Mus musculus;Mus musculus;Mus musculus	public	S0005-2736(09)00144-8;S0006-291X(08)00669-4;S0006-291X(09)00680-9;S0014-4827(11)00434-4;S0024-3205(11)00061-0;S0026-0495(10)00256-8;S0303-7207(12)00212-2;S0968-0004(04)00074-X;S1043-2760(10)00145-1;S1043-2760(10)00145-1;S1098-8823(11)00079-7;S0271-5317(12)00141-8;S0303-7207(12)00212-2;S0944-7113(12)00513-2;S0046-8177(13)00368-7;S1549-9634(14)00037-9;S1549-9634(14)00037-9;S0007114511002595;S000711…		19433058;18423396;19351528;22100987;21315734;20817214;15130559;20947368;20947368;22935344;22480544;23369342;24321521;24566272;24566272;17884939;17540722;17540722;14525909;17576771;14522993;12782654;16478789;16478789;16478789;16478789;15504954;18388859;19593385;22474082;20412023;20412023;20412023;21303257;21673026;21736766;21736766;20673380;20886176;23658371;22307088;22307088;22641065;21915327;234…	364832328;360080367;360080367;360080367;361912898;363091343;364085032;364085032;365085463;360087589;368961698;51846232;51846232;52033654;362511551;368465638;368465638;370537073;372075419
	1			Cao,X.;Chen,D.					1		Bone and Bones, Cartilage	10.1016/j.gene.2005.06.017	2013-01-17 08:12:50	2013-01-17 08:12:50															0378-1119	Gene				16125875:1079				Regulation: NCOA3 ---> ossification			Regulation	Bone and Bones		public	S0378-1119(05)00376-8		16125875
	245			Seimandi,M.;Lemaire,G.;Pillon,A.;Perrin,A.;Carlavan,I.;Voegel,J.J.;Vignon,F.;Nicolas,J.C.;Balaguer,P.;Ali,A.T.;Penny,C.B.;Paiker,J.E.;Psaras,G.;Ikram,F.;Crowther,N.J.;Wang,F.;Wang,L.;Shen,M.;Ma,L.;Staiger,H.;Häring,H.U.;Löffler,G.;Bennett,C.N.;Hodge,C.L.;MacDougald,O.A.;Schwartz,J.;Jung,H.;Kim,W.K.;Kim,D.H.;Cho,Y.S.;Kim,S.J.;Park,S.G.;Park,B.C.;Lim,H.M.;Bae,K.H.;Lee,S.C.;Jung,H.;Kim,W.K.;Kim,D.H.…		3T3 {CellLine urn:agi-cellline:11027200};3T3 {CellLine urn:agi-cellline:11027200};3T3 {CellLine urn:agi-cellline:11027200};3T3 {CellLine urn:agi-cellline:11027200};U 937 {CellLine urn:agi-cellline:11011885};3T3 {CellLine urn:agi-cellline:11027200};3T3 {CellLine urn:agi-cellline:11027200};3T3 {CellLine urn:agi-cellline:11027200};3T3 {CellLine urn:agi-cellline:11027200};3T3 {CellLine urn:agi-cellli…	Fibroblasts;proadipocyte;Mesenchymal Stem Cells;Mesenchymal Stem Cells;Mesenchymal Stem Cells;Adipocytes;Adipocytes;Adipocytes;Stromal Cells;Adipocytes;Fibroblasts;Monocytes;Stem Cells;proadipocyte;Adipocytes;Insulin-Secreting Cells;Insulin-Secreting Cells;Adipocytes;Mesenchymal Stem Cells;Mesenchymal Stem Cells;Osteoblasts;Adipocytes;Adipocytes;Adipocytes;Adipocytes;Adipocytes;Adipocytes;Adipocy…		3		Bos taurus, Fetus, 3T3 {CellLine urn:agi-cellline:11027200};Fibroblasts;proadipocyte, 3T3 {CellLine urn:agi-cellline:11027200};Fetus;Homo sapiens, Fetus, Mesenchymal Stem Cells;Bos taurus, Fetus;Bos taurus, Fetus, 3T3 {CellLine urn:agi-cellline:11027200};Bos taurus, Fetus;Homo sapiens, Mesenchymal Stem Cells;Homo sapiens, Mesenchymal Stem Cells;Bos taurus, Fetus, 3T3 {CellLine urn:agi-cellline:11…	10.1016/j.ab.2005.06.010;10.1016/j.ab.2006.04.028;10.1016/j.bbrc.2012.04.006;10.1016/S0006-291X(02)00810-0;10.1016/S0006-291X(03)00092-5;10.1016/j.bbrc.2009.04.001;10.1016/j.bbrc.2009.04.001;10.1016/j.bbrc.2009.04.001;10.1016/j.bbrc.2009.04.001;10.1016/j.bbrc.2011.09.095;10.1016/j.bbrc.2011.09.095;10.1016/j.cccn.2004.11.026;10.1016/j.ydbio.2011.10.011;10.1016/j.ejphar.2011.01.035;10.1016/j.yexcr.…	2014-12-30 18:32:37	2014-12-30 18:32:37			2012409466;2012529292;2012691971;2012691971;2013055332;2013056478;2012697074;2013157391;2010553516;2010681535;2010697207;2011082769;2011177331;2011237697;2011307081;2011345517;2011450792;2011515271;2011515271;2011515271;2011515271;2011534296;2011534297;2011565255;2011601562;2011653547;2012215012;2012215012;2012215012;2011016690;2012194348;2012194348;2012385308;2010639824;2011634495;2013223103;201…	1479-6805;1479-6805;1945-7170;1945-7170;1479-6813;1525-3163;1525-3163;1471-2407;1477-9137;1091-6490;1524-4571;1524-4563;1524-4539;1470-8728;1524-4636;1523-1747;1460-2075;1748-7838;1748-7838;1748-7838;1748-7838;1748-7838;1748-7838;1748-7838;1748-7838;1748-7838;1748-7838;1748-7838;1748-7838;1748-7838;1748-7838;1748-7838;1748-7838;1748-7838;1748-7838;1748-7838;1932-6203;1932-6203;1539-7262;1470-8728…	positive										0003-2697;0003-2697;0006-291X;0006-291X;0006-291X;0006-291X;0006-291X;0006-291X;0006-291X;0006-291X;0006-291X;0009-8981;0012-1606;0014-2999;0014-4827;0022-3476;0024-3205;0026-0495;0033-0620;0041-008X;0041-008X;0041-008X;0092-8674;0142-9612;0142-9612;0163-7258;0166-3542;0167-0115;0167-4889;0167-4889;0167-4889;0196-9781;0196-9781;0196-9781;0301-4681;0301-4681;0303-7207;0303-7207;0303-7207;0303-7207…	Analytical Biochemistry;Analytical Biochemistry;Biochemical and Biophysical Research Communications;Biochemical and Biophysical Research Communications;Biochemical and Biophysical Research Communications;Biochemical and Biophysical Research Communications;Biochemical and Biophysical Research Communications;Biochemical and Biophysical Research Communications;Biochemical and Biophysical Research Co…				100021532:1117;16750158:1015;100030120:1040;12147237:1030;100030302:1022;19351528:1023;19351528:1024;19351528:1026;19351528:1027;22001917:1058;22001917:1059;15748605:1012;22037676:1096;21295025:1042;21122806:1213;16423593:1067;18272184:1117;16979412:1107;19732605:1167;100156255:1126;15050417:1026;16054899:1117;15137936:1113;20488530:1081;22209557:1003;21420431:1137;10996400:1090;18571747:1057;175…		J Endocrinol;J Endocrinol;Endocrinology;Endocrinology;Mol Endocrinol;Mol Endocrinol;Mol Endocrinol;J Mol Endocrinol;Mol Endocrinol;Mol Endocrinol;Mol Endocrinol;Mol Endocrinol;J Anim Sci;J Anim Sci;Mol Endocrinol;Mol Endocrinol;J Mol Endocrinol;J Clin Invest;Mol Endocrinol;Reproduction;J Endocrinol;J Clin Invest;J Clin Invest;J Clin Endocrinol Metab;Endocrinology;Endocrinology;J Clin Invest;Mol E…		positive Regulation: INS --+> adipogenesis			Regulation	Fetus;Fetus;Fetus;Fetus;Fetus;Fetus;Fetus;extensor digitorum longus muscle of foot;Bone Marrow;Islets of Langerhans;hypothalamus;hypothalamus;Liver;Fetus;Fetus;Bone Marrow;Fetus;hypothalamus;Fetus;Fetus;Fetus;Fetus;Fetus;Bone and Bones;Hip region;hypothalamus;Fetus;Blood Vessels;Blood Vessels;Endocrine Glands;Pancreas;hypothalamus;Bone Marrow;Islets of Langerhans;Islets of Langerhans;Intestines;H…	Bos taurus;Homo sapiens;Bos taurus;Bos taurus;Bos taurus;Homo sapiens;Homo sapiens;Bos taurus;Rodentia;Simiiformes;Simiiformes;Mus musculus;Bos taurus;Bos taurus;Homo sapiens;Homo sapiens;Bos taurus;Bos taurus;Homo sapiens;Bos taurus;Bos taurus;Bos taurus;Bos taurus;Bos taurus;Mus musculus;Mus musculus;Mus musculus;Mus musculus;Bos taurus;Bos taurus;Homo sapiens;Mus musculus;Bos taurus;Bos taurus…	public	S0003-2697(05)00426-4;S0003-2697(06)00292-2;S0006-291X(12)00640-7;S0006-291X(02)00810-0;S0006-291X(03)00092-5;S0006-291X(09)00680-9;S0006-291X(09)00680-9;S0006-291X(09)00680-9;S0006-291X(09)00680-9;S0006-291X(11)01699-8;S0006-291X(11)01699-8;S0009-8981(04)00567-4;S0012-1606(11)01317-0;S0014-2999(11)00093-8;S0014-4827(10)00535-5;S0022-3476(05)00852-8;S0024-3205(08)00002-7;S0026-0495(06)00216-2;S00…		16750158;12147237;19351528;19351528;19351528;19351528;22001917;22001917;15748605;22037676;21295025;21122806;16423593;18272184;16979412;19732605;15050417;16054899;15137936;20488530;22209557;21420431;10996400;18571747;17553579;17208316;21320536;15936848;16962683;18053615;19272524;19272524;22542761;16356629;16356629;16356629;16356629;16356629;16356629;16356629;16356629;16356629;16356629;16356629;163…	365238702;365600459;366129315;366129315;368165184;368167787;51763409;368504112;359707621;360139717;360185596;361237238;361526551;361682805;361885781;362004946;362343132;362552850;362552850;362552850;362552850;362626536;362626537;362734428;362837341;363005614;364623115;364623115;364623115;51110404;51849059;51849059;52019861;51121294;51660330;368677476;52527723;369095048;369376204;369414546;3612085…
	14			Liu,H.;Wu,Z.;Shi,X.;Li,W.;Liu,C.;Wang,D.;Ye,X.;Liu,L.;Na,J.;Cheng,H.;Chen,L.;Yoshida-Koide,U.;Matsuda,T.;Saikawa,K.;Nakanuma,Y.;Yokota,T.;Asashima,M.;Koide,H.;Wu,Z.;Yang,M.;Liu,H.;Guo,H.;Chen,L.;Wang,Y.;Cheng,H.;Kim,J.S.;Kim,B.S.;Kim,J.;Chung,I.Y.;Park,C.-S.;Lanner,F.;Rossant,J.;Rossant,J.;Cieslik,K.A.;Trial,J.;Taffet,G.E.;Entman,M.L.;Cieslik,K.A.;Trial,J.;Taffet,G.E.;Entman,M.L.;Carlson,S.;Singh…			Embryonic Stem Cells;Embryonic Stem Cells;Embryonic Stem Cells;Embryonic Stem Cells;Mesenchymal Stem Cells;Embryonic Stem Cells;Embryonic Stem Cells;Embryonic Stem Cells;Embryonic Stem Cells;Embryonic Stem Cells;Embryonic Stem Cells;Embryonic Stem Cells		3		Mus musculus, Embryonic Stem Cells;Endoderm;Embryonic Stem Cells;Mus musculus, Embryonic Stem Cells;Embryonic Stem Cells;Heart, Mesenchymal Stem Cells;Mus musculus, Embryonic Stem Cells;Mesoderm;Homo sapiens, Embryonic Stem Cells;Homo sapiens, Primitive Streak, Embryonic Stem Cells;Embryonic Stem Cells;Embryonic Stem Cells;Mus musculus, Embryonic Stem Cells;Embryonic Stem Cells;Epiblasts;Bos taur…	10.1016/j.ydbio.2013.01.002;10.1016/j.bbrc.2003.11.138;10.1074/jbc.M112.373092;10.1007/s12272-010-0719-y;10.1242/dev.050146;10.1096/fj.12-220145;10.1016/j.tcm.2007.02.003;10.1016/j.scr.2010.06.002;10.1016/j.stem.2011.01.001;10.1016/j.stem.2012.01.014;10.1016/j.stem.2011.01.001;10.1038/nature10807;10.1074/jbc.M112.373092;10.1016/j.ejcb.2013.03.003;10.1371/journal.pone.0060907;10.1387/ijdb.130064dd…	2014-02-15 02:23:03	2014-02-15 02:23:03			2012646961;2010427092;2010557574;2013214054;2012646961;2013238538;2014126244;2014126244	1083-351X;1976-3786;1477-9129;1530-6860;1875-9777;1476-4687;1083-351X;1932-6203											0012-1606;0006-291X;0021-9258;0253-6269;0950-1991;1050-1738;1873-5061;1934-5909;1934-5909;0021-9258;0171-9335;0214-6282;0214-6282	Developmental Biology;Biochemical and Biophysical Research Communications;Journal of Biological Chemistry;Archives of Pharmacal Research;Development;FASEB Journal;Trends in Cardiovascular Medicine;Stem Cell Research;Cell Stem Cell;Cell Stem Cell;Journal of Biological Chemistry;European Journal of Cell Biology;PLoS ONE;International Journal of Developmental Biology;International Journal of Develop…				23313818:1068;100031191:1102;22977234:10347;20661723:10021;20876656:10124;23303205:10282;17418371:1109;20675210:1002;21362572:1100;100613071:1190;21362572:3;22327294:7;22977234:10350;23628590:1131;23613754:10027;24307301:10510;24307301:10511		Cell Stem Cell;Nature		Expression: MAPK1 ---> NANOG			Expression	Endoderm;Heart;Mesoderm;Primitive Streak;Blastocyst	Mus musculus;Mus musculus;Mus musculus;Homo sapiens;Homo sapiens;Mus musculus;Bos taurus	public	S0012-1606(13)00007-9;S0006-291X(03)02537-3;S1050-1738(07)00046-1;S1873-5061(10)00073-5;S1934-5909(11)00002-6;S1934-5909(12)00016-1;S0171-9335(13)00036-8		23313818;22977234;20661723;20876656;23303205;17418371;20675210;21362572;21362572;22327294;22977234;23628590;23613754;24307301;24307301	365976699;359314426;359718914;368644518;365976699;368726751;372411960;372411960
	5			Bays,H.E.;Challa,T.D.;Beaton,N.;Arnold,M.;Langhans,W.;Wolfrum,C.;Rudofsky,G.;Challa,T.D.;Beaton,N.;Arnold,M.;Langhans,W.;Wolfrum,C.;Rudofsky,G.;Challa,T.D.;Beaton,N.;Arnold,M.;Langhans,W.;Wolfrum,C.;Rudofsky,G.;Yang,J.;Ren,J.;Song,J.;Liu,F.;Wu,C.;Gong,L.;Li,W.;Xiao,F.;Yan,F.;Hou,X.;Chen,L.;Wang,X.;Yang,J.;Ren,J.;Song,J.;Liu,F.;Wu,C.;Wang,X.;Gong,L.;Li,W.;Xiao,F.;Yan,F.;Hou,X.;Chen,L.;Yang,J.;Ren,…		3T3 {CellLine urn:agi-cellline:11027200};3T3 {CellLine urn:agi-cellline:11027200};3T3 {CellLine urn:agi-cellline:11027200}	Adipocytes;Adipocytes;proadipocyte;Adipocytes;Adipocytes;Adipocytes;Mesenchymal Stem Cells		3		Adipose tissue, Adipocytes;Mus musculus, Blood;3T3 {CellLine urn:agi-cellline:11027200};Adipocytes;proadipocyte, 3T3 {CellLine urn:agi-cellline:11027200};Adipose tissue, Adipocytes;Adipocytes;Adipose tissue, Adipocytes, 3T3 {CellLine urn:agi-cellline:11027200};Homo sapiens, Bone Marrow, Mesenchymal Stem Cells	10.1016/j.amjcard.2012.08.029;10.1074/jbc.M111.310342;10.1074/jbc.M111.310342;10.1074/jbc.M111.310342;10.3892/ijmm.2013.1350;10.3892/ijmm.2013.1350;10.3892/ijmm.2013.1350;10.3892/ijmm.2013.1350;10.1007/s40618-014-0156-8	2014-12-30 22:41:59	2014-12-30 22:41:59			2012116533;2012116533;2012116533;2013251857;2015797658	1083-351X;1083-351X;1083-351X;1791-244X;1791-244X;1791-244X;1791-244X;1720-8386;1522-1555											0002-9149;0021-9258;0021-9258;0021-9258;1107-3756;0391-4097	The American Journal of Cardiology;Journal of Biological Chemistry;Journal of Biological Chemistry;Journal of Biological Chemistry;International Journal of Molecular Medicine;Journal of Endocrinological Investigation				23062567:1085;22207759:10098;22207759:10155;22207759:10184;23588664:10007;23588664:100;23588664:2;23588664:12;25149084:10099;20040695:1245		Int J Mol Med;Int J Mol Med;Int J Mol Med;Am J Physiol Endocrinol Metab		Regulation: GCG ---> adipogenesis			Regulation	Bone Marrow	Mus musculus;Homo sapiens	public	S0002-9149(12)01994-7		23062567;22207759;22207759;22207759;23588664;23588664;23588664;23588664;25149084;20040695	364329038;364329038;364329038;368759373;602738127
	52			Kundu,A.K.;Putnam,A.J.;Kundu,A.K.;Putnam,A.J.;Kundu,A.K.;Putnam,A.J.;Ghayor,C.;Ehrbar,M.;Miguel,B.S.;Grätz,K.W.;Weber,F.E.;Arita,N.A.;Pelaez,D.;Cheung,H.S.;Arita,N.A.;Pelaez,D.;Cheung,H.S.;Chen,J.H.;Liu,C.;You,L.;Simmons,C.A.;Hanai,Y.;Tokuda,H.;Ishisaki,A.;Matsushima-Nishiwaki,R.;Nakamura,N.;Yoshida,M.;Takai,S.;Ohta,T.;Kozawa,O.;Mauney,J.;Volloch,V.;Mauney,J.;Volloch,V.;Mauney,J.;Volloch,V.;Maune…		mc3t3-e1 {CellLine urn:agi-cellline:11006871};mc3t3-e1 {CellLine urn:agi-cellline:11006871}	Mesenchymal Stem Cells;Mesenchymal Stem Cells;Mesenchymal Stem Cells;Mesenchymal Stem Cells;Osteoblasts;Stromal Cells;Stromal Cells;Stromal Cells;Stromal Cells;Stromal Cells;Mesenchymal Stem Cells;Mesenchymal Stem Cells;Mesenchymal Stem Cells;Osteoblasts;Mesenchymal Stem Cells;Schwann Cells;Mesenchymal Stem Cells;bone marrow stem cells;Mesenchymal Stem Cells;Mesenchymal Stem Cells;Mesenchymal Ste…		3		Mesenchymal Stem Cells;Mesenchymal Stem Cells;Mesenchymal Stem Cells;Bone and Bones;Bone and Bones;Mesenchymal Stem Cells;Osteoblasts;mc3t3-e1 {CellLine urn:agi-cellline:11006871};Bone Marrow, Stromal Cells;Bone Marrow, Stromal Cells;Bone Marrow, Stromal Cells;Bone Marrow, Stromal Cells;Bone Marrow, Stromal Cells;Mesenchymal Stem Cells;Homo sapiens, Mesenchymal Stem Cells;Mesenchymal Stem Cells;O…	10.1016/j.bbrc.2006.06.110;10.1016/j.bbrc.2006.06.110;10.1016/j.bbrc.2006.06.110;10.1016/j.bbrc.2009.02.032;10.1016/j.bbrc.2011.01.068;10.1016/j.bbrc.2011.01.068;10.1016/j.jbiomech.2009.09.016;10.1016/j.mce.2006.02.014;10.1016/j.matbio.2009.04.002;10.1016/j.matbio.2009.04.003;10.1016/j.matbio.2009.04.003;10.1016/j.matbio.2009.09.002;10.1016/j.matbio.2009.09.003;10.1016/S1043-2760(01)00517-3;10.10…	2014-12-30 19:17:40	2014-12-30 19:17:40			2010708866;2011119783;2012175402;2011228685;2013477371;2013029552;2010592339;2012483364;2012483364;2012483364;2013714601;2014112068;2014906523;2014788370;2014338395;2015924200;2015034146;2015173160;2015408605;2015408605;2015238138	1091-6490;1932-6203;1435-5604;1433-2965;1674-8018;2041-4889;1932-6203;1932-6203;1932-6203;1932-6203;1091-6490;1557-7716;1569-1802;1937-335X;1473-2262;1097-4652;1097-4644;1438-2199;1435-5604;1422-0067;1435-5604;1522-1555;1422-6421;1479-6813;1791-244X;1932-6203;1932-6203;1549-5477											0006-291X;0006-291X;0006-291X;0006-291X;0006-291X;0006-291X;0021-9290;0303-7207;0945-053X;0945-053X;0945-053X;0945-053X;0945-053X;1043-2760;1063-4584;1357-2725;8756-3282;8756-3282;0142-9612;0003-9969;0278-6915;8756-3282;0014-2999;0040-8166;0021-9258;0021-9258;0021-9258;0513-5796;1547-3287;0914-8779;0937-941X;1674-800X;0027-8424;0022-3492;0022-3492;0022-3492;1523-0864;1096-6374;1096-6374;1096-6374…	Biochemical and Biophysical Research Communications;Biochemical and Biophysical Research Communications;Biochemical and Biophysical Research Communications;Biochemical and Biophysical Research Communications;Biochemical and Biophysical Research Communications;Biochemical and Biophysical Research Communications;Journal of Biomechanics;Molecular and Cellular Endocrinology;Matrix Biology;Matrix Biol…				16815299:1022;16815299:1181;16815299:1211;19217886:1096;21262199:1018;21262199:1021;19818443:1067;16616413:1103;19375506:1003;19375503:1051;19375503:1052;19761844:1003;19765656:1004;11750856:1020;18455446:1146;22230368:1119;18573356:1092;21914493:1157;23562051:1255;24200306:1174;24055767:1132;24269278:1028;24440171:1131;24472423:1147;11784711:1271;10734116:1183;10734116:1198;20194780:1205;2084475…		J Biol Chem;J Biol Chem;J Biol Chem;Proc Natl Acad Sci U S A;PLoS One;Matrix Biol;Tissue Eng Part A;Eur Cell Mater;J Cell Physiol;J Cell Biochem;Amino Acids;J Bone Miner Metab		Regulation: MAPK1 ---> ossification			Regulation	Bone and Bones;Bone and Bones;Bone Marrow;Bone Marrow;Bone Marrow;Bone Marrow;Bone Marrow;Bone and Bones;Mesenchyme;Bone Marrow;Bone and Bones;Bone Marrow;Bone Marrow;Bone Marrow;Endoderm;Bone of cranium;Bone of cranium;Periodontal Ligament;Periodontal Ligament;Periodontal Ligament;Bone Marrow;Bone Marrow;Periodontal Ligament;Liver;Periodontal Ligament;Blood Vessels;Blood Vessels;Bone Marrow;Bone…	Homo sapiens;Homo sapiens;Homo sapiens;Homo sapiens;Homo sapiens;Homo sapiens;Mus musculus;Homo sapiens;Homo sapiens;Homo sapiens;Mus musculus;Homo sapiens;Homo sapiens;Homo sapiens;Homo sapiens;Mus musculus	public	S0006-291X(06)01408-2;S0006-291X(06)01408-2;S0006-291X(06)01408-2;S0006-291X(09)00285-X;S0006-291X(11)00111-2;S0006-291X(11)00111-2;S0021-9290(09)00507-7;S0303-7207(06)00082-7;S0945-053X(09)00040-7;S0945-053X(09)00041-9;S0945-053X(09)00041-9;S0945-053X(09)00133-4;S0945-053X(09)00134-6;S1043-2760(01)00517-3;S1063-4584(08)00095-2;S1357-2725(11)00365-7;S8756-3282(08)00282-2;S8756-3282(11)01190-2;S01…		16815299;16815299;16815299;19217886;21262199;21262199;19818443;16616413;19375506;19375503;19375503;19761844;19765656;11750856;18455446;22230368;18573356;21914493;23562051;24200306;24055767;24269278;24440171;24472423;11784711;10734116;10734116;20194780;20844755;21155050;20590410;21678127;20683709;23744338;23328670;20844755;22912865;22912865;22912865;24167258;23537125;23537125;23537125;23815527;193…	360224832;361347438;364501275;51018715;369442664;368091903;359839011;365452317;365452317;365452317;370250294;370551877;370551877;370551877;372356787;600434334;52928604;373096302;603774332;604290791;605077112;606140865;606140865;605439297
	12			Seuntjens,E.;Umans,L.;Zwijsen,A.;Sampaolesi,M.;Verfaillie,C.M.;Huylebroeck,D.;Lee,T.K.W.;Castilho,A.;Cheung,V.C.H.;Tang,K.H.;Ma,S.;Ng,I.O.L.;Lee,T.K.W.;Castilho,A.;Cheung,V.C.H.;Tang,K.H.;Ma,S.;Ng,I.O.L.;Katsara,O.;Mahaira,L.G.;Iliopoulou,E.G.;Moustaki,A.;Baxevanis,C.N.;Papamichail,M.;Perez,S.A.;Antsaklis,A.;Loutradis,D.;Stefanidis,K.;Li,Y.-Q.;Li,Y.-Q.;Suzuki,A.;Raya,A.;Kawakami,Y.;Morita,M.;Mats…		HepG 2 {CellLine urn:agi-cellline:11010212};HepG 2 {CellLine urn:agi-cellline:11010212};HepG 2 {CellLine urn:agi-cellline:11010212};HepG 2 {CellLine urn:agi-cellline:11010212};F9 {CellLine urn:agi-cellline:11013410};F9 {CellLine urn:agi-cellline:11013410};F9 {CellLine urn:agi-cellline:11013410}	Embryonic Stem Cells;Embryonic Stem Cells;Embryonic Stem Cells;Embryonic Stem Cells;Embryonic Stem Cells;Hepatocytes;Embryonic Stem Cells;Embryonic Stem Cells		3		Mesoderm;Embryonic Stem Cells;Mesoderm;Embryonic Stem Cells;Mus musculus, Embryonic Stem Cells;Mesoderm;Mesoderm;Mesoderm;Embryonic Stem Cells;Mus musculus, Embryonic Stem Cells;Homo sapiens, Hepatocytes;HepG 2 {CellLine urn:agi-cellline:11010212};HepG 2 {CellLine urn:agi-cellline:11010212};HepG 2 {CellLine urn:agi-cellline:11010212};HepG 2 {CellLine urn:agi-cellline:11010212};Bone and Bones;Meso…	10.1016/j.cytogfr.2009.10.005;10.1016/j.stem.2011.06.005;10.1016/j.stem.2011.06.005;10.1089/scd.2010.0280;10.1089/cell.2009.0033;10.1089/cell.2009.0033;10.1007/978-1-62703-308-4-4;10.1016/j.febslet.2013.11.041;10.1016/j.febslet.2013.11.041;10.1016/j.febslet.2013.11.041;10.1016/j.febslet.2013.11.041;10.1016/j.febslet.2013.11.041;10.1016/j.febslet.2013.11.041;10.1371/journal.pone.0081030;10.1371/jo…	2014-01-20 17:19:45	2014-01-20 17:19:45			2011487078;2010440343;2010440343;2014061012;2014133674;2014265552;2014265552;2014265552;2013387614;2014265552;2014265552;2014265552;2014265552	1557-8534;2152-4998;2152-4998;2152-4998;1932-6203;1748-7838;1932-6203;1932-6203;1932-6203;1549-5477;1873-3468;1932-6203;1932-6203;1932-6203;1932-6203	positive										1359-6101;1934-5909;1934-5909;1547-3287;2152-4971;2152-4971;0027-8424;0027-8424;0027-8424;1064-3745;0014-5793;0014-5793;0014-5793;0014-5793;0014-5793;0014-5793;0027-8424;0014-5793;0014-5793;0890-9369	Cytokine and Growth Factor Reviews;Cell Stem Cell;Cell Stem Cell;Stem Cells and Development;Cellular Reprogramming;Cellular Reprogramming;Methods in Molecular Biology;FEBS Letters;FEBS Letters;FEBS Letters;FEBS Letters;FEBS Letters;FEBS Letters;PLoS ONE;PLoS ONE;PLoS ONE;PLoS ONE;FEBS Letters;FEBS Letters;Genes and Development;PLoS ONE;PLoS ONE;PLoS ONE;PLoS ONE				19892581:1085;21726833:1155;21726833:1224;21204633:10331;20132009:10302;20132009:10162;16801560:1193;16801560:1111;16801560:1085;20132009:3;23456862:10183;24462277:1115;24462277:1114;24462277:1087;24462277:1081;24462277:1079;24462277:1021;24324557:10170;17211451:1110;16801560:1062;19151334:1343;24466030:10241;24466030:10219;24466030:10212;24462277:1118;24462277:1127;23788624:10139;24462277:5;2446…		Proc Natl Acad Sci U S A;Proc Natl Acad Sci U S A;Proc Natl Acad Sci U S A;Cell Reprogram;Cell Res;Proc Natl Acad Sci U S A;FASEB J;FEBS Lett		positive PromoterBinding: STAT3 --+> NANOG			PromoterBinding	Mesoderm;Mesoderm;Mesoderm;Mesoderm;Mesoderm;Bone and Bones;Mesoderm;Endoderm;Inner cell mass;Blastocyst	Mus musculus;Mus musculus;Homo sapiens;Mus musculus;Mus musculus	public	S1359-6101(09)00080-X;S1934-5909(11)00291-8;S1934-5909(11)00291-8;S0014-5793(14)00022-2;S0014-5793(14)00022-2;S0014-5793(14)00022-2;S0014-5793(14)00022-2;S0014-5793(14)00022-2;S0014-5793(14)00022-2;S0014-5793(14)00022-2;S0014-5793(14)00022-2		19892581;21726833;21726833;21204633;20132009;20132009;16801560;16801560;16801560;20132009;23456862;24462277;24462277;24462277;24462277;24462277;24462277;24324557;17211451;16801560;24466030;24466030;24466030;24462277;24462277;23788624;24462277;24466030;24466030;24466030;24466030	362467961;359348651;359348651;372177724;372438588;372852706;372852706;372852706;369144592;372852706;372852706;372852706;372852706
	2			Shyr,C.R.;Kang,H.Y.;Tsai,M.Y.;Liu,N.C.;Ku,P.Y.;Huang,K.E.;Chang,C.;Shyr,C.R.;Kang,H.Y.;Tsai,M.Y.;Liu,N.C.;Ku,P.Y.;Huang,K.E.;Chang,C.;Shyr,C.R.;Kang,H.Y.;Tsai,M.Y.;Liu,N.C.;Ku,P.Y.;Huang,K.E.;Chang,C.;Ciampa,J.;Albanes,D.;Weinstein,S.J.;Hoover,R.;Chatterjee,N.;Ciampa,J.;Holmes,C.;Yeager,M.;Jacobs,K.;Hunter,D.;Thun,M.J.;Gapstur,S.;Virtamo,J.;Giovannucci,E.;Willett,W.C.;Cancel-Tassin,G.;Cussenot,O.…			Embryonic Stem Cells;Embryonic Stem Cells;Embryonic Stem Cells;Stem Cells		2		Embryonic Stem Cells;Embryonic Stem Cells;Embryonic Stem Cells;Stem Cells	10.1210/en.2008-1165;10.1159/000331222	2013-01-16 22:19:28	2013-01-16 22:19:28			2011650902	1945-7170;1945-7170;1945-7170;1423-0062	negative										0001-5652	Human Heredity				19131575:1234;19131575:5;19131575:1044;22086326:10415		Endocrinology;Endocrinology;Endocrinology		negative Expression: NR2C2 ---| NANOG			Expression			public			19131575;19131575;19131575;22086326	51717919
	1			Hwang,W.L.;Yang,M.H.;Tsai,M.L.;Lan,H.Y.;Su,S.H.;Chang,S.C.;Teng,H.W.;Yang,S.H.;Lan,Y.T.;Chiou,S.H.;Wang,H.W.		HT 29 {CellLine urn:agi-cellline:11011331}			1		HT 29 {CellLine urn:agi-cellline:11011331}	10.1053/j.gastro.2011.04.008	2013-01-17 10:17:51	2013-01-17 10:17:51															0016-5085	Gastroenterology				21640118:1124				Regulation: IL8 ---> NANOG			Regulation			public	S0016-5085(11)00517-8		21640118
	1			Aggarwal,A.;Prinz-Wohlgenannt,M.;Gröschel,C.;Tennakoon,S.;Meshcheryakova,A.;Mechtcheriakova,D.;Kállay,E.;Chang,W.;Brown,E.M.		HT 29 {CellLine urn:agi-cellline:11011331}	Stem Cells		1		Stem Cells, HT 29 {CellLine urn:agi-cellline:11011331}	10.1186/s12943-015-0330-4	2015-05-23 17:24:30	2015-05-23 17:24:30			2015975633	1476-4598	negative											Molecular Cancer				25879211:10135				negative Expression: CASR ---| POU5F1			Expression			public			25879211	603887540
	13			Rodriguez,A.M.;Elabd,C.;Delteil,F.;Astier,J.;Vernochet,C.;Saint-Marc,P.;Guesnet,J.;Guezennec,A.;Amri,E.Z.;Dani,C.;Ailhaud,G.;Tsurutani,Y.;Fujimoto,M.;Takemoto,M.;Irisuna,H.;Koshizaka,M.;Onishi,S.;Ishikawa,T.;Mezawa,M.;He,P.;Honjo,S.;Maezawa,Y.;Saito,Y.;Yokote,K.;Vinatier,C.;Mrugala,D.;Jorgensen,C.;Guicheux,J.;Noël,D.;Rosen,E.D.;Rosen,E.D.;van der Horst,G.;Farih-Sips,H.;Löwik,C.W.G.M.;Karperien,M.…		3T3 {CellLine urn:agi-cellline:11027200};3T3 {CellLine urn:agi-cellline:11027200};3T3 {CellLine urn:agi-cellline:11027200};3T3 {CellLine urn:agi-cellline:11027200}	adipose derived stem cell;Fibroblasts;Osteoblasts;Osteoblasts;Osteoblasts;proadipocyte;Adipocytes;Adipocytes;Adipocytes;Stromal Cells;Osteoblasts;Stromal Cells		3		adipose derived stem cell;Fibroblasts;Cartilage, Osteoblasts;Adipose tissue;3T3 {CellLine urn:agi-cellline:11027200};Osteoblasts;Mesenchyme, Osteoblasts;Adipose Tissue, Brown;proadipocyte, 3T3 {CellLine urn:agi-cellline:11027200};Adipocytes;Adipocytes;perichondrium, Adipocytes, 3T3 {CellLine urn:agi-cellline:11027200};Stromal Cells;3T3 {CellLine urn:agi-cellline:11027200};Adrenal Cortex;Osteoblas…	10.1016/j.bbrc.2004.01.053;10.1016/j.bbrc.2011.02.106;10.1016/j.tibtech.2009.02.005;10.1016/j.cmet.2005.12.002;10.1016/j.cmet.2005.12.002;10.1016/j.bone.2003.07.004;10.1016/j.bone.2003.07.004;10.1016/j.bbadis.2013.05.030;10.1146/annurev-biochem-052110-115718;10.1038/onc.2010.454;10.1210/en.2013-1211;10.1089/ten.TEA.2010.0048	2014-12-30 19:13:12	2014-12-30 19:13:12			2012323024;2011062187;2013745734	1091-6490;1545-4509;1476-5594;1945-7170;1937-335X	negative										0006-291X;0006-291X;0167-7799;1550-4131;1550-4131;8756-3282;8756-3282;0925-4439;0021-9533;0021-9533;0021-9533;0066-4154;0950-9232;0013-7227;8756-3282	Biochemical and Biophysical Research Communications;Biochemical and Biophysical Research Communications;Trends in Biotechnology;Cell Metabolism;Cell Metabolism;Bone;Bone;BBA - Molecular Basis of Disease;Annual Review of Biochemistry;Oncogene;Endocrinology				14766202:1125;21356196:1083;19329205:1132;16399497:1023;16399497:1029;100616114:1192;100616114:1193;23735217:1112;18250317:1127;11493644:1191;11493644:1214;11493644:1227;22463691:10916;20890301:10448;24064361:10251;14678849:13;20367246:100		Proc Natl Acad Sci U S A;J Cell Sci;J Cell Sci;J Cell Sci;Bone;Tissue Eng Part A		negative Regulation: SHH ---| adipogenesis			Regulation	Mesenchyme;Adrenal Cortex		public	S0006-291X(04)00088-9;S0006-291X(11)00311-1;S0167-7799(09)00056-0;S1550-4131(05)00376-1;S1550-4131(05)00376-1;S8756-3282(03)00268-0;S8756-3282(03)00268-0;S0925-4439(13)00192-0;ONC2010454		14766202;21356196;19329205;16399497;16399497;23735217;18250317;11493644;11493644;11493644;22463691;20890301;24064361;14678849;20367246	364950449;51097190;370339588
	1			Quan,M.;Cui,J.;Wang,P.;Gao,Y.;Quan,M.;Cui,J.;Xie,K.			Stem Cells		1		Stem Cells	10.1186/1476-4598-12-159	2014-02-20 02:14:25	2014-02-20 02:14:25			2013792167	1476-4598												Molecular Cancer				24325450:10125				Expression: SHH ---> POU5F1			Expression			public			24325450	52915007
	13			Nawa,K.;Ikeno,H.;Matsuhashi,N.;Ogasawara,T.;Otsuka,E.;Hogan,J.C.;Stephens,J.M.;Hogan,J.C.;Stephens,J.M.;Hogan,J.C.;Stephens,J.M.;Belmonte,N.;Phillips,B.W.;Massiera,F.;Villageois,P.;Wdziekonski,B.;Saint-Marc,P.;Nichols,J.;Aubert,J.;Saeki,K.;Yuo,A.;Narumiya,S.;Ailhaud,G.;Dani,C.;Belmonte,N.;Phillips,B.W.;Massiera,F.;Villageois,P.;Wdziekonski,B.;Saint-Marc,P.;Nichols,J.;Aubert,J.;Saeki,K.;Yuo,A.;Nar…		3T3 {CellLine urn:agi-cellline:11027200};3T3 {CellLine urn:agi-cellline:11027200};3T3 {CellLine urn:agi-cellline:11027200};3T3 {CellLine urn:agi-cellline:11027200};M1 {CellLine urn:agi-cellline:11010281};3T3 {CellLine urn:agi-cellline:11027200}	Adipocytes;Stromal Cells;proadipocyte;Embryonic Stem Cells;Fibroblasts;proadipocyte;Stromal Cells;Myeloid Cells;Pluripotent Stem Cells;Adipocytes;Stromal Cells;Stem Cells;Osteoblasts;Hepatocytes		3		Adipocytes;Bone Marrow, Stromal Cells, 3T3 {CellLine urn:agi-cellline:11027200};proadipocyte, 3T3 {CellLine urn:agi-cellline:11027200};3T3 {CellLine urn:agi-cellline:11027200};Embryonic Stem Cells;Fibroblasts;Bone Marrow, proadipocyte, 3T3 {CellLine urn:agi-cellline:11027200};Mus musculus, Stromal Cells;Bone and Bones, Myeloid Cells;Central Nervous System, Pluripotent Stem Cells, M1 {CellLine urn…	10.1016/j.diff.2013.07.005;10.2174/138161211795164202;10.1242/jcs.079699;10.1100/2012/793823;10.1371/journal.pone.0057874;10.1371/journal.pone.0058796	2014-12-30 22:32:11	2014-12-30 22:32:11			2011317789;2011431718;2012215012;2013153118;2013190690	1873-4286;1477-9137;1932-6203;1932-6203											0301-4681;0022-0795;0022-0795;0022-0795;0888-8809;0888-8809;0021-9258;0021-9258;0021-9258;0021-9258;0021-9258;1381-6128;0021-9533;1537-744X;0074-7718	Differentiation;Current Pharmaceutical Design;Journal of Cell Science;The Scientific World Journal;PLoS ONE;PLoS ONE				23995451:1106;15930175:1059;15930175:1262;15930175:1300;11682632:1053;11682632:1072;17028188:1066;17028188:1258;12782633:1042;12072446:1054;10455174:1297;21375496:10146;21807935:10097;22500143:10324;23520483:10494;23533592:10589;8458718:2		J Endocrinol;J Endocrinol;J Endocrinol;Mol Endocrinol;Mol Endocrinol;J Biol Chem;J Biol Chem;J Biol Chem;J Biol Chem;J Biol Chem;Int Rev Exp Pathol		Regulation: LIF ---> adipogenesis			Regulation	Bone Marrow;Bone Marrow;Bone and Bones;Central Nervous System;Bone Marrow;Bone and Bones;Bone Marrow	Mus musculus	public	S0301-4681(13)00062-5		23995451;15930175;15930175;15930175;11682632;11682632;17028188;17028188;12782633;12072446;10455174;21375496;21807935;22500143;23520483;23533592;8458718	361915617;362285406;364623115;368490085;368580452
	1			Lin,S.-J.;Ho,H.-C.;Lee,Y.-F.;Liu,N.-C.;Liu,S.;Li,G.;Shyr,C.-R.;Chang,C.;Shyr,C.-R.;Chang,C.			Adipocytes		1		Mus musculus, Trabecular substance of bone, Adipocytes	10.1186/1477-7827-10-43	2014-12-31 06:39:15	2014-12-31 06:39:15			2012555192	1477-7827												Reproductive Biology and Endocrinology				100001334:10177				Regulation: NR2C2 ---> adipogenesis			Regulation		Mus musculus	public				52054024
	1			Yang,K.;Han,S.;Shin,Y.;Ko,E.;Kim,J.;Park,K.I.;Chung,S.;Cho,S.W.			neural stem cells		1		neural stem cells	10.1016/j.biomaterials.2013.05.067	2013-08-04 23:39:11	2013-08-04 23:39:11					positive										0142-9612	Biomaterials				23777909:1084				positive Expression: HIF1A --+> NANOG			Expression			public	S0142-9612(13)00659-5		23777909
	11			Lee,J.S.;Park,J.-H.;Kwon,I.K.;Lim,J.Y.;Dingwall,M.;Marchildon,F.;Gunanayagam,A.;Louis,C.S.;Wiper-Bergeron,N.;Kim,C.Y.;Kim,G.N.;Wiacek,J.L.;Chen,C.Y.;Kim,K.H.;Marchildon,F.;St-Louis,C.;Akter,R.;Roodman,V.;Wiper-Bergeron,N.L.;Marchildon,F.;St-Louis,C.;Akter,R.;Roodman,V.;Wiper-Bergeron,N.L.;Marchildon,F.;St-Louis,C.;Akter,R.;Roodman,V.;Wiper-Bergeron,N.L.;Marchildon,F.;St-Louis,C.;Akter,R.;Roodman,…		3T3 {CellLine urn:agi-cellline:11027200};3T3 {CellLine urn:agi-cellline:11027200};3T3 {CellLine urn:agi-cellline:11027200};3T3 {CellLine urn:agi-cellline:11027200}	proadipocyte;proadipocyte;Mesenchymal Stem Cells;proadipocyte;Mesenchymal Stem Cells;Mesenchymal Stem Cells;Adipocytes;Adipocytes;Adipocytes		3		3T3 {CellLine urn:agi-cellline:11027200};proadipocyte;proadipocyte;Mesenchymal Stem Cells, 3T3 {CellLine urn:agi-cellline:11027200};proadipocyte, 3T3 {CellLine urn:agi-cellline:11027200};3T3 {CellLine urn:agi-cellline:11027200};Homo sapiens, Mesenchymal Stem Cells;Mesenchymal Stem Cells;Adipocytes;Mus musculus, Plasma;Adipocytes;Adipocytes	10.1016/j.bbrc.2011.05.042;10.1016/j.diff.2011.05.003;10.1016/j.bbrc.2012.08.125;10.2337/db10-0801;10.2337/db10-0801;10.1210/er.2010-0018;10.1242/jcs.079699;10.2337/db11-1620;10.2337/db11-1620;10.1074/jbc.M109.054536;10.1007/s12079-014-0252-8	2014-12-30 19:30:48	2014-12-30 19:30:48			2011074257;2011074257;2011318184;2011431718;2012256491;2012256491;2015621128	1083-351X;1083-351X;1083-351X;1083-351X;1083-351X;1083-351X;1939-327X;1939-327X;1477-9137;1939-327X;1939-327X;1083-351X;1873-961X	negative										0006-291X;0301-4681;0006-291X;0021-9258;0021-9258;0012-1797;0012-1797;0163-769X;0021-9533;0012-1797;0012-1797;1873-9601	Biochemical and Biophysical Research Communications;Differentiation;Biochemical and Biophysical Research Communications;Diabetes;Diabetes;Endocrine Reviews;Journal of Cell Science;Diabetes;Diabetes;Journal of Cell Communication and Signaling				21605549:1017;21612856:1026;22974981:1006;20179325:1068;20179325:1213;20179325:1344;20179325:1359;20179325:1377;20179325:1378;18203713:1169;15623506:1310;21270259:10156;21270259:10363;21173384:10054;21807935:10276;22396202:10027;22396202:10396;20179325:100;25354561:10148		J Biol Chem;J Biol Chem;J Biol Chem;J Biol Chem;J Biol Chem;J Biol Chem;J Biol Chem;J Biol Chem;J Biol Chem		negative Regulation: SMAD3 ---| adipogenesis			Regulation		Homo sapiens;Mus musculus	public	S0006-291X(11)00802-3;S0301-4681(11)00068-5;S0006-291X(12)01693-2		21605549;21612856;22974981;20179325;20179325;20179325;20179325;20179325;20179325;18203713;15623506;21270259;21270259;21173384;21807935;22396202;22396202;20179325;25354561	361210550;361210550;361916931;362285406;364736440;364736440;604095495
	8			Hall,J.;Guo,G.;Wray,J.;Eyres,I.;Nichols,J.;Grotewold,L.;Morfopoulou,S.;Humphreys,P.;Mansfield,W.;Walker,R.;Tomlinson,S.;Smith,A.;Balakrishnan,S.K.;Witcher,M.;Emerson,B.M.;Berggren,T.W.;Witcher,M.;Lee,Y.L.;Peng,Q.;Fong,S.W.;Chen,A.C.H.;Lee,K.F.;Ng,E.H.Y.;Yeung,W.S.B.;Nagy,A.;Nagy,A.;Sudheer,S.;Lehrach,H.;Adjaye,J.;Sudheer,S.;Bhushan,R.;Fauler,B.;Adjaye,J.;Hall,V.J.;Christensen,J.;Gao,Y.;Schmidt,M.…			Trophoblasts;Epithelial Cells;Embryonic Stem Cells;Embryonic Stem Cells		3		Epithelium;Trophoblasts;Epithelial Cells;Homo sapiens, Embryonic Stem Cells;Sus scrofa, Inner cell mass, Epiblasts;Endoderm;Bone and Bones, Embryonic Stem Cells;Bone and Bones	10.1016/j.stem.2009.11.003;10.1371/journal.pone.0042424;10.1371/journal.pone.0045633;10.1089/scd.2012.0099;10.1002/dvdy.22027;10.1097/MED.0b013e3283405325;10.1161/CIRCRESAHA.113.301792	2014-02-15 06:30:31	2014-02-15 06:30:31			2012460270;2012570919;2012619215;2010639823;2013550291	1932-6203;1932-6203;1557-8534;1932-6203;1524-4571											1934-5909;1547-3287;1058-8388;1752-296X;0009-7330	Cell Stem Cell;PLoS ONE;PLoS ONE;Stem Cells and Development;Current Opinion in Endocrinology, Diabetes and Obesity;Circulation Research				19951688:1120;22879976:10050;23029150:10104;22724507:10271;19618464:2;19564924:1234;20962633:10116;23852538:10199		Dev Dyn;PLoS One		Expression: BMP4 ---> NANOG			Expression	Inner cell mass;Endoderm;Bone and Bones;Bone and Bones	Homo sapiens;Sus scrofa	public	S1934-5909(09)00576-1		19951688;22879976;23029150;22724507;19618464;19564924;20962633;23852538	365375519;365719756;365895541;51121292;52685408
	29			Cho,S.W.;Kim,I.;Kim,S.H.;Rhie,J.W.;Choi,C.Y.;Kim,B.S.;Kakudo,N.;Shimotsuma,A.;Kusumoto,K.;Kakudo,N.;Shimotsuma,A.;Kusumoto,K.;Kakudo,N.;Shimotsuma,A.;Kusumoto,K.;Kimura,I.;Konishi,M.;Asaki,T.;Furukawa,N.;Ukai,K.;Mori,M.;Hirasawa,A.;Tsujimoto,G.;Ohta,M.;Itoh,N.;Fujimoto,M.;Neubauer,M.;Fischbach,C.;Bauer-Kreisel,P.;Lieb,E.;Hacker,M.;Tessmar,J.;Schulz,M.B.;Goepferich,A.;Blunk,T.;Neubauer,M.;Fischbac…		3T3 {CellLine urn:agi-cellline:11027200};3T3 {CellLine urn:agi-cellline:11027200};3T3 {CellLine urn:agi-cellline:11027200};3T3 {CellLine urn:agi-cellline:11027200};3T3 {CellLine urn:agi-cellline:11027200}	proadipocyte;Stem Cells;adipose derived stem cell;adipose derived stem cell;proadipocyte;Mesenchymal Stem Cells;Mesenchymal Stem Cells;Mesenchymal Stem Cells;Myeloid Cells;Mesenchymal Stem Cells;Stem Cells;mesenchymal stroma cell;adipose derived stem cell;Adipocytes;Adipocytes;Mesenchymal Stem Cells;Adipocytes;Mesenchymal Stem Cells;proadipocyte;proadipocyte;Adipocytes;proadipocyte;Endothelial Ce…		3		proadipocyte;Bone Marrow, Stem Cells;adipose derived stem cell;adipose derived stem cell;proadipocyte, 3T3 {CellLine urn:agi-cellline:11027200};Rattus norvegicus, Mesenchymal Stem Cells;Mesenchymal Stem Cells;Homo sapiens, Mesenchymal Stem Cells;Myeloid Cells;Bone Marrow, Mesenchymal Stem Cells;Stem Cells;vascular pedicle;vascular pedicle;Femur;mesenchymal stroma cell;adipose derived stem cell;Bo…	10.1016/j.bbrc.2006.04.089;10.1016/j.bbrc.2007.05.070;10.1016/j.bbrc.2007.05.070;10.1016/j.bbrc.2007.05.070;10.1016/j.bbrc.2009.02.011;10.1016/j.febslet.2004.10.020;10.1016/j.febslet.2004.10.020;10.1016/j.febslet.2004.10.020;10.1016/j.febslet.2004.10.020;10.1016/j.febslet.2004.10.020;10.1016/S0094-1298(03)00072-5;10.1016/S0094-1298(03)00072-5;10.1016/j.biomaterials.2008.05.028;10.1016/j.biomateri…	2014-12-30 18:49:18	2014-12-30 18:49:18			2012434408;2012546353;2013549877;2010592339;2014073360;2015296078	1932-6203;1573-4978;1432-0878;1471-2474;1932-6203;1873-4286;1607-8438;1932-6203;1932-6203;1471-2164;1932-6203;1932-6203;1932-6203	positive										0006-291X;0006-291X;0006-291X;0006-291X;0006-291X;0014-5793;0014-5793;0014-5793;0014-5793;0014-5793;0094-1298;0094-1298;0142-9612;0142-9612;1742-7061;8756-3282;8756-3282;8756-3282;8756-3282;8756-3282;8756-3282;0142-9612;0141-8130;0021-9258;0021-9258;0021-9258;0021-9258;0021-9258;0027-8424;0027-8424;0027-8424;0027-8424;0027-8424;0301-4851;0302-766X;1381-6128;1076-3279;1076-3279;0014-5793;1076-3279…	Biochemical and Biophysical Research Communications;Biochemical and Biophysical Research Communications;Biochemical and Biophysical Research Communications;Biochemical and Biophysical Research Communications;Biochemical and Biophysical Research Communications;FEBS Letters;FEBS Letters;FEBS Letters;FEBS Letters;FEBS Letters;Clinics in Plastic Surgery;Clinics in Plastic Surgery;Biomaterials;Biomate…				16690020:1125;17543283:1107;17543283:1111;17543283:1113;19351598:1066;15527799:1012;15527799:1082;15527799:1116;15527799:1133;15527799:1134;100190007:1144;100190007:1145;18571717:1139;20080298:1173;20688199:1156;18420480:1239;18420480:1242;20510392:1102;20510392:1105;20510392:1110;20510392:1128;23092860:1159;24560946:1113;17028188:1246;17028188:1247;17028188:1289;12270934:1044;10969069:1204;94482…		J Biol Chem;J Biol Chem;J Biol Chem;J Biol Chem;J Biol Chem;Proc Natl Acad Sci U S A;Proc Natl Acad Sci U S A;Proc Natl Acad Sci U S A;Proc Natl Acad Sci U S A;Proc Natl Acad Sci U S A;PLoS One;Tissue Eng;Tissue Eng;FEBS Lett;Tissue Eng;Biochem Biophys Res Commun;Biochem Biophys Res Commun;Connect Tissue Res;Am J Physiol Endocrinol Metab;Am J Physiol Endocrinol Metab;PLoS One;PLoS One		positive Regulation: FGF2 --+> adipogenesis			Regulation	Bone Marrow;Bone Marrow;vascular pedicle;vascular pedicle;Femur;Bone Marrow;Bone and Bones;Fetus;Anterior thoracic region;Mesenchyme;Bone Marrow;Bone and Bones;Bone and Bones;Bone Marrow;Bone Marrow	Rattus norvegicus;Homo sapiens;Mus musculus;Mus musculus;Rattus norvegicus;Mus musculus;Bos taurus;Mus musculus;Homo sapiens;Homo sapiens;Homo sapiens;Homo sapiens;Homo sapiens;Mus musculus;Homo sapiens;Homo sapiens;Homo sapiens;Homo sapiens;Rattus norvegicus;Homo sapiens;Homo sapiens	public	S0006-291X(06)00926-0;S0006-291X(07)01023-6;S0006-291X(07)01023-6;S0006-291X(07)01023-6;S0006-291X(09)00266-6;S0014-5793(04)01250-5;S0014-5793(04)01250-5;S0014-5793(04)01250-5;S0014-5793(04)01250-5;S0014-5793(04)01250-5;S0094-1298(03)00072-5;S0094-1298(03)00072-5;S0142-9612(08)00388-8;S0142-9612(09)01440-9;S1742-7061(10)00357-0;S8756-3282(08)00068-9;S8756-3282(08)00068-9;S8756-3282(10)01254-8;S87…		16690020;17543283;17543283;17543283;19351598;15527799;15527799;15527799;15527799;15527799;18571717;20080298;20688199;18420480;18420480;20510392;20510392;20510392;20510392;23092860;24560946;17028188;17028188;17028188;12270934;10969069;9448285;9448285;9448285;9448285;9448285;20844755;21786158;22437875;23898974;20844755;23432676;10941222;11886663;15527799;16411830;16690020;16690020;21966879;18940940…	51538934;51924222;52718701;359839011;372209307;605562078
	2			Quail,D.F.;Siegers,G.M.;Jewer,M.;Postovit,L.M.;Itoh,F.;Watabe,T.;Miyazono,K.					2		Endoderm;Inner cell mass, Epiblasts	10.1016/j.biocel.2012.12.021;10.1016/j.semcdb.2014.05.017	2014-06-15 15:37:08	2014-06-15 15:37:08					positive										1357-2725;1084-9521	International Journal of Biochemistry and Cell Biology;Seminars in Cell and Developmental Biology				23291354:1137;24910449:1096				positive Expression: SMAD3 --+> POU5F1			Expression	Endoderm;Inner cell mass		public	S1357-2725(12)00417-7;S1084-9521(14)00172-4		23291354;24910449
	18			Sen,B.;Xie,Z.;Case,N.;Styner,M.;Rubin,C.T.;Rubin,J.;Wang,F.S.;Ko,J.Y.;Weng,L.H.;Yeh,D.W.;Ke,H.J.;Wu,S.L.;Monroe,D.G.;McGee-Lawrence,M.E.;Oursler,M.J.;Westendorf,J.J.;Georgiou,K.R.;King,T.J.;Scherer,M.A.;Zhou,H.;Foster,B.K.;Xian,C.J.;Swope,D.;Li,J.;Radice,G.L.;Georgiou,K.R.;King,T.J.;Scherer,M.A.;Zhou,H.;Foster,B.K.;Xian,C.J.;López-Victorio,C.J.;Velez-delValle,C.;Beltrán-Langarica,A.;Kuri-Harcuch,…		3T3 {CellLine urn:agi-cellline:11027200};3T3 {CellLine urn:agi-cellline:11027200};3T3 {CellLine urn:agi-cellline:11027200}	Mesenchymal Stem Cells;Adipocytes;mesenchyme cell;Stromal Cells;Stromal Cells;proadipocyte;Mesenchymal Stem Cells;Adipocytes;proadipocyte;Mesenchymal Stem Cells;Adipocytes;Mesenchymal Stem Cells;Adipocytes;Mesenchymal Stem Cells;Adipocytes;proadipocyte;proadipocyte;Muscle Cells;Adipocytes		3		Mesenchymal Stem Cells;Bone and Bones, Adipocytes;mesenchyme cell;Stromal Cells;Heart;Stromal Cells;proadipocyte;Mesenchymal Stem Cells;Adipocytes;proadipocyte;Mesenchymal Stem Cells;Mus musculus, Adipocytes;Mesenchymal Stem Cells;Adipocytes;Mesenchymal Stem Cells, 3T3 {CellLine urn:agi-cellline:11027200};Adipocytes;proadipocyte, 3T3 {CellLine urn:agi-cellline:11027200};proadipocyte, 3T3 {CellLin…	10.1016/j.jbiomech.2010.11.022;10.1016/j.lfs.2009.09.009;10.1016/j.gene.2011.10.044;10.1016/j.bone.2012.03.027;10.1016/j.cellsig.2012.09.025;10.1016/j.bone.2012.03.027;10.1016/j.bbrc.2013.01.069;10.3858/emm.2012.44.10.069;10.1371/journal.pone.0051746;10.1210/en.2008-0687;10.1089/scd.2008.0154;10.1002/stem.732;10.1016/j.bbamcr.2014.06.008;10.1016/j.bbamcr.2014.06.008;10.1016/j.bbamcr.2014.06.008;1…	2014-12-30 20:22:39	2014-12-30 20:22:39			2012638273;2012742223;2015698439	1083-351X;2092-6413;1932-6203;1557-8534;1549-4918;1083-351X	positive										0021-9290;0024-3205;0378-1119;8756-3282;0898-6568;8756-3282;0006-291X;0013-7227;0021-9258;1226-3613;0013-7227;0167-4889;0167-4889;0167-4889;0898-6568;0193-1849;0193-1849;0006-3002;0021-9258	Journal of Biomechanics;Life Sciences;Gene;Bone;Cellular Signalling;Bone;Biochemical and Biophysical Research Communications;Experimental and Molecular Medicine;PLoS ONE;BBA - Molecular Cell Research;BBA - Molecular Cell Research;BBA - Molecular Cell Research;Cellular Signalling;Journal of Biological Chemistry				21130997:1075;19782693:1114;100336374:1317;100620718:1143;23022961:1163;22484100:1143;23376715:1089;18687779:1043;19840939:1274;16464856:1269;22859500:10132;23272157:10353;18687779:4;18690793:10;21898699:2;24949891:1028;24949891:1138;24949891:1140;25038456:1105;16757548:1072;16757548:1247;24949891:6;100000432:10374		Endocrinology;J Biol Chem;J Biol Chem;Endocrinology;Stem Cells Dev;Stem Cells;Am J Physiol Endocrinol Metab;Am J Physiol Endocrinol Metab;Biochim Biophys Acta		positive Regulation: GSK3B --+> adipogenesis			Regulation	Bone and Bones;Heart	Mus musculus;Homo sapiens;Mus musculus	public	S0021-9290(10)00648-2;S0024-3205(09)00387-7;S0378-1119(11)00650-0;S8756-3282(12)00762-4;S0898-6568(12)00267-7;S8756-3282(12)00762-4;S0006-291X(13)00148-4;S0167-4889(14)00211-0;S0167-4889(14)00211-0;S0167-4889(14)00211-0;S0898-6568(14)00239-3		21130997;19782693;23022961;22484100;23376715;18687779;19840939;16464856;22859500;23272157;18687779;18690793;21898699;24949891;24949891;24949891;25038456;16757548;16757548;24949891	365952494;366299115;601582078
	1			Nishi,M.;Kondo,A.;Ryoa,A.;Nagashima,Y.;Okayama,A.;Hirano,H.;Akutsu,H.;Toyoda,M.;Umezawa,A.;Masui,S.;Kimura,H.;Perrem,K.;Shigeri,Y.;Yamamoto,N.;Lee,S.W.;Nishi,M.;Kondo,A.;Ryoa,A.;Nagashima,Y.;Okayama,A.;Hirano,H.;Akutsu,H.;Toyoda,M.;Umezawa,A.;Masui,S.;Kimura,H.;Perrem,K.;Shigeri,Y.;Yamamoto,N.;Lee,S.W.;Nishi,M.;Kondo,A.;Ryoa,A.;Nagashima,Y.;Okayama,A.;Hirano,H.;Akutsu,H.;Toyoda,M.;Umezawa,A.;Masu…		HeLa {CellLine urn:agi-cellline:11013434};HeLa {CellLine urn:agi-cellline:11013434}	Pluripotent Stem Cells;Stem Cells		1		HeLa {CellLine urn:agi-cellline:11013434};HeLa {CellLine urn:agi-cellline:11013434};Pluripotent Stem Cells;Stem Cells	10.1074/jbc.M110.187989;10.1074/jbc.M110.187989;10.1074/jbc.M110.187989;10.1074/jbc.M110.187989	2013-06-21 14:16:21	2013-06-21 14:16:21			2011175593;2011175593;2011175593;2011175593	1083-351X;1083-351X;1083-351X;1083-351X	positive										0021-9258;0021-9258;0021-9258;0021-9258	Journal of Biological Chemistry;Journal of Biological Chemistry;Journal of Biological Chemistry;Journal of Biological Chemistry				21296877:10165;21296877:10166;21296877:10168;21296877:10256				positive Regulation: PIN1 --+> POU5F1			Regulation			public			21296877;21296877;21296877;21296877	361523114;361523114;361523114;361523114
	8			Vizlin-Hodzic,D.;Johansson,H.;Ryme,J.;Simonsson,T.;Simonsson,S.;Do,D.V.;Ueda,J.;Hossain,M.Z.;Poellinger,L.;Fu,X.-Y.;Do,D.V.;Zhou,Y.;Lin,P.J.;Wu,Q.;Knowles,B.B.;Fu,X.-Y.;Messerschmidt,D.M.;Lorthongpanich,C.;Knowles,B.B.;Solter,D.;Feng,B.;Guo,G.;Robson,P.;Ng,H.H.;Zhang,W.;Moh,A.;Fu,X.-Y.;Poellinger,L.;Solter,D.;Fu,X.-Y;Do,D.V.;Ueda,J.;Hossain,M.Z.;Poellinger,L.;Fu,X.-Y.;Do,D.V.;Zhou,Y.;Lin,P.J.;Wu,…			Embryonic Stem Cells;Embryonic Stem Cells;Embryonic Stem Cells;Pluripotent Stem Cells;Pluripotent Stem Cells;Embryonic Stem Cells;Embryonic Stem Cells;Embryonic Stem Cells;Embryonic Stem Cells;Embryonic Stem Cells;Stem Cells;Embryonic Stem Cells;Embryonic Stem Cells		3		Endoderm;Embryonic Stem Cells;Embryonic Stem Cells;Mus musculus, Embryonic Stem Cells;Pluripotent Stem Cells;Pluripotent Stem Cells;Embryonic Stem Cells;Embryonic Stem Cells;Embryonic Stem Cells;Embryonic Stem Cells;Embryonic Stem Cells;Stem Cells;Mus musculus, Embryonic Stem Cells;Mus musculus, Embryonic Stem Cells	10.1089/cell.2010.0075;10.1101/gad.221176.113;10.1101/gad.221176.113;10.1101/gad.221176.113;10.1101/gad.221176.113;10.1101/gad.221176.113;10.1101/gad.221176.113;10.1101/gad.221176.113;10.1263/jbb.102.304;10.1016/j.bbagrm.2013.10.001;10.1016/j.bbagrm.2013.10.001;10.3892/ijo.2013.2195	2014-02-07 03:36:33	2014-02-07 03:36:33			2011101401;2013387614;2013387614;2013387614;2013387614;2013387614;2013387614;2013387614;2014138578	2152-4998;1549-5477;1549-5477;1549-5477;1549-5477;1549-5477;1549-5477;1549-5477;2152-4998;1791-2423											2152-4971;0890-9369;0890-9369;0890-9369;0890-9369;0890-9369;0890-9369;0890-9369;1389-1723;1874-9399;1874-9399;1019-6439	Cellular Reprogramming;Genes and Development;Genes and Development;Genes and Development;Genes and Development;Genes and Development;Genes and Development;Genes and Development;Journal of Bioscience and Bioengineering;BBA - Gene Regulatory Mechanisms;BBA - Gene Regulatory Mechanisms;International Journal of Oncology				21235343:10371;23788624:10139;23788624:10241;23788624:10170;23788624:10167;23788624:10138;23788624:10131;23788624:10126;20132009:3;101759335:1087;24145198:1111;24145198:1112;24297508:10167;20508149:1234;19151334:1343		Cell Reprogram;Proc Natl Acad Sci U S A;FASEB J		PromoterBinding: STAT3 ---> POU5F1			PromoterBinding	Endoderm	Mus musculus;Mus musculus;Mus musculus	public	S1389-1723(06)70667-3;S1874-9399(13)00142-9;S1874-9399(13)00142-9		21235343;23788624;23788624;23788624;23788624;23788624;23788624;23788624;20132009;24145198;24145198;24297508	361291511;369144592;369144592;369144592;369144592;369144592;369144592;369144592;372458892
	5			Lai,Y.-S.;Chang,C.-W.;Pawlik,K.M.;Zhou,D.;Renfrow,M.B.;Townes,T.M.;Lai,Y.-S.;Chang,C.-W.;Pawlik,K.M.;Zhou,D.;Renfrow,M.B.;Townes,T.M.;Kraus,W.L.;Hottiger,M.O.;Doege,C.A.;Inoue,K.;Yamashita,T.;Rhee,D.B.;Travis,S.;Fujita,R.;Guarnieri,P.;Bhagat,G.;Vanti,W.B.;Shih,A.;Levine,R.L.;Nik,S.;Chen,E.I.;Abeliovich,A.;Singh,S.;Padovani,D.;Leslie,R.A.;Chiku,T.;Banerjee,R.;Singh,S.;Padovani,D.;Leslie,R.A.;Chiku…			Embryonic Stem Cells;somatic cells;somatic cells;Embryonic Stem Cells;Embryonic Stem Cells		3		Embryonic Stem Cells;somatic cells;somatic cells;Embryonic Stem Cells;Embryonic Stem Cells	10.1073/pnas.1108595109;10.1016/j.mam.2013.01.005	2014-01-19 22:15:22	2014-01-19 22:15:22			2012140515	1091-6490;1476-4687											0027-8424;0098-2997;0021-9258;0021-9258;0021-9258;0021-9258;0021-9258;0021-9258	Proceedings of the National Academy of Sciences of the United States of America;Molecular Aspects of Medicine				22362888:10078;23357755:1099;22902501:5;19531479:1198;19531479:1142;19531479:1137;19531481:1198;19531481:1142;19531481:1137		Nature;J Biol Chem;J Biol Chem;J Biol Chem;J Biol Chem;J Biol Chem;J Biol Chem		DirectRegulation: PARP1 ---> POU5F1			DirectRegulation			public	S0098-2997(13)00006-X		22362888;23357755;22902501;19531479;19531479;19531479;19531481;19531481;19531481	364397702
	1			Korenjak,M.;Anderssen,E.;Ramaswamy,S.;Whetstine,J.R.;Dyson,N.J.		saos-2 {CellLine urn:agi-cellline:11007866}			1		saos-2 {CellLine urn:agi-cellline:11007866}	10.1128/MCB.00536-12	2015-04-19 02:49:45	2015-04-19 02:49:45			2012660082	1098-5549	negative										0270-7306	Molecular and Cellular Biology				22927638:10367				negative Regulation: E2F1 ---| ossification			Regulation			public			22927638	366025897
	15			Fowden,A.L.;Papatsoris,A.G.;Karamouzis,M.V.;Papavassiliou,A.G.;Jia,D.;Heersche,J.N.M.;Bajoria,R.;Sooranna,S.R.;Ward,S.;Chatterjee,R.;Mukherjee,A.;Rotwein,P.;DiGirolamo,D.J.;Mukherjee,A.;Fulzele,K.;Gan,Y.;Cao,X.;Frank,S.J.;Clemens,T.L.;Kawashima,Y.;Kanzaki,S.;Takahashi,S.-I.;Xian,L.;Wu,X.;Pang,L.;Lou,M.;Qiu,T.;Crane,J.;Frassica,F.;Zhang,L.;Wan,M.;Cao,X.;Xian,L.;Wu,X.;Pang,L.;Rosen,C.J.;Crane,J.;Ro…			Osteoblasts;Osteoblasts;Osteoblasts;mesenchymal stroma cell;mesenchymal stroma cell;Osteoblasts;Chondrocytes;Osteoblasts		3		Skin, Muscles;Bone and Bones, Osteoblasts;epiphyseal cartilage;Bone and Bones, Osteoblasts;Mus musculus, Trabecular substance of bone, Osteoblasts;Mus musculus, Respiratory Diaphragm, Muscles;Bone Matrix;Mus musculus, Cerebral cortex;Homo sapiens, mesenchymal stroma cell;Homo sapiens, mesenchymal stroma cell;Osteoblasts;Limb;Mus musculus, Cartilage, Chondrocytes;Bone and Bones;Bone and Bones;Mus …	10.1016/S0143-4004(03)00080-8;10.1016/j.molmed.2004.12.005;10.1016/S8756-3282(00)00400-2;10.1016/j.bone.2005.11.003;10.1507/endocrj.EJ11-0258;10.1038/nm.2793;10.1002/jbmr.2433;10.1016/j.bone.2015.02.026;10.1016/j.bone.2015.02.026;10.1073/pnas.1502301112;10.1073/pnas.1502301112;10.1096/fj.14-258970;10.1210/en.2014-1945;10.1210/en.2014-1945;10.1016/j.ghir.2015.09.004;10.1016/j.ghir.2015.09.004	2014-12-30 20:53:33	2014-12-30 20:53:33			2012184088;2012401202;2015944682;2015944682;2015163751;2015257848;2015257848	1348-4540;1546-170X;1523-4681;1091-6490;1091-6490;1530-6860;1945-7170;1945-7170	positive										0143-4004;1471-4914;8756-3282;8756-3282;0888-8809;0021-9258;0918-8959;1078-8956;8756-3282;8756-3282;0027-8424;0027-8424;0892-6638;0013-7227;0013-7227;1096-6374;1096-6374	Placenta;Trends in Molecular Medicine;Bone;Bone;Endocrine Journal;Nature Medicine;Bone;Bone;Proceedings of the National Academy of Sciences of the United States of America;Proceedings of the National Academy of Sciences of the United States of America;FASEB Journal;Endocrinology;Endocrinology;Growth Hormone & IGF Research;Growth Hormone & IGF Research				13129676:1047;15694866:1045;11113389:1120;16337840:1082;18292241:1047;17698843:1208;22008389:10032;22729283:10023;25502173:8;100000190:1144;25744063:1146;25825734:10029;25825734:10151;25746793:10509;26076041:10038;26076041:10228;100000572:1297;100000572:1299		Mol Endocrinol;J Biol Chem;J Bone Miner Res		positive Regulation: IGF1R --+> ossification			Regulation	Skin;Bone and Bones;Bone and Bones;Respiratory Diaphragm;Bone Matrix;Cerebral cortex;Limb;Bone and Bones;Bone and Bones;Endosteum;Bone and Bones	Mus musculus;Mus musculus;Mus musculus;Homo sapiens;Homo sapiens;Mus musculus;Mus musculus;Mus musculus	public	S0143-4004(03)00080-8;S1471-4914(04)00314-4;S8756-3282(00)00400-2;S8756-3282(05)00448-5;NM2793;S8756-3282(15)00071-X;S8756-3282(15)00071-X;S1096-6374(15)30031-9;S1096-6374(15)30031-9		13129676;15694866;11113389;16337840;18292241;17698843;22008389;22729283;25502173;25744063;25825734;25825734;25746793;26076041;26076041	364529224;52077298;603852248;603852248;604996291;605551903;605551903
	2			Chien,C.S.;Wang,M.L.;Chu,P.Y.;Chang,Y.L.;Liu,W.H.;Yu,C.C.;Lan,Y.T.;Huang,P.I.;Lee,Y.Y.;Chen,Y.W.;Lo,W.L.;Chiou,S.H.;Morshedi,A.;Dröge,P.;Ren,Z.;Li,J.			Pluripotent Stem Cells;Stem Cells		2		Pluripotent Stem Cells;Stem Cells	10.1158/0008-5472.CAN-14-2215;10.1007/s12015-012-9373-8	2015-04-19 04:39:11	2015-04-19 04:39:11				1538-7445;1558-6804											1550-8943	Stem Cell Reviews and Reports				25858147:5;22547345:10182		Cancer Res		Expression: HMGA2 ---> POU5F1			Expression			public			25858147;22547345	51997452
	2			Park,T.S.;Huo,J.S.;Peters,A.;Verma,K.;Zimmerlin,L.;Kaplan,I.M.;Zambidis,E.T.;Park,T.S.;Huo,J.S.;Peters,A.;Verma,K.;Zimmerlin,L.;Kaplan,I.M.;Zambidis,E.T.;Talbot Jr.,C.C.;O’Connor,M.D.;Wederell,E.;Robertson,G.;Delaney,A.;Morozova,O.;Poon,S.S.S.;Yap,D.;Fee,J.;Zhao,Y.;McDonald,H.;Zeng,T.;Hirst,M.;Marra,M.A.;Aparicio,S.A.J.R.;Eaves,C.J.			Embryonic Stem Cells;embryonal carcinoma stem cell		2		vibrissa, Embryonic Stem Cells;embryonal carcinoma stem cell	10.1371/journal.pone.0042838;10.1016/j.exphem.2011.05.008	2013-01-17 08:15:28	2013-01-17 08:15:28			2012468820	1932-6203											0301-472X	PLoS ONE;Experimental Hematology				22905176:10212;21689726:1187				PromoterBinding: E2F1 ---> POU5F1			PromoterBinding	vibrissa		public	S0301-472X(11)00238-4		22905176;21689726	365400254
	17			Zhang,Z.;Liao,B.;Xu,M.;Jin,Y.;Pijnappel,W.W.M.P.;Baltissen,M.P.A.;Bergsma,A.J.;Lijnzaad,P.;Sameith,K.;Holstege,F.C.P.;Timmers,H.T.M.;Pijnappel,W.W.M.P.;Baltissen,M.P.A.;Mischerikow,N.;Altelaar,A.F.M.;Heck,A.J.R.;Timmers,H.T.M.;Pijnappel,W.W.M.P.;Bergsma,A.J.;Van Der Wal,E.;Esch,D.;Wu;Zhang,Z.;Liao,B.;Xu,M.;Jin,Y.;Berrill,A.;Tan,H.L.;Wuang,S.C.;Fong,W.J.;Choo,A.B.;Oh,S.K.;Redmer,T.;Diecke,S.;Grigo…			Embryonic Stem Cells;Embryonic Stem Cells;Embryonic Stem Cells;Embryonic Stem Cells;Embryonic Stem Cells;Trophoblasts;Embryonic Stem Cells;neural stem cells;Embryonic Stem Cells;Embryonic Stem Cells;Embryonic Stem Cells;Embryonic Stem Cells;Embryonic Stem Cells;Embryonic Stem Cells;Embryonic Stem Cells;Embryonic Stem Cells;Embryonic Stem Cells;Embryonic Stem Cells;Stem Cells		3		Mus musculus, Embryonic Stem Cells;Embryonic Stem Cells;Embryonic Stem Cells;Mus musculus, Embryonic Stem Cells;Mus musculus, Embryonic Stem Cells;Homo sapiens, Trophoblasts;Mus musculus, Embryonic Stem Cells;Endoderm;neural stem cells;Embryonic Stem Cells;Mus musculus, Embryonic Stem Cells;Embryonic Stem Cells;Mus musculus, Embryonic Stem Cells;Mus musculus, Embryonic Stem Cells;Embryonic Stem C…	10.1038/nature11970;10.1023/B:CYTO.0000043414.90681.c2;10.1038/embor.2011.88;10.1371/journal.pone.0052491;10.1016/j.scr.2013.10.005;10.1016/j.scr.2014.02.006;10.1194/jlr.M001545;10.1089/cell.2010.0075;10.1089/cell.2010.0075;10.1089/cell.2010.0075;10.1016/j.cell.2013.02.006;10.1073/pnas.1408638111;10.1016/j.stem.2015.02.001;10.1016/j.stem.2015.02.001;10.1128/MCB.01093-10;10.1515/revneuro-2014-0086	2014-02-07 05:32:57	2014-02-07 05:32:57			2013205404;2011368028;2012744527;2010510570;2011101401;2011101401;2011101401;2014448349;2011194928;2015241049	1530-6860;1476-4687;1530-6860;1469-3178;1932-6203;1529-2401;1932-6203;1539-7262;2152-4998;2152-4998;2152-4998;1091-6490;1098-5549											0028-0836;0920-9069;1469-221X;1873-5061;1873-5061;0022-2275;2152-4971;2152-4971;2152-4971;0092-8674;0027-8424;1934-5909;1934-5909;0270-7306;0334-1763	Nature;EMBO Reports;PLoS ONE;Stem Cell Research;Stem Cell Research;Journal of Lipid Research;Cellular Reprogramming;Cellular Reprogramming;Cellular Reprogramming;Cell;Proceedings of the National Academy of Sciences of the United States of America;Cell Stem Cell;Cell Stem Cell;Molecular and Cellular Biology;Reviews in the Neurosciences				17496161:1250;23503660:10149;17496161:1251;19003231:8;21617704:10045;23285066:10131;24211391:1089;24681518:1171;19228964:1283;19777059:1283;20110442:10164;21235343:10022;21235343:10259;21235343:10334;23452852:1060;24979803:10083;100000715:1039;25748933:1039;21262766:10215;25879318:10076		FASEB J;FASEB J;Cytotechnology;J Neurosci;PLoS One		Expression: LIF ---> POU5F1			Expression	Endoderm	Mus musculus;Mus musculus;Mus musculus;Homo sapiens;Mus musculus;Mus musculus;Mus musculus;Mus musculus;Mus musculus;Homo sapiens	public	NATURE11970;EMBOR201188;S1873-5061(13)00155-4;S1873-5061(14)00021-X;S0092-8674(13)00154-2;S1934-5909(15)00057-0;S1934-5909(15)00057-0		17496161;23503660;17496161;19003231;21617704;23285066;24211391;24681518;19228964;19777059;20110442;21235343;21235343;21235343;23452852;24979803;25748933;21262766;25879318	52495969;51449341;366307873;359573333;361291511;361291511;361291511;373447557;361572786;605453455
	1			Hegedűs,C.;Robaszkiewicz,A.;Lakatos,P.;Szabó,;Virág,L.;Hegedűs,C.;Robaszkiewicz,A.;Lakatos,P.;Szabó,;Virág,L.					1			10.1016/j.freeradbiomed.2015.01.027;10.1016/j.freeradbiomed.2015.01.027	2015-03-07 10:25:08	2015-03-07 10:25:08															0891-5849;0891-5849	Free Radical Biology and Medicine;Free Radical Biology and Medicine				25660995:1128;25660995:1129				Regulation: PARP1 ---> ossification			Regulation			public	S0891-5849(15)00034-9;S0891-5849(15)00034-9		25660995;25660995
	1			Jiang,K.;Ren,C.;Nair,V.D.			Embryonic Stem Cells		1		Embryonic Stem Cells	10.1016/j.scr.2013.09.001	2014-02-08 14:33:16	2014-02-08 14:33:16					negative										1873-5061	Stem Cell Research				24084696:1195				negative Expression: MIR137 ---| POU5F1			Expression			public	S1873-5061(13)00127-X		24084696
	8			Yoshitake,F.;Itoh,S.;Narita,H.;Ishihara,K.;Ebisu,S.;Blanchard,F.;Duplomb,L.;Baud’huin,M.;Brounais,B.;Itoh,S.;Udagawa,N.;Takahashi,N.;Yoshitake,F.;Narita,H.;Ebisu,S.;Ishihara,K.;Itoh,S.;Udagawa,N.;Takahashi,N.;Yoshitake,F.;Narita,H.;Ebisu,S.;Ishihara,K.;Itoh,S.;Udagawa,N.;Takahashi,N.;Yoshitake,F.;Narita,H.;Ebisu,S.;Ishihara,K.;Zhou,H.;Newnum,A.B.;Martin,J.R.;Li,P.;Nelson,M.T.;Moh,A.;Fu,X.-Y.;Yoko…			Osteoblasts;Osteoblasts;Osteoblasts;Osteoblasts;Osteoblasts;Osteocytes;Osteocytes;Osteocytes;Osteoblasts;Osteoblasts;Osteocytes;bone cell;Mesenchymal Stem Cells;Osteoblasts;Stromal Cells;Stromal Cells;Stromal Cells;Osteoblasts;Mesenchymal Stem Cells;Mesenchymal Stem Cells		3		Osteoblasts;Bone and Bones, Osteoblasts;Osteoblasts;Osteoblasts;Osteoblasts;Osteocytes;Bone and Bones, Osteocytes;Osteocytes;Mus musculus, Osteoblasts;Osteoblasts;Osteocytes;bone cell;Mesenchymal Stem Cells;Mus musculus, Osteoblasts;Bone and Bones;Stromal Cells;Stromal Cells;Stromal Cells;Skeletal system, Osteoblasts;Mesenchymal Stem Cells;Mesenchymal Stem Cells	10.1016/j.cytogfr.2008.11.004;10.1016/j.bone.2006.02.074;10.1016/j.bone.2006.02.074;10.1016/j.bone.2006.02.074;10.1016/j.bone.2011.04.020;10.1016/j.bone.2011.04.020;10.1016/j.bone.2011.04.020;10.1016/j.bone.2011.04.020;10.1016/j.bone.2011.04.020;10.1371/journal.pone.0039871;10.1371/journal.pone.0039871;10.1371/journal.pone.0039871;10.1016/j.bone.2011.04.020;10.1016/j.bbamcr.2013.06.025;10.1016/j.…	2013-01-17 01:16:42	2013-01-17 01:16:42			2012395924;2012395924	1873-2763;1932-6203;1932-6203;1932-6203	positive										0021-9258;1359-6101;8756-3282;8756-3282;8756-3282;8756-3282;8756-3282;8756-3282;8756-3282;8756-3282;8756-3282;0006-3002;0006-3002;0006-3002;2162-3988;0002-9440;0002-9440	Cytokine and Growth Factor Reviews;Bone;Bone;Bone;Bone;Bone;Bone;Bone;PLoS ONE;PLoS ONE;Bone;The American Journal of Pathology;The American Journal of Pathology				18296709:1044;19038573:1033;16679075:1090;16679075:1104;16679075:1139;21555004:1019;21555004:1134;21555004:1137;21555004:1151;16679075:5;21555004:100;22802946:14;22802946:10107;22802946:10346;21555004:1142;23830919:3;23830919:4;23830919:5;24069548:4;25559270:1089;25559270:1087		J Biol Chem;Bone;Bone;PLoS One;Biochim Biophys Acta;Biochim Biophys Acta;Biochim Biophys Acta;JAKSTAT		positive Regulation: STAT3 --+> ossification			Regulation	Bone and Bones;Bone and Bones;Bone and Bones;Skeletal system	Mus musculus;Mus musculus	public	S1359-6101(08)00077-4;S8756-3282(06)00351-6;S8756-3282(06)00351-6;S8756-3282(06)00351-6;S8756-3282(11)00942-2;S8756-3282(11)00942-2;S8756-3282(11)00942-2;S8756-3282(11)00942-2;S8756-3282(11)00942-2;S0002-9440(14)00676-2;S0002-9440(14)00676-2		18296709;19038573;16679075;16679075;16679075;21555004;21555004;21555004;21555004;16679075;21555004;22802946;22802946;22802946;21555004;23830919;23830919;23830919;24069548;25559270;25559270	365201706;365201706
	24			Firulli,B.A.;Redick,B.A.;Conway,S.J.;Firulli,A.B.;Henry Goodnough,L.;Chang,A.T.;Treloar,C.;Atit,R.P.;Yang,J.;Scacheri,P.C.;Atit,R.P.;Atit,R.P.;Klopocki,E.;Lohan,S.;Brancati,F.;Koll,R.;Brehm,A.;Seemann,P.;Dathe,K.;Stricker,S.;Hecht,J.;Bosse,K.;Betz,R.C.;Garaci,F.G.;Dallapiccola,B.;Jain,M.;Muenke,M.;Ng,V.C.W.;Chan,W.;Chan,D.;Mundlos,S.;Afanador,E.;Yokozeki,M.;Oba,Y.;Kitase,Y.;Takahashi,T.;Kudo,A.;M…		HEK293 {CellLine urn:agi-cellline:11027204}	Osteoblasts;Fibroblasts;Osteoblasts;Chondrocytes;Osteoblasts;neural crest cells;mesenchyme cell;Chondrocytes;Fibroblasts;Osteoblasts;Germ Cells;Chondrocytes;T-Lymphocytes		3		Bone of scapula;Frontal bone;Mesenchyme, Osteoblasts;Ligaments, Fibroblasts;Osteoblasts;Mus musculus, Bone and Bones;Bone and Bones;Chondrocytes;Mus musculus, Bone of cranium;Bone and Bones, Osteoblasts;Mesenchyme;Mandible, neural crest cells;mesenchyme cell;Adipose tissue;Trabecular substance of bone, Chondrocytes;Homo sapiens, Uterus, Fibroblasts;Mus musculus, cranial suture;Bone and Bones, Ost…	10.1242/dev.081679;10.1016/j.ajhg.2010.11.006;10.1016/j.archoralbio.2005.04.002;10.1016/S0006-291X(02)02260-X;10.1016/j.ydbio.2008.03.037;10.1016/j.joca.2010.07.005;10.1016/j.joca.2011.12.004;10.1016/S1534-5807(04)00069-3;10.1093/hmg/ddq258;10.1002/dvdy.23776;10.1016/j.ydbio.2012.12.004;10.1387/ijdb.103274rg;10.1210/en.2011-1140;10.1038/ng.2557;10.1089/scd.2012.0693;10.1016/j.humpath.2006.10.004;…	2014-01-18 22:33:41	2014-01-18 22:33:41			2012655156;2011515056;2011590209;2013140994;2013655704;2011515056;2011515056;2013428828;2014194487;2014439985;2015060973;2015436023	1477-9129;1460-2083;1097-0177;1939-327X;1945-7170;1546-1718;1557-8534;1557-7430;1873-5592;1932-6203;1932-6203;1557-8534;1524-4571	negative										0021-9258;0950-1991;0002-9297;0003-9969;0006-291X;0012-1606;1063-4584;1063-4584;1534-5807;1534-5807;0012-1606;0214-6282;0013-7227;1061-4036;1547-3287;0046-8177;0214-6282;0214-6282;1044-5498;1389-4501;0142-9612;1547-3287;0009-7330	Development (Cambridge);The American Journal of Human Genetics;Archives of Oral Biology;Biochemical and Biophysical Research Communications;Developmental Biology;Osteoarthritis and Cartilage;Osteoarthritis and Cartilage;Developmental Cell;Developmental Biology;International Journal of Developmental Biology;Endocrinology;Nature Genetics;Stem Cells and Development;Human Pathology;International Jour…				17652084:1212;23095887:10287;21167467:1073;15922993:1086;12270142:1003;18471809:1217;20650323:1157;22209871:1139;15030754:1028;15030754:1;20570969:5;22411303:7;23261931:1170;20007935:1044;21769775:10159;21914771:10240;23438589:10027;23763516:10329;17258791:1109;21769775:10137;21769775:10194;23682613:10021;24397494:10230;24971743:10031;24971743:100;100000772:1260;25579220:10228;100000354:10268		J Biol Chem;Dev Cell;Hum Mol Genet;Dev Dyn;Diabetes;PLoS One		negative Regulation: TWIST1 ---| ossification			Regulation	Bone of scapula;Frontal bone;Mesenchyme;Ligaments;Bone and Bones;Bone and Bones;Bone of cranium;Bone and Bones;Mesenchyme;Mandible;Uterus;cranial suture;Bone and Bones;Bone of cranium;Mesoderm;Bone and Bones;Bone and Bones;Mesenchyme	Mus musculus;Mus musculus;Homo sapiens;Mus musculus	public	S0002-9297(10)00593-8;S0003-9969(05)00129-9;S0006-291X(02)02260-X;S0012-1606(08)00245-5;S1063-4584(10)00230-X;S1063-4584(11)00340-2;S1534-5807(04)00069-3;S0012-1606(12)00658-6;NG2557;S0046-8177(06)00612-5;S0142-9612(15)00195-7		17652084;23095887;21167467;15922993;12270142;18471809;20650323;22209871;15030754;15030754;20570969;22411303;23261931;20007935;21769775;21914771;23438589;23763516;17258791;21769775;21769775;23682613;24397494;24971743;24971743;25579220	366004340;362551860;362804116;368455325;370041411;362551860;362551860;369274951;372636823;373418565;604475318;606379518
	3			Kuijk,E.W.;Colenbrander,B.;Roelen,B.A.;Kuijk,E.W.;Colenbrander,B.;Roelen,B.A.;Yu,D.;Chen,M.;Sun,X.;Ge,J.;Hyder,A.;Ehnert,S.;Hinz,H.;Nüssler,A.K.;Fändrich,F.;Ungefroren,H.			Epithelial Cells;Monocytes		3		Sus scrofa, Testis;Sus scrofa, Testis;Cornea, Stroma, Epithelial Cells;Monocytes		2013-01-16 23:24:49	2013-01-16 23:24:49				1741-7899;1741-7899;1095-8355;1478-811X																19633132:1047;19633132:7;23339091:5;22873932:7		Reproduction;Reproduction;Cell Biol Int;Cell Commun Signal		Expression: EGF ---> NANOG			Expression	Testis;Testis;Cornea	Sus scrofa;Sus scrofa	public			19633132;19633132;23339091;22873932
	1			Nishi,M.;Kondo,A.;Ryoa,A.;Nagashima,Y.;Okayama,A.;Hirano,H.;Akutsu,H.;Toyoda,M.;Umezawa,A.;Masui,S.;Kimura,H.;Perrem,K.;Shigeri,Y.;Yamamoto,N.;Lee,S.W.;Nishi,M.;Kondo,A.;Ryoa,A.;Nagashima,Y.;Okayama,A.;Hirano,H.;Akutsu,H.;Toyoda,M.;Umezawa,A.;Masui,S.;Kimura,H.;Perrem,K.;Shigeri,Y.;Yamamoto,N.;Lee,S.W.;Nishi,M.;Kondo,A.;Ryoa,A.;Nagashima,Y.;Okayama,A.;Hirano,H.;Akutsu,H.;Toyoda,M.;Umezawa,A.;Masu…		HeLa {CellLine urn:agi-cellline:11013434};HeLa {CellLine urn:agi-cellline:11013434}	Stem Cells;Pluripotent Stem Cells;Pluripotent Stem Cells;Pluripotent Stem Cells;Pluripotent Stem Cells;Pluripotent Stem Cells		1		Stem Cells;Homo sapiens, Pluripotent Stem Cells;HeLa {CellLine urn:agi-cellline:11013434};HeLa {CellLine urn:agi-cellline:11013434};Pluripotent Stem Cells;Pluripotent Stem Cells;Intestines;Homo sapiens, Pluripotent Stem Cells;Pluripotent Stem Cells	10.1074/jbc.M110.187989;10.1074/jbc.M110.187989;10.1074/jbc.M110.187989;10.1074/jbc.M110.187989;10.1074/jbc.M110.187989;10.1074/jbc.M110.187989;10.1074/jbc.M110.187989;10.1074/jbc.M110.187989;10.1074/jbc.M110.187989;10.1074/jbc.M110.187989	2013-06-21 14:28:28	2013-06-21 14:28:28			2011175593;2011175593;2011175593;2011175593;2011175593;2011175593;2011175593;2011175593;2011175593;2011175593	1083-351X;1083-351X;1083-351X;1083-351X;1083-351X;1083-351X;1083-351X;1083-351X;1083-351X;1083-351X	positive										0021-9258;0021-9258;0021-9258;0021-9258;0021-9258;0021-9258;0021-9258;0021-9258;0021-9258;0021-9258	Journal of Biological Chemistry;Journal of Biological Chemistry;Journal of Biological Chemistry;Journal of Biological Chemistry;Journal of Biological Chemistry;Journal of Biological Chemistry;Journal of Biological Chemistry;Journal of Biological Chemistry;Journal of Biological Chemistry;Journal of Biological Chemistry				21296877:10256;21296877:10168;21296877:10166;21296877:10165;21296877:10222;21296877:10194;21296877:10163;21296877:10162;21296877:10161;21296877:10031				positive DirectRegulation: PIN1 --+> POU5F1			DirectRegulation	Intestines	Homo sapiens;Homo sapiens	public			21296877;21296877;21296877;21296877;21296877;21296877;21296877;21296877;21296877;21296877	361523114;361523114;361523114;361523114;361523114;361523114;361523114;361523114;361523114;361523114
	7			Georgiou,K.R.;King,T.J.;Scherer,M.A.;Zhou,H.;Foster,B.K.;Xian,C.J.;Morris,B.J.;Cohen-Kfir,E.;Artsi,H.;Levin,A.;Abramowitz,E.;Gurt,I.;Dresner-Pollak,R.;Bajayo,A.;Zhong,L.;D'Urso,A.;Toiber,D.;Mostoslavsky,R.;Cohen-Kfir,E.;Artsi,H.;Levin,A.;Abramowitz,E.;Gurt,I.;Dresner-Pollak,R.;Bajayo,A.;Zhong,L.;D'Urso,A.;Toiber,D.;Mostoslavsky,R.;Edwards,J.R.;Perrien,D.S.;Fleming,N.;Nyman,J.S.;Ono,K.;Connelly,L.…			Adipocytes;Mesenchymal Stem Cells;Adipocytes;Osteoclasts;Adipocytes;Osteoblasts;Osteoblasts;Osteoblasts		3		Bone Marrow, Adipocytes;Bone and Bones, Mesenchymal Stem Cells;Bone and Bones;Adipocytes;Mus musculus, Bone and Bones, Osteoclasts;Bone Marrow, Adipocytes;Cortex of bone, Osteoblasts;Bone and Bones, Osteoblasts;Bone and Bones, Osteoblasts	10.1016/j.bone.2012.03.027;10.1016/j.freeradbiomed.2012.10.525;10.1210/en.2011-1128;10.1210/en.2011-1128;10.1002/jbmr.1824;10.1016/j.bone.2012.03.027;10.1074/jbc.M114.561803;10.1074/jbc.M114.602763;10.1074/jbc.M114.602763	2014-01-19 03:50:38	2014-01-19 03:50:38			2011653547;2011653547;2015868627;2015868627	1945-7170;1945-7170;1523-4681;1083-351X;1083-351X;1083-351X	positive										8756-3282;0891-5849;0013-7227;0013-7227;8756-3282;0021-9258;0021-9258	Bone;Free Radical Biology and Medicine;Endocrinology;Endocrinology;Bone;Journal of Biological Chemistry;Journal of Biological Chemistry				100620718:1146;23104101:1979;21952235:10035;21952235:10190;23172686:2;22484100:1146;25002589:100;100000071:10314;100000071:10315		J Bone Miner Res;J Biol Chem		positive Regulation: SIRT1 --+> ossification			Regulation	Bone Marrow;Bone and Bones;Bone and Bones;Bone and Bones;Bone Marrow;Cortex of bone;Bone and Bones;Bone and Bones	Mus musculus	public	S8756-3282(12)00762-4;S0891-5849(12)01756-X;S8756-3282(12)00762-4		23104101;21952235;21952235;23172686;22484100;25002589	363005614;363005614;603283983;603283983
	4			Lee,H.W.;Suh,J.H.;Kim,A.Y.;Lee,Y.S.;Park,S.Y.;Kim,J.B.;Xiang,Y.;Wang,Y.;Luo,Y.;Zhang,B.;Xin,J.;Zheng,D.;Xiang,Y.;Wang,Y.;Luo,Y.;Zhang,B.;Xin,J.;Zheng,D.;Pan,M.-H.;Lai,C.-S.;Wu,J.-C.;Ho,C.-T.;Vrtačnik,P.;Marc,J.;Ostanek,B.			Osteoblasts;Osteoblasts		3		Osteoblasts;Osteoblasts	10.1016/j.colsurfb.2011.02.036;10.1016/j.colsurfb.2011.02.036;10.2174/1381612811319340010;10.1515/cclm-2013-0770	2013-01-16 21:35:25	2013-01-16 21:35:25			2013730536;2014277156	1873-4286;1437-4331	negative										0888-8809;0927-7765;0927-7765;1381-6128;1434-6621	Colloids and Surfaces B: Biointerfaces;Colloids and Surfaces B: Biointerfaces;Current Pharmaceutical Design;Clinical Chemistry and Laboratory Medicine				16728531:1153;21435849:1120;21435849:1121;23448446:10271;24353145:10145		Mol Endocrinol		negative Regulation: HDAC1 ---| ossification			Regulation			public	S0927-7765(11)00114-7;S0927-7765(11)00114-7		16728531;21435849;21435849;23448446;24353145	370303009;372899547
	1			MacArthur,B.D.;Please,C.P.;Oreffo,R.O.					1		Bone Marrow		2014-12-31 05:43:10	2014-12-31 05:43:10				1932-6203	negative															18769478:1140		PLoS ONE		negative Regulation: RUNX2 ---| NANOG			Regulation	Bone Marrow		public			18769478
	2			Koziol,M.J.;Garrett,N.;Gurdon,J.B.;Wang,W.;Yang,J.;Liu,H.;Lu,D.;Zenonos,Z.;Campos,L.S.;Rad,R.;Bradley,A.;Liu,P.;Liu,H.;Zhang,S.;Chen,X.;Chen,X.;Guo,G.			Oocytes;Pluripotent Stem Cells		2		Oocytes;Pluripotent Stem Cells	10.1073/pnas.1100893108	2014-12-31 07:32:47	2014-12-31 07:32:47			2011625666	1091-6490											0960-9822;0027-8424	Proceedings of the National Academy of Sciences of the United States of America				17442571:5;21990348:10206		Curr Biol		Expression: RARG ---> NANOG			Expression			public			17442571;21990348	362918003
	8			Hirai,S.;Yamanaka,M.;Kawachi,H.;Matsui,T.;Yano,H.;Hirai,S.;Yamanaka,M.;Kawachi,H.;Matsui,T.;Yano,H.;Lolmède,K.;Duffaut,C.;Zakaroff-Girard,A.;Bouloumié,A.;Sethi,J.K.;Zaragosi,L.E.;Wdziekonski,B.;Villageois,P.;Keophiphath,M.;Maumus,M.;Tchkonia,T.;Bourlier,V.;Mohsen-Kanson,T.;Ladoux,A.;Elabd,C.;Scheideler,M.;Trajanoski,Z.;Takashima,Y.;Amri,E.Z.;Lacasa,D.;Sengenes,C.;Ailhaud,G.;Clément,K.;Bouloumie,A…			Adipocytes;Macrophages;adipose derived stem cell;adipose derived stem cell;Macrophages;Adipocytes;Macrophages;Mesenchymal Stem Cells		3		Adipose tissue;Endocrine system;Adipocytes;Adipose tissue, Macrophages;Adipose tissue;adipose derived stem cell;Liver, adipose derived stem cell;Adipose tissue, Macrophages;Adipose tissue;Adipocytes;Adipose tissue, Macrophages;Mesenchymal Stem Cells;Mus musculus, Skeletal muscle	10.1016/j.mce.2005.01.001;10.1016/j.mce.2005.01.001;10.1016/j.diabet.2011.03.002;10.2337/db10-0013;10.2337/db10-0013;10.2337/db10-0013;10.1186/scrt11;10.1074/jbc.M114.617399;10.1002/term.2050	2014-12-30 21:35:33	2014-12-30 21:35:33			2010554822;2010554822;2015852561	1939-327X;1939-327X;1939-327X;1939-327X;1939-327X;1939-327X;1939-327X;1939-327X;1757-6512;1083-351X;1932-7005	negative										0303-7207;0303-7207;1262-3636;0012-1797;0012-1797;0024-3205;0021-9258	Molecular and Cellular Endocrinology;Molecular and Cellular Endocrinology;Diabetes and Metabolism;Diabetes;Diabetes;Journal of Biological Chemistry				15737465:1084;15737465:1087;21507694:1076;20876727:1067;20530742:1051;20530742:1130;20530742:1188;20530742:1214;20530742:10005;20530742:10100;17512555:8;20530742:12;20637060:7;100001446:10302;26076766:100		Diabetes;Diabetes;Diabetes;Diabetes;Diabetes;Life Sci;Diabetes;Stem Cell Res Ther;J Tissue Eng Regen Med		negative Regulation: INHBA ---| adipogenesis			Regulation	Endocrine system;Liver	Mus musculus	public	S0303-7207(05)00005-5;S0303-7207(05)00005-5;S1262-3636(11)00061-9		15737465;15737465;21507694;20876727;20530742;20530742;20530742;20530742;20530742;20530742;17512555;20530742;20637060;26076766	359710418;359710418;603110483
	255			Valta,M.P.;Hentunen,T.;Qu,Q.;Valve,E.M.;Harjula,A.;Seppänen,J.A.;Väänänen,H.K.;Härkönen,P.L.;Kawaguchi,H.;Nakamura,K.;Tabata,Y.;Ikada,Y.;Aoyama,I.;Anzai,J.;Nakamura,T.;Hiyama,Y.;Tamura,M.;Kawaguchi,H.;Nakamura,K.;Tabata,Y.;Ikada,Y.;Aoyama,I.;Anzai,J.;Nakamura,T.;Hiyama,Y.;Tamura,M.;Kawaguchi,H.;Nakamura,K.;Tabata,Y.;Ikada,Y.;Aoyama,I.;Anzai,J.;Nakamura,T.;Hiyama,Y.;Tamura,M.;Kawaguchi,H.;Nakamura…		mc3t3-e1 {CellLine urn:agi-cellline:11006871};mc3t3-e1 {CellLine urn:agi-cellline:11006871};mc3t3-e1 {CellLine urn:agi-cellline:11006871};mc3t3-e1 {CellLine urn:agi-cellline:11006871};saos-2 {CellLine urn:agi-cellline:11007866}	Myeloid Cells;Osteoblasts;Osteoblasts;Osteoblasts;Osteoblasts;Chondrocytes;Myeloid Cells;Osteoblasts;Osteoblasts;Stromal Cells;Osteoblasts;Osteoblasts;Osteoblasts;bone cell;osteoprogenitors;Osteoblasts;Osteoblasts;Osteoblasts;Osteoblasts;Osteoblasts;Osteoblasts;Osteoblasts;Osteoblasts;Osteoblasts;Osteoblasts;Osteoblasts;Mesenchymal Stem Cells;Stem Cells;Osteoblasts;Chondrocytes;Fibroblasts;osteop…		3		Myeloid Cells;Bone and Bones;Bone and Bones;Bone of fibula;Bone and Bones;Bone and Bones;Bone and Bones;Bone and Bones;Skeletal system, Osteoblasts;Endosteum, Trabecular substance of bone;Bone and Bones, Trabecular substance of bone;Bone and Bones;Osteoblasts;Osteoblasts;Mus musculus, Bone Marrow, Osteoblasts;Bone and Bones, Trabecular substance of bone;Bone and Bones;epiphyseal cartilage, Chondr…	10.1016/S0002-9440(10)64097-7;10.1016/S0002-9440(10)64097-7;10.1016/S0003-9969(98)00070-3;10.1016/j.archoralbio.2011.05.001;10.1016/j.bbrc.2010.10.011;10.1016/j.bbrc.2010.10.011;10.1016/S0006-291X(02)00273-5;10.1016/S0006-291X(02)00273-5;10.1016/S0006-291X(02)00273-5;10.1016/S0006-291X(02)00273-5;10.1016/j.bbrc.2004.10.087;10.1016/j.bbrc.2005.10.215;10.1016/j.bbrc.2005.10.215;10.1016/j.bbrc.2005.…	2013-01-16 21:41:50	2013-01-16 21:41:50			2013244221;2013244221;2014153549;2010625109;2010592339;2010592339;2010654691;2011202734;2011202734;2011175586;2011175586;2011123640;2011123640;2011123640;2011343275;2012175402;2011640317;2011640317;2011640317;2011640317;2011640317;2011640317;2011640317;2011605678;2012393768;2012546353;2012546353;2012546353;2012546353;2012546353;2012546353;2012293046;2012293046;2012293046;2012293046;2012293046;201…	1083-351X;1552-4981;1529-4242;1528-1132;1873-2763;1436-2023;1573-9686;1090-2104;1878-5905;1096-0023;1878-3554;1435-5604;1552-4965;1791-244X;1543-706X;1549-4918;1083-351X;1878-5905;1432-0878;1531-7048;1531-7048;1945-7170;1524-4539;1939-4586;1932-6203;1932-6203;1932-6203;1932-6203;1932-6203;1932-6203;1083-351X;1083-351X;1791-244X;1791-244X;1791-244X;1479-683X;1435-5604;1083-351X;1083-351X;1083-351X…	positive										0013-7227;0021-972X;0021-972X;0021-972X;0021-972X;0021-972X;0021-972X;0021-972X;0021-972X;0021-972X;0013-7227;0021-9738;0021-9738;0021-9738;0021-9738;0021-9738;0021-9738;0013-7227;0013-7227;0013-7227;0013-7227;0021-9738;0021-9258;0021-9258;0021-9258;0021-9258;0021-9258;0890-9369;0021-9258;0021-9258;0021-9258;0002-9440;0002-9440;0003-9969;0003-9969;0006-291X;0006-291X;0006-291X;0006-291X;0006-291X…	The American Journal of Pathology;The American Journal of Pathology;Archives of Oral Biology;Archives of Oral Biology;Biochemical and Biophysical Research Communications;Biochemical and Biophysical Research Communications;Biochemical and Biophysical Research Communications;Biochemical and Biophysical Research Communications;Biochemical and Biophysical Research Communications;Biochemical and Bioph…				16439448:1362;11158060:1058;11158060:1169;11158060:1195;11158060:1253;11158060:1257;11158060:1259;11158060:1261;11158060:1263;11158060:1267;10830307:1029;10772653:1057;10772653:1059;10772653:1077;10772653:1227;10772653:1277;10772653:1282;10579344:1040;10579344:1237;9927329:1201;9886855:1053;9502772:1064;20048148:1051;15310757:1266;15310757:1269;12110689:1032;12110689:1035;12110689:1047;12080084:1…		Endocrinology;J Clin Endocrinol Metab;J Clin Endocrinol Metab;J Clin Endocrinol Metab;J Clin Endocrinol Metab;J Clin Endocrinol Metab;J Clin Endocrinol Metab;J Clin Endocrinol Metab;J Clin Endocrinol Metab;J Clin Endocrinol Metab;Endocrinology;J Clin Invest;J Clin Invest;J Clin Invest;J Clin Invest;J Clin Invest;J Clin Invest;Endocrinology;Endocrinology;Endocrinology;Endocrinology;J Clin Invest;J…		positive Regulation: FGF2 --+> ossification			Regulation	Bone and Bones;Bone and Bones;Bone of fibula;Bone and Bones;Bone and Bones;Bone and Bones;Bone and Bones;Skeletal system;Endosteum;Bone and Bones;Bone and Bones;Bone Marrow;Bone and Bones;Bone and Bones;Mesenchyme;Bone and Bones;long bone;Bone Marrow;Bone and Bones;Bone of cranium;Fetus;Bone Matrix;Fetus;Bone and Bones;Fetus;Bone and Bones;Bone and Bones;Bone and Bones;Bone and Bones;Posterior mu…	Mus musculus;Mus musculus;Mus musculus;Rattus norvegicus;Mus musculus;Mus musculus;Mus musculus;Mus musculus;Mus musculus;Mus musculus;Mus musculus;Mus musculus;Mus musculus;Rattus norvegicus;Mus musculus;Rattus norvegicus;Oryctolagus cuniculus;Oryctolagus cuniculus;Oryctolagus cuniculus;Homo sapiens;Rattus norvegicus;Mus musculus;Rattus norvegicus;Mus musculus;Mus musculus;Oryctolagus cuniculus;…	public	S0002-9440(10)64097-7;S0002-9440(10)64097-7;S0003-9969(98)00070-3;S0003-9969(11)00155-5;S0006-291X(10)01862-0;S0006-291X(10)01862-0;S0006-291X(02)00273-5;S0006-291X(02)00273-5;S0006-291X(02)00273-5;S0006-291X(02)00273-5;S0006-291X(04)02420-9;S0006-291X(05)02518-0;S0006-291X(05)02518-0;S0006-291X(05)02518-0;S0006-291X(05)02518-0;S0006-291X(07)02578-8;S0006-291X(07)02578-8;S0006-291X(08)00374-4;S00…		16439448;11158060;11158060;11158060;11158060;11158060;11158060;11158060;11158060;11158060;10830307;10772653;10772653;10772653;10772653;10772653;10772653;10579344;10579344;9927329;9886855;9502772;20048148;15310757;15310757;12110689;12110689;12110689;12080084;11741978;11087753;8631781;11290564;11290564;9821510;20934405;20934405;12054522;12054522;12054522;12054522;15541344;16298332;16298332;16298332…	366294080;52532037;52532037;372499109;50856091;359839011;359839011;360051077;51180027;51180027;361523107;361523107;361360966;361360966;361360966;361994385;364501275;362964420;362964420;362964420;362964420;362964420;362964420;362964420;362856036;51837379;51924222;51924222;51924222;51924222;51924222;51924222;364850135;364850135;364850135;364850135;364850135;364850135;364850135;364850135;364850135;3…
	411			Henriksen,K.;Bollerslev,J.;Everts,V.;Karsdal,M.A.;Lee,H.W.;Suh,J.H.;Kim,A.Y.;Lee,Y.S.;Park,S.Y.;Kim,J.B.;Hu,S.M.;Li,F.;Yu,H.M.;Li,R.Y.;Ma,Q.Y.;Ye,T.J.;Lu,Z.Y.;Chen,J.L.;Song,H.D.;Janssens,K.;ten Dijke,P.;Janssens,S.;Van Hul,W.;Janssens,K.;ten Dijke,P.;Janssens,S.;Van Hul,W.;Janssens,K.;ten Dijke,P.;Janssens,S.;Van Hul,W.;Janssens,K.;ten Dijke,P.;Janssens,S.;Van Hul,W.;Janssens,K.;ten Dijke,P.;Jan…		mc3t3-e1 {CellLine urn:agi-cellline:11006871};J774 A.1 {CellLine urn:agi-cellline:11011809};mc3t3-e1 {CellLine urn:agi-cellline:11006871};mc3t3-e1 {CellLine urn:agi-cellline:11006871};ROS17/2.8 {CellLine urn:agi-cellline:11009294};mc3t3-e1 {CellLine urn:agi-cellline:11006871};mc3t3-e1 {CellLine urn:agi-cellline:11006871};3T3 {CellLine urn:agi-cellline:11027200}	Osteoclasts;Keratinocytes;Osteoblasts;Osteoblasts;Osteoblasts;Osteoblasts;Osteoblasts;Osteoblasts;bone cell;Osteoclasts;bone cell;Osteoblasts;Osteoblasts;Stromal Cells;Osteoblasts;Osteoblasts;Osteoblasts;mesenchyme cell;Osteoblasts;Osteoblasts;Adipocytes;Adipocytes;Myeloid Cells;Myeloid Cells;Osteoblasts;Osteoblasts;Myeloid Cells;Myeloid Cells;Osteoblasts;Osteoblasts;Osteoblasts;osteoprogenitors;…		3		Osteoclasts;Bos taurus, Bone and Bones;Mus musculus, Keratinocytes;Osteoblasts;Bone Matrix, Osteoblasts;Bone and Bones;Osteoblasts;Bone and Bones;Rattus norvegicus, Bone Matrix, Bone Tissue, Osteoblasts;Bone and Bones;Osteoblasts;Osteoblasts;Bone and Bones;Mus musculus, Bone and Bones;Rattus norvegicus, Bone and Bones, Trabecular substance of bone, bone cell;Mus musculus, calvaria, Subcutaneous T…	10.1086/511280;10.1016/S0002-9343(99)00043-1;10.2353/ajpath.2007.060930;10.2353/ajpath.2006.050338;10.2353/ajpath.2006.050338;10.2353/ajpath.2006.051210;10.1016/S0002-9440(10)64602-0;10.1016/j.abb.2008.02.030;10.1016/j.archoralbio.2011.09.012;10.1016/j.archoralbio.2011.09.012;10.1016/S0006-291X(03)01294-4;10.1016/j.bbrc.2006.05.013;10.1016/j.bcp.2011.12.010;10.1016/j.yexmp.2007.02.008;10.1016/j.y…	2013-01-16 21:07:48	2013-01-16 21:07:48			2012301968;2012380940;2012455317;2012593669;2012620130;2012627911;2012699046;2013628648;2012428798;2010633204;2010584548;2010576183;2011097036;2011266141;2011080280;2011229097;2011325762;2012148304;2011425420;2012541790;2011613645;2011613645;2011613645;2011556589;2011711312;2012395569;2012395569;2012033548;2013040955;2012660662;2012638482;2013086161;2013299090;2013685980;2013446059;2013446059;201…	1945-7189;1540-8140;1476-4598;1471-2121;1473-2262;1529-4242;1523-6838;1529-4242;1029-2292;1546-170X;1365-2567;1529-4242;1523-4681;1873-2763;1873-2763;1096-0945;1937-335X;1097-0045;1097-0045;1097-0045;1449-2288;1651-2251;1348-4540;1976-670X;1791-244X;1083-351X;1478-6362;1083-351X;1083-351X;1348-4540;1205-7541;1932-6203;1932-6203;1433-2965;1468-6244;1097-4644;1932-6203;1932-6203;1932-6203;1724-6059…	positive										0888-8809;0021-972X;0163-769X;0163-769X;0163-769X;0163-769X;0163-769X;0163-769X;0022-0795;0163-769X;0013-7227;0021-972X;0163-769X;0013-7227;0013-7227;0163-769X;0888-8809;0013-7227;0013-7227;0013-7227;0021-9258;0021-9258;0021-9258;0021-9258;0021-9258;0021-9258;0021-9258;0021-9258;0021-9258;0021-9258;0021-9258;0021-9258;0021-9258;0021-9258;0021-9258;0021-9258;0021-9258;0021-9258;0021-9258;0021-9258…	The American Journal of Human Genetics;The American Journal of Medicine;The American Journal of Pathology;The American Journal of Pathology;The American Journal of Pathology;The American Journal of Pathology;The American Journal of Pathology;Archives of Biochemistry and Biophysics;Archives of Oral Biology;Archives of Oral Biology;Biochemical and Biophysical Research Communications;Biochemical and…				20851921:1632;16728531:1242;16189248:1065;15901668:1242;15901668:1295;15901668:1300;15901668:1622;15901668:1635;15901668:1644;15817834:1063;15180950:1314;14605006:1190;12679433:1051;12466189:1606;12239107:1215;11956143:1248;10782361:1261;10379881:1149;9449623:1028;9112395:1197;9003000:1053;20855508:1142;18204048:1033;18156628:1374;17971207:1099;16461770:1283;16269410:1057;15557274:1062;15150273:1…		Endocr Rev;Mol Endocrinol;J Clin Endocrinol Metab;Endocr Rev;Endocr Rev;Endocr Rev;Endocr Rev;Endocr Rev;Endocr Rev;J Endocrinol;Endocr Rev;Endocrinology;J Clin Endocrinol Metab;Endocr Rev;Endocrinology;Endocrinology;Endocr Rev;Mol Endocrinol;Endocrinology;Endocrinology;Endocrinology;J Cell Biol;J Biol Chem;J Biol Chem;Mol Cancer;J Biol Chem;J Biol Chem;J Biol Chem;J Biol Chem;J Biol Chem;J Biol …		positive Regulation: TGFB1 --+> ossification			Regulation	Bone and Bones;Bone Matrix;Bone and Bones;Bone and Bones;Bone Matrix;Bone and Bones;Bone and Bones;Bone and Bones;Bone and Bones;calvaria;Bone and Bones;Bone and Bones;Bone Matrix;Bone and Bones;Bone Marrow;Bone and Bones;Bone and Bones;Bone and Bones;Bone of tibia;Bone and Bones;Bone and Bones;Bone and Bones;Bone Marrow;Bone Marrow;Bone and Bones;Bone and Bones;Bone and Bones;Bone and Bones;Arte…	Bos taurus;Mus musculus;Rattus norvegicus;Mus musculus;Rattus norvegicus;Mus musculus;Mus musculus;Rattus norvegicus;Mus musculus;Rattus norvegicus;Rattus norvegicus;Rattus norvegicus;Homo sapiens;Rattus norvegicus;Mus musculus;Homo sapiens;Oryctolagus cuniculus;Oryctolagus cuniculus;Mus musculus;Homo sapiens;Bos taurus;Rattus norvegicus;Rattus norvegicus;Rattus norvegicus;Rattus norvegicus;Homo …	public	S0002-9297(07)62688-3;S0002-9343(99)00043-1;S0002-9440(10)61948-7;S0002-9440(10)62109-8;S0002-9440(10)62109-8;S0002-9440(10)62767-8;S0002-9440(10)64602-0;S0003-9861(08)00104-5;S0003-9969(11)00308-6;S0003-9969(11)00308-6;S0006-291X(03)01294-4;S0006-291X(06)01039-4;S0006-2952(11)00904-X;S0014-4800(07)00017-2;S0014-4800(10)00140-1;S0014-4827(09)00199-2;S0014-5793(10)00854-9;S0014-5793(00)01900-1;S00…		20851921;16728531;16189248;15901668;15901668;15901668;15901668;15901668;15901668;15817834;15180950;14605006;12679433;12466189;12239107;11956143;10782361;10379881;9449623;9112395;9003000;20855508;18204048;18156628;17971207;16461770;16269410;15557274;15150273;14982932;14517210;12933809;12933809;12493741;12130649;12130649;11504560;11477097;11451955;10497215;10497215;10497215;10497215;10497215;104972…	364882162;365150265;365359711;365806883;365898481;365922921;366148462;369964538;365287222;359985103;359814437;359779797;361277515;361758085;361228863;361664763;361945073;364420895;51541231;51535684;362886577;362886577;362886577;362707024;363157351;51837378;51837378;364222208;364222208;364093001;368120796;52194515;365953211;368271566;368885268;370150046;52589894;52589894;52589894;369971917;3693895…
	3			Lee,J.S.;Ha,L.;Park,J.H.;Lim,J.Y.;Furumatsu,T.;Tsuda,M.;Taniguchi,N.;Tajima,Y.;Asahara,H.;Anderson,P.;Carrillo-Gálvez,A.B.;García-Pérez,A.;Cobo,M.;Martín,F.			Mesenchymal Stem Cells;mesenchymal stroma cell		3		Umbilical cord;Mesenchymal Stem Cells;mesenchymal stroma cell	10.1016/j.bbrc.2012.01.010;10.1371/journal.pone.0076979	2014-12-30 19:33:36	2014-12-30 19:33:36			2013628648	1932-6203											0006-291X;0021-9258	Biochemical and Biophysical Research Communications;PLoS ONE				100032293:1115;15623506:1310;24124603:10270		J Biol Chem		Regulation: SMAD2 ---> adipogenesis			Regulation	Umbilical cord		public	S0006-291X(12)00033-2		15623506;24124603	369964538
	15			Teramura,T.;Takehara,T.;Onodera,Y.;Nakagawa,K.;Hamanishi,C.;Fukuda,K.;Kim,J.H.;Lee,M.R.;Kim,J.H.;Jee,M.K.;Kang,S.K.;Kim,J.S.;Kim,B.S.;Kim,J.;Park,C.S.;Chung,I.Y.;Kim,J.S.;Kim,B.S.;Kim,J.;Park,C.S.;Chung,I.Y.;Kim,J.S.;Kim,B.S.;Kim,J.;Park,C.S.;Chung,I.Y.;Kim,J.S.;Kim,B.S.;Kim,J.;Park,C.S.;Chung,I.Y.;Ghislin,S.;Deshayes,F.;Middendorp,S.;Alcaide-Loridan,C.;Boggetto,N.;Ghislin,S.;Deshayes,F.;Middendo…		F9 {CellLine urn:agi-cellline:11013410};F9 {CellLine urn:agi-cellline:11013410};HT144 {CellLine urn:agi-cellline:11009555};HT144 {CellLine urn:agi-cellline:11009555};HT144 {CellLine urn:agi-cellline:11009555};F9 {CellLine urn:agi-cellline:11013410};F9 {CellLine urn:agi-cellline:11013410};F9 {CellLine urn:agi-cellline:11013410};F9 {CellLine urn:agi-cellline:11013410};F9 {CellLine urn:agi-cellline:…	Embryonic Stem Cells;Stromal Cells;embryonal carcinoma stem cell;neural stem cells;embryonal carcinoma stem cell;Pluripotent Stem Cells;Embryonic Stem Cells;Embryonic Stem Cells;Embryonic Stem Cells;Embryonic Stem Cells;Mesenchymal Stem Cells;Mesenchymal Stem Cells;Embryonic Stem Cells;Embryonic Stem Cells;Embryonic Stem Cells;Embryonic Stem Cells;Embryonic Stem Cells;Embryonic Stem Cells		3		Embryonic Stem Cells;Adipose tissue, Stromal Cells;F9 {CellLine urn:agi-cellline:11013410};embryonal carcinoma stem cell, F9 {CellLine urn:agi-cellline:11013410};Endoderm;Endoderm;HT144 {CellLine urn:agi-cellline:11009555};HT144 {CellLine urn:agi-cellline:11009555};HT144 {CellLine urn:agi-cellline:11009555};neural stem cells;embryonal carcinoma stem cell, F9 {CellLine urn:agi-cellline:11013410};E…	10.1016/j.bbrc.2011.12.052;10.1634/stemcells.2008-0184;10.1007/s12272-010-0719-y;10.1007/s12272-010-0719-y;10.1007/s12272-010-0719-y;10.1007/s12272-010-0719-y;10.4161/cc.20095;10.4161/cc.20095;10.4161/cc.20095;10.4161/cc.20095;10.4161/cc.20095;10.1016/j.molcel.2012.08.030;10.1016/j.abb.2012.08.002;10.1007/s12272-010-0719-y;10.1007/s12272-010-0719-y;10.1007/s12272-010-0719-y;10.1007/s12272-010-071…	2013-01-17 02:51:32	2013-01-17 02:51:32			2012242326;2012242326;2012242326;2012242326;2012242326;2010427092;2010427092;2010427092;2010427092;2010427092;2010427092;2010427092;2010427092;2010427092;2013749624;2014243052;2015915146;2015915146;2015050087;2015050087;2015050087;2015439779	1549-4918;1551-4005;1551-4005;1551-4005;1551-4005;1551-4005;1976-3786;1976-3786;1976-3786;1976-3786;1976-3786;1976-3786;1976-3786;1976-3786;1976-3786;1476-5594;1557-8534;1557-8534;1460-2180;1551-4005;1551-4005;1551-4005;1551-4005	positive										0006-291X;0253-6269;0253-6269;0253-6269;0253-6269;1538-4101;1538-4101;1538-4101;1538-4101;1538-4101;1097-2765;0003-9861;0253-6269;0253-6269;0253-6269;0253-6269;0253-6269;0253-6269;0253-6269;0253-6269;0253-6269;0950-9232;0014-4827;0014-4827;0014-4827;0014-2999;0014-2999;0006-291X;1547-3287;0963-6897;0963-6897;1538-4101;1538-4101;1538-4101;1538-4101	Biochemical and Biophysical Research Communications;Cell Cycle;Cell Cycle;Cell Cycle;Cell Cycle;Cell Cycle;Molecular Cell;Archives of Biochemistry and Biophysics;Archives of Pharmacal Research;Archives of Pharmacal Research;Archives of Pharmacal Research;Archives of Pharmacal Research;Archives of Pharmacal Research;Archives of Pharmacal Research;Archives of Pharmacal Research;Archives of Pharmaca…				100032227:1080;18583539:4;20661723:100;20661723:1;20661723:6;20661723:7;22487681:10106;22487681:10115;22487681:10116;22487681:10183;22487681:10228;23041284:1139;22910298:1213;20661723:10005;20661723:10010;20661723:10011;20661723:10119;20661723:10157;20661723:10158;20661723:10171;20661723:10192;20661723:10194;23455320:10208;22683858:1118;22683858:1071;22683858:1079;24333218:1146;24333218:1192;2220…		Stem Cells;Arch Pharm Res;Arch Pharm Res;Arch Pharm Res;Arch Pharm Res;Stem Cells Dev;Carcinogenesis		positive Expression: AKT1 --+> NANOG			Expression	Endoderm;Endoderm;Endoderm;Endoderm;Endoderm;Endoderm;Endoderm	Mus musculus;Mus musculus;Homo sapiens;Homo sapiens;Oryctolagus cuniculus;Homo sapiens;Mus musculus;Mus musculus	public	S0006-291X(11)02261-3;S1097-2765(12)00774-5;S0003-9861(12)00301-3;ONC201344;S0014-4827(12)00269-8;S0014-4827(12)00269-8;S0014-4827(12)00269-8;S0014-2999(13)00921-7;S0014-2999(13)00921-7;S0006-291X(11)02261-3		18583539;20661723;20661723;20661723;20661723;22487681;22487681;22487681;22487681;22487681;23041284;22910298;20661723;20661723;20661723;20661723;20661723;20661723;20661723;20661723;20661723;23455320;22683858;22683858;22683858;24333218;24333218;22206673;24274936;24274936;24480805;25802931;25802931;25802931;26030190	364701144;364701144;364701144;364701144;364701144;359314426;359314426;359314426;359314426;359314426;359314426;359314426;359314426;359314426;52471701;372780170;603695850;603695850;604342126;604342126;604342126;606403075
	1			Saito,T.;Kawaguchi,H.					1		Bone and Bones, Cartilage	10.1016/j.joca.2010.10.006	2013-01-17 16:34:27	2013-01-17 16:34:27				1522-9653																20950696:1		Osteoarthritis Cartilage		Regulation: EPAS1 ---> ossification			Regulation	Bone and Bones		public			20950696
	1			Bordeaux-Rego,P.;Luzo,A.;Costa,F.F.;Olalla Saad,S.T.;Crosara-Alberto,D.P.					1			10.1089/scd.2009.0098	2013-01-17 17:44:24	2013-01-17 17:44:24				1557-8534	positive															19656071:14		Stem Cells Dev		positive Expression: IL6 --+> NANOG			Expression			public			19656071
	6			Garber,K.;Lee,C.-T.;Zhang,L.;Mounajjed,T.;Wu,T.-T.;Ashar,H.R.;Chouinard,R.A.;Dokur,M.;Chada,K.;Sun,T.;Fu,M.;Bookout,A.L.;Kliewer,S.A.;Mangelsdorf,D.J.;Morrison,F.;Locke,J.;Murray,A.;Harries,L.W.;Arif,M.;Brown,J.E.;Wei,J.;Li,H.;Wang,S.;Li,T.;Fan,J.;Liang,X.;Li,J.;Han,Q.;Zhu,L.;Fan,L.;Zhao,R.C.;Zhao,R.C.;Wei,J.;Li,H.;Wang,S.;Li,T.;Fan,J.;Liang,X.;Li,J.;Han,Q.;Zhu,L.;Fan,L.;Zhao,R.C.;Zhao,R.C.;Wei,J…			Adipocytes;Mesenchymal Stem Cells;Mesenchymal Stem Cells;Adipocytes;Mesenchymal Stem Cells;Stem Cells;Mesenchymal Stem Cells		3		Brain;Liver;Mus musculus, Abdomen;Adipose tissue;Adipocytes;Mesenchymal Stem Cells;Mesenchymal Stem Cells;Adipocytes;Mesenchymal Stem Cells;Homo sapiens, Mesenchyme, Stem Cells;Mesenchymal Stem Cells	10.1086/428740;10.1016/j.humpath.2012.08.003;10.1016/j.bbagrm.2009.11.013;10.1055/s-0033-1347249;10.1089/scd.2013.0600;10.1089/scd.2013.0600;10.1089/scd.2013.0600;10.1089/scd.2013.0600;10.1089/scd.2013.0600;10.1089/scd.2013.0600	2015-01-11 04:39:05	2015-01-11 04:39:05			2013437180;2014425409;2014425409;2014425409;2014425409;2014425409	1439-3646;1557-8534;1557-8534;1557-8534;1557-8534;1557-8534;1557-8534	positive										0002-9297;0046-8177;1874-9399;0888-8809;0947-7349;1547-3287;1547-3287;1547-3287;1547-3287;1547-3287	The American Journal of Human Genetics;Human Pathology;BBA - Gene Regulatory Mechanisms;Experimental and Clinical Endocrinology and Diabetes;Stem Cells and Development;Stem Cells and Development;Stem Cells and Development;Stem Cells and Development;Stem Cells and Development				100004930:1034;23134771:1013;20123068:1112;19324969:1183;23839539:10585;24617339:10013;24617339:10209;24617339:10258;24617339:10274;24617339:10279;24617339:9		Mol Endocrinol;Stem Cells Dev		positive Regulation: HMGA2 --+> adipogenesis			Regulation	Brain;Liver;Abdomen;Mesenchyme	Mus musculus;Homo sapiens	public	S0002-9297(07)62565-8;S0046-8177(12)00285-7;S1874-9399(09)00159-X		23134771;20123068;19324969;23839539;24617339;24617339;24617339;24617339;24617339;24617339	369301582;373371507;373371507;373371507;373371507;373371507
	15			Osyczka,A.M.;Leboy,P.S.;Pantovic,A.;Krstic,A.;Janjetovic,K.;Kocic,J.;Harhaji-Trajkovic,L.;Bugarski,D.;Trajkovic,V.;Plaks,V.;Berkovitz,E.;Vandoorne,K.;Berkutzki,T.;Damari,G.M.;Haffner,R.;Dekel,N.;Hemmings,B.A.;Neeman,M.;Harmelin,A.;Jeong,H.M.;Jin,Y.H.;Kim,Y.J.;Yum,J.;Choi,Y.H.;Yeo,C.Y.;Lee,K.Y.;Ulici,V.;Hoenselaar,K.D.;Agoston,H.;McErlain,D.D.;Umoh,J.;Chakrabarti,S.;Holdsworth,D.W.;Beier,F.;Mukher…			Mesenchymal Stem Cells;Chondrocytes;Mesenchymal Stem Cells;Osteoblasts;Osteoblasts;Chondrocytes;Osteoblasts;Osteoblasts;Osteoblasts;Osteoblasts		3		Rattus norvegicus, Bone and Bones;Mesenchymal Stem Cells;Placenta, Chondrocytes;Bone Tissue;Cartilage;Bone and Bones, Trabecular substance of bone;Mesenchymal Stem Cells;Mus musculus, Metatarsal bone, Osteoblasts;Bone and Bones;Osteoblasts;Placenta, Chondrocytes;Osteoblasts;Bone and Bones;Bone and Bones, Osteoblasts;Mus musculus, Bone and Bones;Mus musculus, Skeletal system, Osteoblasts;Osteoblas…	10.1016/j.bone.2012.10.024;10.1016/j.bbrc.2011.05.064;10.1016/j.bone.2009.08.003;10.1242/jcs.042770;10.1002/mrm.22395;10.1016/j.bbrc.2011.05.064;10.1016/j.joca.2013.02.256;10.1007/s00726-010-0557-8;10.1095/biolreprod.110.085951;10.1530/JOE-11-0175;10.1007/s00441-011-1283-6;10.1016/j.phymed.2013.07.007;10.1530/JOE-11-0175;10.1371/journal.pone.0093040;10.1371/journal.pone.0112566;10.1371/journal.po…	2014-01-19 02:32:23	2014-01-19 02:32:23			2010633204;2011120784;2011689623;2012194360;2011689623;2014308298;2014961349;2015863317	1529-7268;1522-2594;1090-2104;1529-7268;1479-6805;1432-0878;1479-6805;1932-6203;1932-6203;1932-6203	positive										0013-7227;8756-3282;0006-291X;8756-3282;0021-9533;1063-4584;0021-9533;0021-9533;0021-9533;0939-4451;0006-3363;0022-0795;0302-766X;0944-7113;0022-0795	Bone;Biochemical and Biophysical Research Communications;Bone;Osteoarthritis and Cartilage;Amino Acids;Biology of Reproduction;Journal of Endocrinology;Cell and Tissue Research;Phytomedicine;Journal of Endocrinology;PLoS ONE;PLoS ONE;PLoS ONE				15905316:1241;23111315:1094;20980686:1265;21619873:1011;19679212:1180;19208758:3;20572141:100;21619873:0;100692817:1008;19208758:1039;19208758:1184;19208758:1186;20300786:10289;20980686:10254;21673026:10038;22327483:10237;23928508:1153;21673026:10037;24663486:10265;25470129:10229;25789987:10209		Endocrinology;Biol Reprod;J Cell Sci;Magn Reson Med;Biochem Biophys Res Commun;J Cell Sci;J Cell Sci;J Cell Sci		positive Regulation: AKT1 --+> ossification			Regulation	Bone and Bones;Placenta;Bone and Bones;Metatarsal bone;Bone and Bones;Placenta;Bone and Bones;Bone and Bones;Bone and Bones;Skeletal system	Rattus norvegicus;Mus musculus;Mus musculus;Mus musculus	public	S8756-3282(12)01332-4;S0006-291X(11)00831-X;S8756-3282(09)01815-8;S1063-4584(13)00306-3;S0944-7113(13)00251-1		15905316;23111315;20980686;21619873;19679212;19208758;20572141;21619873;19208758;19208758;19208758;20300786;20980686;21673026;22327483;23928508;21673026;24663486;25470129;25789987	359985103;361349423;363091343;51859494;363091343;373007442;600684381;603271610
	83			Prisby,R.D.;Swift,J.M.;Bloomfield,S.A.;Hogan,H.A.;Delp,M.D.;Fowlkes,J.L.;Bunn,R.C.;Liu,L.;Wahl,E.C.;Coleman,H.N.;Cockrell,G.E.;Perrien,D.S.;Lumpkin,C.K. Jr;Thrailkill,K.M.;Fowlkes,J.L.;Bunn,R.C.;Liu,L.;Wahl,E.C.;Coleman,H.N.;Cockrell,G.E.;Perrien,D.S.;Lumpkin,C.K. Jr;Thrailkill,K.M.;Fowlkes,J.L.;Bunn,R.C.;Liu,L.;Wahl,E.C.;Coleman,H.N.;Cockrell,G.E.;Perrien,D.S.;Lumpkin,C.K. Jr;Thrailkill,K.M.;Irw…		MG 63 {CellLine urn:agi-cellline:11008931}	Osteoblasts;Osteoblasts;Osteoblasts;Osteoblasts;Osteoblasts;Killer Cells, Natural;Insulin-Secreting Cells;Osteoblasts;Osteoblasts;Adipocytes;Osteoblasts;bone cell;Osteoblasts;bone cell;Osteoblasts;Osteoblasts;Osteoblasts;Osteoblasts;Osteoblasts;Osteoblasts;bone cell;Insulin-Secreting Cells;Osteoblasts;bone cell;Osteoblasts;Osteoclasts;Osteoblasts;Osteoblasts;Osteoblasts;Osteoblasts;Osteoblasts;Os…		3		Skeletal system;Skeletal system;Bone and Bones;Bone and Bones;Bone of cranium;Bone of cranium;Osteoblasts;Osteoblasts;Mus musculus, calvaria;Osteoblasts;Bone and Bones;Bone and Bones;Skeletal system;Bone and Bones;Bone and Bones;Osteoblasts;Adipose tissue;Bone and Bones;Osteoid, Osteoblasts;calvaria;Intestines, Small, Killer Cells, Natural;Mus musculus, Osteoid;Mus musculus, Insulin-Secreting Cel…	10.1016/j.archoralbio.2011.08.024;10.1016/j.cell.2010.06.002;10.1053/j.seminoncol.2003.08.028;10.1016/j.diabres.2012.03.005;10.1016/j.arcmed.2002.07.001;10.1016/S0378-3782(98)00048-6;10.1016/j.jdiacomp.2009.10.002;10.1016/j.jocd.2011.04.002;10.1016/j.jocd.2012.02.013;10.1016/S8756-3282(98)00095-7;10.1016/S8756-3282(03)00169-8;10.1016/j.bone.2005.04.039;10.1016/j.bone.2005.06.021;10.1016/j.bone.20…	2013-01-16 21:20:48	2013-01-16 21:20:48			2014079140;2010515574;2010662602;2010437873;2011026303;2011248632;2011240248;2011481733;2012478919;2012718158;2013438644;2013125517;2013431876;2013818467;2014222318;2015357091;2014783575;2015035947;2014287920;2015013532;2015177646;2015403095	1479-6805;1554-527X;1945-7197;1399-0020;1399-0020;1399-0020;1479-6805;1523-1747;1528-1132;1573-4919;0021-972X;1524-4539;1083-351X;1559-0100;1559-0720;1934-2403;1932-6203;1945-7197;1759-4804;1531-2267;1937-335X;1720-8386;1573-4838;1423-0062;1098-5549;1932-6203;1873-2763;1479-683X;1676-5680	positive										0013-7227;0013-7227;0013-7227;0013-7227;0021-9738;0021-9738;0021-972X;0013-7227;0013-7227;0003-9969;0092-8674;0093-7754;0168-8227;0188-4409;0378-3782;1056-8727;1094-6950;1094-6950;8756-3282;8756-3282;8756-3282;8756-3282;8756-3282;8756-3282;8756-3282;8756-3282;8756-3282;0306-9877;0002-9513;0036-7672;0391-1977;0004-3591;0918-6158;0031-9376;0884-0431;0171-967X;8756-3282;0047-1852;0736-0266;0013-7227…	Archives of Oral Biology;Cell;Seminars in Oncology;Diabetes Research and Clinical Practice;Archives of Medical Research;Early Human Development;Journal of Diabetes and Its Complications;Journal of Clinical Densitometry;Journal of Clinical Densitometry;Bone;Bone;Bone;Bone;Bone;Bone;Bone;Bone;Bone;Medical Hypotheses;Clinica Chimica Acta;Journal of Endocrinology;Bone;Bone;Journal of Bone and Mineral…				18755885:1216;18162513:1053;18162513:1127;18162513:1156;16973725:1067;12782679:1293;12782679:1304;10720052:1171;9421397:1039;9421397:1040;100025370:1090;20655471:1010;100188618:1012;22483749:1110;100254120:1116;10195708:1005;19955005:1106;21600821:1067;100491840:1112;9737339:1006;12919705:1071;16027060:1147;16219496:1003;17251074:1095;19150422:1012;21185416:1121;21672646:1142;21723973:1034;228403…		J Endocrinol;Endocrinology;Endocrinology;Endocrinology;Endocrinology;J Clin Invest;J Clin Invest;J Clin Endocrinol Metab;Endocrinology;Endocrinology;Am J Physiol;Schweiz Med Wochenschr;Minerva Endocrinol;Arthritis Rheum;Biol Pharm Bull;Physiologist;J Bone Miner Res;Calcif Tissue Int;Bone;Nihon Rinsho;J Orthop Res;Endocrinology;J Orthop Res;J Clin Endocrinol Metab;Int J Oral Maxillofac Surg;Int J …		positive Regulation: INS --+> ossification			Regulation	Skeletal system;Skeletal system;Bone and Bones;Bone and Bones;Bone of cranium;Bone of cranium;calvaria;Bone and Bones;Bone and Bones;Skeletal system;Bone and Bones;Bone and Bones;Bone and Bones;Osteoid;calvaria;Intestines, Small;Osteoid;Bone and Bones;Bone and Bones;Bone and Bones;Bone Marrow;Immune system;Joints;Skeletal system;Bone and Bones;Skeletal system;Bone and Bones;Bone and Bones;Maxilla…	Mus musculus;Mus musculus;Mus musculus;Mus musculus;Homo sapiens;Mus musculus;Mus musculus;Homo sapiens;Rattus norvegicus;Homo sapiens	public	S0003-9969(11)00278-0;S0092-8674(10)00620-3;S0093-7754(03)00478-0;S0168-8227(12)00101-5;S0188-4409(03)00092-4;S0378-3782(98)00048-6;S1056-8727(09)00117-2;S1094-6950(11)00084-9;S1094-6950(12)00028-5;S8756-3282(98)00095-7;S8756-3282(03)00169-8;S8756-3282(05)00213-9;S8756-3282(05)00265-6;S8756-3282(06)00921-5;S8756-3282(08)00953-8;S8756-3282(10)02113-7;S8756-3282(11)01014-3;S8756-3282(11)01059-3;S03…		18755885;18162513;18162513;18162513;16973725;12782679;12782679;10720052;9421397;9421397;20655471;22483749;10195708;19955005;21600821;9737339;12919705;16027060;16219496;17251074;19150422;21185416;21672646;21723973;22840327;6989262;3952473;1815119;1536672;8312880;11538519;7817818;8939777;9737339;12638223;17427956;18162513;20661933;21325461;22099315;22099315;22099315;23041218;16027060;16186388;16186…	372226259;50817385;360080361;50871108;51151483;361709475;51377234;362450641;51851262;52151709;52270216;52270216;369307954;368400393;369283954;52846367;372029779;605918117;53164183;604350438;372942652;604107768;605100614;606112650
	1			Petruzzelli,R.;Christensen,D.R.;Parry,K.L.;Sanchez-Elsner,T.;Houghton,F.D.;Petruzzelli,R.;Christensen,D.R.;Parry,K.L.;Sanchez-Elsner,T.;Houghton,F.D.;Petruzzelli,R.;Christensen,D.R.;Parry,K.L.;Sanchez-Elsner,T.;Houghton,F.D.;Petruzzelli,R.;Christensen,D.R.;Parry,K.L.;Sanchez-Elsner,T.;Houghton,F.D.;Petruzzelli,R.;Christensen,D.R.;Parry,K.L.;Sanchez-Elsner,T.;Houghton,F.D.;Petruzzelli,R.;Christens…		NT2 {CellLine urn:agi-cellline:11010404};NT2 {CellLine urn:agi-cellline:11010404};NT2 {CellLine urn:agi-cellline:11010404};NT2 {CellLine urn:agi-cellline:11010404};NT2 {CellLine urn:agi-cellline:11010404}	Stem Cells;Stem Cells;Embryonic Stem Cells		1		Stem Cells;NT2 {CellLine urn:agi-cellline:11010404};NT2 {CellLine urn:agi-cellline:11010404};NT2 {CellLine urn:agi-cellline:11010404};NT2 {CellLine urn:agi-cellline:11010404};NT2 {CellLine urn:agi-cellline:11010404};Stem Cells;Homo sapiens, Embryonic Stem Cells	10.1371/journal.pone.0108309;10.1371/journal.pone.0108309;10.1371/journal.pone.0108309;10.1371/journal.pone.0108309;10.1371/journal.pone.0108309;10.1371/journal.pone.0108309;10.1371/journal.pone.0108309;10.1371/journal.pone.0108309;10.1371/journal.pone.0108309;10.1371/journal.pone.0108309;10.1371/journal.pone.0108309;10.1371/journal.pone.0108309;10.1371/journal.pone.0108309	2015-05-23 10:56:59	2015-05-23 10:56:59			2014818526;2014818526;2014818526;2014818526;2014818526;2014818526;2014818526;2014818526;2014818526;2014818526;2014818526;2014818526	1932-6203;1932-6203;1932-6203;1932-6203;1932-6203;1932-6203;1932-6203;1932-6203;1932-6203;1932-6203;1932-6203;1932-6203;1932-6203												PLoS ONE;PLoS ONE;PLoS ONE;PLoS ONE;PLoS ONE;PLoS ONE;PLoS ONE;PLoS ONE;PLoS ONE;PLoS ONE;PLoS ONE;PLoS ONE				25271810:10033;25271810:10077;25271810:10090;25271810:10095;25271810:10126;25271810:10149;25271810:10152;25271810:10173;25271810:10174;25271810:10179;25271810:10191;25271810:10205;25271810:1		PLoS One		PromoterBinding: EPAS1 ---> NANOG			PromoterBinding		Homo sapiens	public			25271810;25271810;25271810;25271810;25271810;25271810;25271810;25271810;25271810;25271810;25271810;25271810;25271810	600087010;600087010;600087010;600087010;600087010;600087010;600087010;600087010;600087010;600087010;600087010;600087010
	2			Wang,L.;Park,P.;Zhang,H.;La Marca,F.;Claeson,A.;Valdivia,J.;Lin,C.Y.;Lee,K.B.;Folger,J.K.;Rajput,S.K.;Smith,G.W.;Lee,K.-B.;Folger,J.K.;Rajput,S.K.;Smith,G.W.;Lee,K.-B.;Folger,J.K.;Rajput,S.K.;Smith,G.W.;Smith,G.W.;Lee,K.-B.		16/C {CellLine urn:agi-cellline:11010947}	Embryonic Stem Cells		2		Embryonic Stem Cells;Blastocyst, 16/C {CellLine urn:agi-cellline:11010947};Blastocyst	10.1186/1477-7827-12-67	2014-07-26 08:26:54	2014-07-26 08:26:54			2014502070	1555-8576;1477-7827;1477-7827												Reproductive Biology and Endocrinology				21178508:3;25027287:8;25027287:10280		Cancer Biol Ther;Reprod Biol Endocrinol		Expression: BMP2 ---> NANOG			Expression	Blastocyst;Blastocyst		public			21178508;25027287;25027287	53242688
	7			Zeineddine,D.;Papadimou,E.;Chebli,K.;Gineste,M.;Liu,J.;Grey,C.;Thurig,S.;Behfar,A.;Wallace,V.A.;Skerjanc,I.S.;Pucéat,M.;Zeineddine,D.;Papadimou,E.;Chebli,K.;Gineste,M.;Liu,J.;Grey,C.;Thurig,S.;Behfar,A.;Wallace,V.A.;Skerjanc,I.S.;Pucéat,M.;Zeineddine,D.;Papadimou,E.;Chebli,K.;Gineste,M.;Liu,J.;Grey,C.;Thurig,S.;Behfar,A.;Wallace,V.A.;Skerjanc,I.S.;Pucéat,M.;Loh,K.M.;Lim,B.;Zeineddine,D.;Papadimou…			Embryonic Stem Cells;Embryonic Stem Cells;Myocytes, Cardiac;Embryonic Stem Cells;Embryonic Stem Cells;Embryonic Stem Cells;Embryonic Stem Cells;Embryonic Stem Cells;Embryonic Stem Cells;Embryonic Stem Cells;mammary epithelial cell;mammary epithelial cell		3		Embryonic Stem Cells;Embryonic Stem Cells;Endoderm, Myocytes, Cardiac;Mus musculus, Neuroectoderm, Embryonic Stem Cells;Mesoderm, Embryonic Stem Cells;Heart, Embryonic Stem Cells;Embryonic Stem Cells;Mesoderm;Homo sapiens, Embryonic Stem Cells;Homo sapiens, Embryonic Stem Cells;Embryonic Stem Cells;Mus musculus, mammary epithelial cell;Mus musculus, mammary epithelial cell;Primitive Streak, Epibl…	10.1016/j.devcel.2006.07.013;10.1016/j.devcel.2006.07.013;10.1016/j.devcel.2006.07.013;10.1016/j.stem.2011.03.013;10.1016/j.devcel.2006.07.013;10.1016/j.devcel.2006.07.013;10.1016/j.devcel.2006.07.013;10.1016/j.scr.2013.11.009;10.1016/j.scr.2013.11.009;10.1016/j.neulet.2014.06.001;10.1016/j.canlet.2015.01.030;10.1016/j.canlet.2015.01.030;10.1152/physrev.00001.2014;10.1152/physrev.00001.2014	2013-01-17 09:23:24	2013-01-17 09:23:24			2014631962;2014631962	1522-1210;1522-1210	positive										1534-5807;1534-5807;1534-5807;1934-5909;1534-5807;1534-5807;1534-5807;1534-5807;1873-5061;1873-5061;0304-3940;0304-3835;0304-3835;0031-9333;0031-9333	Developmental Cell;Developmental Cell;Developmental Cell;Cell Stem Cell;Developmental Cell;Developmental Cell;Developmental Cell;Stem Cell Research;Stem Cell Research;Neuroscience Letters;Cancer Letters;Cancer Letters;Physiological Reviews;Physiological Reviews				17011492:1062;17011492:1109;17011492:1162;21474100:1066;17011492:3;17011492:1181;17011492:1166;17011492:1153;24365599:1188;24365599:1195;24923762:1096;100001831:1188;25633840:1188;25540144:11060;25540144:11061		Dev Cell		positive Expression: TGFB1 --+> POU5F1			Expression	Endoderm;Neuroectoderm;Mesoderm;Heart;Mesoderm;Primitive Streak;Ectoderm	Mus musculus;Homo sapiens;Homo sapiens;Mus musculus;Mus musculus	public	S1534-5807(06)00314-5;S1534-5807(06)00314-5;S1534-5807(06)00314-5;S1934-5909(11)00125-1;S1534-5807(06)00314-5;S1534-5807(06)00314-5;S1534-5807(06)00314-5;S1873-5061(13)00171-2;S1873-5061(13)00171-2;S0304-3940(14)00461-3;S0304-3835(15)00064-6;S0304-3835(15)00064-6		17011492;17011492;17011492;21474100;17011492;17011492;17011492;17011492;24365599;24365599;24923762;25633840;25540144;25540144	601071315;601071315
	92			Cawthorn,W.P.;Sethi,J.K.;Sen,B.;Xie,Z.;Case,N.;Styner,M.;Rubin,C.T.;Rubin,J.;Shoham,N.;Gefen,A.;Lee,J.;Lee,J.;Jung,E.;Hwang,W.;Kim,Y.S.;Park,D.;Lee,H.;Bae,S.;Kim,K.;Kim,W.;Chung,S.I.;Yang,Y.;Yoon,Y.;Lee,H.;Bae,S.;Kim,K.;Kim,W.;Chung,S.I.;Yang,Y.;Yoon,Y.;Basso,C.;Corrado,D.;Marcus,F.I.;Nava,A.;Thiene,G.;Kuzmicki,M.;Telejko,B.;Wawrusiewicz-Kurylonek,N.;Kalejta,K.;Lemancewicz,A.;Zdrodowski,M.;Grabie…		3T3 {CellLine urn:agi-cellline:11027200};3T3 {CellLine urn:agi-cellline:11027200};3T3 {CellLine urn:agi-cellline:11027200};3T3 {CellLine urn:agi-cellline:11027200};3T3 {CellLine urn:agi-cellline:11027200};3T3 {CellLine urn:agi-cellline:11027200};3T3 {CellLine urn:agi-cellline:11027200};3T3 {CellLine urn:agi-cellline:11027200};3T3 {CellLine urn:agi-cellline:11027200};3T3 {CellLine urn:agi-cellline…	Adipocytes;Stem Cells;Mesenchymal Stem Cells;Adipocytes;Adipocytes;Adipocytes;Mesenchymal Stem Cells;Mesenchymal Stem Cells;Fibroblasts;Adipocytes;mesenchyme cell;proadipocyte;B-Lymphocytes;proadipocyte;Mesenchymal Stem Cells;Mesenchymal Stem Cells;proadipocyte;Mesenchymal Stem Cells;Adipocytes;proadipocyte;proadipocyte;Myocytes, Cardiac;Adipocytes;proadipocyte;Adult Stem Cells;Osteoblasts;Osteob…		3		3T3 {CellLine urn:agi-cellline:11027200};Adipocytes;Mus musculus, Bone Marrow, Stem Cells;Homo sapiens, Adipose tissue, Mesenchymal Stem Cells;Adipocytes;Epithelium;Mesoderm, Adipocytes;Adipose tissue;Adipocytes;Mesenchymal Stem Cells;Mesenchymal Stem Cells;Fibroblasts;Adipocytes;Mesenchyme;mesenchyme cell;Mesenchyme, proadipocyte;B-Lymphocytes;proadipocyte;3T3 {CellLine urn:agi-cellline:11027200…	10.1016/j.febslet.2007.11.051;10.1016/j.jbiomech.2010.11.022;10.1016/j.jbiomech.2011.10.023;10.1016/j.lfs.2010.01.012;10.1016/j.lfs.2010.12.004;10.1016/j.lfs.2010.12.004;10.1016/S0140-6736(09)60256-7;10.1016/j.diabres.2011.07.033;10.1016/j.diff.2011.12.004;10.1016/j.mce.2008.05.005;10.1016/j.mce.2008.05.005;10.1016/j.jep.2010.11.009;10.1016/j.pathophys.2008.04.002;10.1016/j.ceb.2007.09.014;10.101…	2014-12-30 20:06:14	2014-12-30 20:06:14			2013029757;2013070556;2010631555;2011260252;2011260252;2011613710;2011701055;2012116038;2012129215;2011496068;2011270724;2013062942;2012125204;2013638602;2012737716;2014056607;2014275161;2014275161;2014386918;2015667882;2015702440;2015913959;2015872303;2015973588;2015300192;2015300192;2015300192	1479-6813;1540-8140;1083-351X;1083-351X;1083-351X;1083-351X;1091-6490;1470-8728;1470-8728;1432-119X;1083-351X;1791-244X;1791-244X;1083-351X;1939-4586;1551-4005;1873-5592;1573-4978;1470-8728;1460-2075;1930-739X;1531-6963;1932-6203;1433-2965;1470-8728;1083-351X;1879-0631;1873-2380;1879-0631;1549-4918;1873-2763;1530-6860;2235-2988;1531-2267;1091-6490;1091-6490;1208-6002;1091-6490;1083-351X;1539-7262…	negative										0014-5793;0021-9290;0021-9290;0024-3205;0024-3205;0024-3205;0140-6736;0168-8227;0301-4681;0303-7207;0303-7207;0378-8741;0928-4680;0955-0674;1043-2760;1043-2760;1357-2725;1357-2725;1550-4131;1550-4131;8756-3282;8756-3282;8756-3282;8756-3282;8756-3282;8756-3282;8756-3282;8756-3282;8756-3282;8756-3282;8756-3282;0955-2863;0006-291X;0006-291X;0022-2836;0006-291X;0898-6568;0013-7227;0013-7227;0888-8809…	FEBS Letters;Journal of Biomechanics;Journal of Biomechanics;Life Sciences;Life Sciences;Life Sciences;The Lancet;Diabetes Research and Clinical Practice;Differentiation;Molecular and Cellular Endocrinology;Molecular and Cellular Endocrinology;Journal of Ethnopharmacology;Pathophysiology;Current Opinion in Cell Biology;Trends in Endocrinology & Metabolism;Trends in Endocrinology & Metabolism;Inte…				18037376:1234;21130997:1011;100098711:1046;20097210:1096;21146546:1062;21146546:1081;19362677:1053;100250941:1031;100295657:1105;18584948:1108;18584948:1126;21070846:1105;18599274:1044;17997088:1069;19008118:1132;19269847:1071;22094186:1067;22094186:1074;17011499:1139;21459326:1151;100619857:1010;21872687:1028;21872687:1158;21872687:1170;21872687:1171;21872687:1177;21872687:1178;21872687:1271;218…		J Mol Endocrinol;Endocrinology;Endocrinology;Mol Endocrinol;Mol Endocrinol;J Clin Invest;J Anim Sci;Endocrinology;J Cell Biol;J Biol Chem;J Biol Chem;J Biol Chem;J Biol Chem;J Lipid Res;J Biol Chem;J Biol Chem;J Biol Chem;J Biol Chem;J Biol Chem;J Biol Chem;J Biol Chem;J Biol Chem;J Biol Chem;Proc Natl Acad Sci U S A;J Cell Sci;J Cell Sci;J Cell Sci;J Cell Sci;Proc Natl Acad Sci U S A;Diabetes;J …		negative Regulation: CTNNB1 ---| adipogenesis			Regulation	Bone Marrow;Mesoderm;Mesenchyme;Mesenchyme;Bone and Bones;Heart;Mesenchyme;Bone and Bones;Bone Marrow;Mesenchyme;Lymphatic System;Dermis;Bone Marrow;Mesoderm;Lymphatic System;Bone Marrow;Bone Marrow;Bone Marrow;Dermis;Bone and Bones;Mesenchyme;Epidermis;Epidermis;Epidermis;Abdomen;Abdomen;Heart	Mus musculus;Homo sapiens;Mus musculus;Mus musculus;Rattus norvegicus;Mus musculus;Mus musculus;Homo sapiens;Homo sapiens	public	S0014-5793(07)01195-7;S0021-9290(10)00648-2;S0021-9290(11)00662-2;S0024-3205(10)00030-5;S0024-3205(10)00532-1;S0024-3205(10)00532-1;S0140-6736(09)60256-7;S0168-8227(11)00409-8;S0301-4681(11)00228-3;S0303-7207(08)00206-2;S0303-7207(08)00206-2;S0378-8741(10)00781-6;S0928-4680(08)00020-5;S0955-0674(07)00137-8;S1043-2760(08)00153-7;S1043-2760(09)00021-6;S1357-2725(11)00302-5;S1357-2725(11)00302-5;S15…		18037376;21130997;20097210;21146546;21146546;19362677;18584948;18584948;21070846;18599274;17997088;19008118;19269847;22094186;22094186;17011499;21459326;21872687;21872687;21872687;21872687;21872687;21872687;21872687;21872687;21872687;22951341;23318137;23583383;23583383;23911551;24530909;24556500;19726620;18687779;18187556;17622581;17622581;16670761;15032449;12021175;20038676;19840939;19840939;198…	52158496;51818186;368210517;359978059;361744468;361744468;362886642;363129946;364328000;364364746;50787264;361768947;52316880;51525091;52789940;366284947;372167578;372884428;372884428;373248999;601244450;601829025;603693403;603471118;604019585;605610317;605610317;605610317
	5			Covello,K.L.;Kehler,J.;Yu,H.;Gordan,J.D.;Arsham,A.M.;Hu,C.J.;Labosky,P.A.;Simon,M.C.;Keith,B.;Iida,H.;Suzuki,M.;Goitsuka,R.;Ueno,H.;Covello,K.L.;Kehler,J.;Yu,H.;Gordan,J.D.;Arsham,A.M.;Hu,C.J.;Labosky,P.A.;Simon,M.C.;Keith,B.;Liu,K.;Lin,B.;Zhao,M.;Yang,X.;Chen,M.;Gao,A.;Liu,F.;Que,J.;Lan,X.;Gordan,J.D.;Simon,M.C.;Liu,Y.;Mukhopadhyay,P.;Pisano,M.M.;Lu,X.;Huang,L.;Lu,Q.;Dean,D.C.		nci-n417 {CellLine urn:agi-cellline:11007280};A 549 {CellLine urn:agi-cellline:11010439}	Fibroblasts		3		Mesoderm;nci-n417 {CellLine urn:agi-cellline:11007280};Inner cell mass;Mus musculus, A 549 {CellLine urn:agi-cellline:11010439};gastrointestinal epithelium, Endothelium;Mus musculus, Fibroblasts	10.3892/ijo.2011.1207;10.1016/j.cellsig.2013.02.013;10.1016/j.gde.2006.12.006;10.1002/stem.1382	2013-01-17 01:45:42	2013-01-17 01:45:42				1791-2423;1549-4918											0890-9369;0890-9369;0898-6568;0959-437X	Cellular Signalling;Current Opinion in Genetics & Development				16510872:1183;21947321:8;16510872:1297;23416461:1087;17208433:1052;23554223:2		Genes Dev;Int J Oncol;Genes Dev;Stem Cells		PromoterBinding: HIF1A ---> POU5F1			PromoterBinding	Mesoderm;Inner cell mass;gastrointestinal epithelium	Mus musculus;Mus musculus	public	S0898-6568(13)00053-3;S0959-437X(06)00240-1		16510872;21947321;16510872;23416461;17208433;23554223
	88			Chung,S.;Yao,H.;Caito,S.;Hwang,J.;Arunachalam,G.;Rahman,I.;Chung,S.;Yao,H.;Caito,S.;Hwang,J.;Arunachalam,G.;Rahman,I.;Nakae,J.;Oki,M.;Cao,Y.;Koppen,A.;Kalkhoven,E.;Koppen,A.;Kalkhoven,E.;Sugii,S.;Evans,R.M.;Takemori,K.;Kimura,T.;Shirasaka,N.;Inoue,T.;Masuno,K.;Ito,H.;Takemori,K.;Kimura,T.;Shirasaka,N.;Inoue,T.;Masuno,K.;Ito,H.;de Boer,V.C.J.;de Goffau,M.C.;Arts,I.C.W.;Hollman,P.C.H.;Keijer,J.;Xu,…		3T3 {CellLine urn:agi-cellline:11027200};3T3 {CellLine urn:agi-cellline:11027200};3T3 {CellLine urn:agi-cellline:11027200};3T3 {CellLine urn:agi-cellline:11027200};3T3 {CellLine urn:agi-cellline:11027200};3T3 {CellLine urn:agi-cellline:11027200};3T3 {CellLine urn:agi-cellline:11027200};3T3 {CellLine urn:agi-cellline:11027200};3T3 {CellLine urn:agi-cellline:11027200};3T3 {CellLine urn:agi-cellline…	Adipocytes;Stem Cells;Adipocytes;Adipocytes;Adipocytes;Adipocytes;Adipocytes;Adipocytes;proadipocyte;proadipocyte;Adipocytes;Macrophages;Insulin-Secreting Cells;Adipocytes;Adipocytes;Adipocytes;Adipocytes;Myocytes, Cardiac;Myocytes, Cardiac;Hepatocytes;Adipocytes;proadipocyte;proadipocyte;Adipocytes;Adipocytes;Adipocytes;Muscle Cells;proadipocyte;B-Lymphocytes;Adipocytes;Macrophages;proadipocyte;…		3		Adipocytes;Skeletal muscle, Stem Cells;Adipose Tissue, White;Adipose Tissue, Brown;Adipose Tissue, Brown;3T3 {CellLine urn:agi-cellline:11027200};Adipocytes;Adipocytes;Adipocytes;Adipocytes, 3T3 {CellLine urn:agi-cellline:11027200};Adipocytes;Skeletal muscle, Adipocytes;proadipocyte, 3T3 {CellLine urn:agi-cellline:11027200};Mus musculus, proadipocyte, 3T3 {CellLine urn:agi-cellline:11027200};Adip…	10.1016/j.abb.2010.05.003;10.1016/j.abb.2010.05.003;10.1016/j.febslet.2007.11.025;10.1016/j.febslet.2010.06.035;10.1016/j.febslet.2010.06.035;10.1016/j.febslet.2011.05.007;10.1016/j.lfs.2011.04.002;10.1016/j.lfs.2011.04.002;10.1016/j.mad.2006.02.007;10.1016/j.mad.2010.03.006;10.1016/j.mam.2007.02.001;10.1016/j.tips.2004.12.009;10.1016/j.tips.2004.12.009;10.1016/j.mce.2008.10.018;10.1016/j.nut.200…	2014-12-30 18:28:35	2014-12-30 18:28:35			2012623796;2012693090;2012724763;2012733703;2011065843;2011065843;2011460141;2012350518;2011680559;2010608985;2012332056;2013240943;2011024921;2013357929;2013375934;2012172896;2013517792;2010663393;2011357388;2012230130;2012230130;2012230130;2012669609;2013476768;2013476768;2013476768;2013509342;2013509342;2013509342;2013509342;2014056607;2015789412;2012427875;2015302819;2015381732	1525-3163;1083-351X;1549-5477;1939-4586;1939-327X;1091-6490;1524-4636;1470-8728;1932-6203;1875-5488;1475-2662;1551-4005;1083-351X;1470-8728;1470-8728;1539-7262;1573-7322;1479-5876;1473-6519;1473-6519;1083-351X;1938-3207;1478-811X;1539-7262;1471-0080;1476-5497;1553-7404;1932-6203;1932-6203;1932-6203;1932-6203;1932-6203;1932-6203;1932-6203;1932-6203;1932-6203;1932-6203;1932-6203;1932-6203;1433-2965…	negative										0003-9861;0003-9861;0014-5793;0014-5793;0014-5793;0014-5793;0024-3205;0024-3205;0047-6374;0047-6374;0098-2997;0165-6147;0165-6147;0303-7207;0899-9007;0928-4680;1043-2760;1043-6618;1096-7192;1096-7192;1471-4914;1471-4914;1550-4131;1550-4131;1550-4131;1570-9639;1931-5244;1931-5244;2211-3835;8756-3282;0006-291X;0006-291X;0303-7207;8756-3282;0014-4827;0014-4827;0891-5849;1550-4131;0196-9781;0163-769X…	Archives of Biochemistry and Biophysics;Archives of Biochemistry and Biophysics;FEBS Letters;FEBS Letters;FEBS Letters;FEBS Letters;Life Sciences;Life Sciences;Mechanisms of Ageing and Development;Mechanisms of Ageing and Development;Molecular Aspects of Medicine;Trends in Pharmacological Sciences;Trends in Pharmacological Sciences;Molecular and Cellular Endocrinology;Nutrition;Pathophysiology;Tr…				20450879:1234;20450879:1269;18022395:1060;20600006:1168;20600006:1169;21605560:1173;21514307:1013;21514307:1115;16603228:1005;20307564:1225;17397914:1102;15681027:1093;15681027:1125;19010386:1046;20097539:1175;18599274:1042;20004110:1090;20138996:1039;21871827:1055;21871827:1076;17207661:1046;17207661:1049;17011499:1206;17681146:1006;20620997:1017;19945548:1050;21575918:1021;21575918:1112;1006155…		J Anim Sci;Endocr Rev;Endocrinology;J Biol Chem;Genes Dev;Mol Biol Cell;J Biol Chem;Genes Dev;J Biol Chem;J Biol Chem;Diabetes;Proc Natl Acad Sci U S A;Arterioscler Thromb Vasc Biol;Biochem J;PLoS One;Nature;Cell Res;J Bone Miner Res;J Cell Biochem;Mol Cell Probes;Mol Cell Biol;Mol Metab		negative Regulation: SIRT1 ---| adipogenesis			Regulation	Liver;Bone Marrow;Bone Marrow;hypothalamus;Liver;Brain;Liver;Arteries;Prosencephalon;hypothalamus;Liver;Bone and Bones;Liver;Bone and Bones	Mus musculus;Mus musculus;Mus musculus;Mus musculus;Mus musculus;Homo sapiens;Mus musculus;Mus musculus;Mus musculus	public	S0003-9861(10)00170-0;S0003-9861(10)00170-0;S0014-5793(07)01169-6;S0014-5793(10)00530-2;S0014-5793(10)00530-2;S0014-5793(11)00349-8;S0024-3205(11)00174-3;S0024-3205(11)00174-3;S0047-6374(06)00072-8;S0047-6374(10)00066-7;S0098-2997(07)00015-5;S0165-6147(04)00323-2;S0165-6147(04)00323-2;S0303-7207(08)00476-0;S0899-9007(09)00404-3;S0928-4680(08)00020-5;S1043-2760(09)00194-5;S1043-6618(10)00032-0;S10…		20450879;20450879;18022395;20600006;20600006;21605560;21514307;21514307;16603228;20307564;17397914;15681027;15681027;19010386;20097539;18599274;20004110;20138996;21871827;21871827;17207661;17207661;17011499;17681146;20620997;19945548;21575918;21575918;22935421;22935421;22683437;22484100;23313858;23313858;23104101;23217256;24642355;18997065;18606873;15498882;20185821;19608767;19037106;18838380;170…	365907836;52187738;366239560;366271324;361192541;361192541;362364981;51483430;51740531;51059180;52025152;368733210;361080061;51416294;369110007;51899577;52216362;360082661;362041534;364662430;364662430;364662430;366053660;369439124;369439124;369439124;369566376;369566376;369566376;369566376;372167578;373848315;600505680;602602733;365284932;605646230;605998661
	12			Liu,X.;Qin,J.;Luo,Q.;Bi,Y.;Zhu,G.;Jiang,W.;Kim,S.H.;Li,M.;Su,Y.;Nan,G.;Cui,J.;Zhang,W.;Li,R.;Chen,X.;Kong,Y.;Zhang,J.;Wang,J.;Rogers,M.R.;Zhang,H.;Shui,W.;Zhao,C.;Wang,N.;Liang,X.;Wu,N.;He,Y.;Luu,H.H.;Haydon,R.C.;Shi,L.L.;Li,T.;He,T.C.;Li,M.;Laflamme,C.;Curt,S.;Rouabhia,M.;Laflamme,C.;Curt,S.;Rouabhia,M.;Intini,G.;Schneider,M.R.;Sibilia,M.;Erben,R.G.;Marie,P.J.;Hott,M.;Perheentupa,J.;Laschinger,C…			Osteoblasts;Stem Cells;Mesenchymal Stem Cells;Mesenchymal Stem Cells		3		Limb;Homo sapiens, Osteoblasts;Bone and Bones;Bone and Bones, Periosteum;Limb;Bone and Bones, Periosteum;Rattus norvegicus, calvaria;Periodontium;Lamellar bone, Stem Cells;Blood Vessels;Bone and Bones, Periosteum;Bone and Bones;Mesenchymal Stem Cells;Connective Tissue, Mesenchymal Stem Cells	10.1111/jcmm.12097;10.1016/j.archoralbio.2010.06.010;10.1016/j.archoralbio.2010.06.010;10.1016/j.biomaterials.2009.05.055;10.1016/j.tem.2009.06.008;10.1111/jcmm.12097;10.1089/ten.tea.2010.0616;10.1530/EJE-11-0132;10.1016/j.biomaterials.2014.03.079;10.1371/journal.pone.0129600	2014-04-20 16:57:33	2014-04-20 16:57:33			2011343275;2015253540	1582-4934;1582-4934;1479-683X;1932-6203	positive										0003-9969;0003-9969;0142-9612;1043-2760;0002-9513;0169-6009;1002-0098;1937-3341;0804-4643;0021-9541;0142-9612	Archives of Oral Biology;Archives of Oral Biology;Biomaterials;Trends in Endocrinology & Metabolism;Tissue Engineering - Part A;European Journal of Endocrinology;Biomaterials;PLoS ONE				23844832:6;20627196:1161;20627196:1173;19573909:1059;19819718:1025;2305876:7;2065216:1;12411181:6;23844832:7;21341993:10032;21543379:10139;2787326:7;24755526:1225;26121597:10051		J Cell Mol Med;Am J Physiol;Bone Miner;Zhonghua Kou Qiang Yi Xue Za Zhi;J Cell Mol Med;J Cell Physiol		positive Regulation: EGF --+> ossification			Regulation	Limb;Bone and Bones;Bone and Bones;Limb;Bone and Bones;calvaria;Periodontium;Lamellar bone;Blood Vessels;Bone and Bones;Bone and Bones	Homo sapiens;Rattus norvegicus	public	S0003-9969(10)00164-0;S0003-9969(10)00164-0;S0142-9612(09)00589-4;S1043-2760(09)00139-8;S0142-9612(14)00354-8		23844832;20627196;20627196;19573909;19819718;2305876;2065216;12411181;23844832;21341993;21543379;2787326;24755526;26121597	362011383;361994385;605481201
	45			Wang,Y.;Wan,C.;Deng,L.;Liu,X.;Cao,X.;Gilbert,S.R.;Bouxsein,M.L.;Faugere,M.C.;Guldberg,R.E.;Gerstenfeld,L.C.;Haase,V.H.;Johnson,R.S.;Schipani,E.;Clemens,T.L.;Intini,G.;Zou,D.;Zhang,Z.;He,J.;Zhu,S.;Wang,S.;Zhang,W.;Zhou,J.;Xu,Y.;Huang,Y.;Wang,Y.;Han,W.;Zhou,Y.;Wang,S.;You,S.;Jiang,X.;Huang,Y.;He,J.F.;Xie,Z.J.;Zhao,H.;Ge,W.L.;Hu,J.A.;Li,Y.N.;Gu,Z.Y.;He,J.F.;Xie,Z.J.;Zhao,H.;Ge,W.L.;Hu,J.A.;Li,Y.N.;G…			Osteoblasts;Mesenchymal Stem Cells;Fibroblasts;Osteoblasts;Chondrocytes;Chondrocytes;Osteoblasts;Osteoblasts;Mesenchymal Stem Cells;Osteoblasts;Osteoblasts;Osteoblasts;Osteoblasts;bone marrow stem cells;Mesenchymal Stem Cells;Mesenchymal Stem Cells;Mesenchymal Stem Cells;Mesenchymal Stem Cells;Osteocytes;Mesenchymal Stem Cells;mesenchymal stroma cell;Chondrocytes;Osteoblasts;Mesenchymal Stem Cell…		3		Mus musculus, Bone and Bones;Osteoblasts;Bone Marrow, Mesenchymal Stem Cells;Blood Vessels;Fibroblasts;Osteoblasts;epiphyseal cartilage;Mus musculus, Limb, Cartilage, Chondrocytes;Limb;Chondrocytes;Mus musculus, Osteoid, Osteoblasts;Osteoblasts;Mesenchymal Stem Cells;Osteoblasts;Bone Tissue, Osteoblasts;Mandible;Bone and Bones, Osteoblasts;Osteoblasts;Bone and Bones;bone marrow stem cells;Mesench…	10.1016/j.biomaterials.2009.05.055;10.1016/j.biomaterials.2011.09.005;10.1016/j.ijom.2008.01.015;10.1016/j.ijom.2008.01.015;10.1016/j.phymed.2010.04.003;10.1016/j.joca.2006.12.007;10.1016/j.joca.2010.10.006;10.1016/j.devcel.2009.11.008;10.1016/j.bone.2007.06.016;10.1016/j.bone.2011.12.003;10.1016/j.bbrc.2012.06.104;10.1016/j.bbrc.2012.06.104;10.1016/j.ijom.2008.01.015;10.1002/jcb.22396;10.1111/j.…	2013-01-16 21:43:11	2013-01-16 21:43:11			2012245177;2011709068;2011709068;2011709068;2011709068;2011709068;2011709068;2011702724;2012131259;2012131259;2012131259;2012131259;2012579048;2012579048;2013236675;2013302022;2013641312;2014204068;2014286110;2014286110;2014398436;2014398436;2014398436;2014398436;2014398436;2014398436;2014398436;2014398436;2014746664;2015833808;2011362991;2015930957;2015938331;2015391127	1097-4644;1749-6632;1749-6632;1365-2184;1365-2184;1365-2184;1365-2184;1524-4040;1878-5905;1097-4644;1083-351X;1083-351X;1932-6203;1932-6203;1083-351X;1091-6490;1083-351X;1083-351X;1083-351X;1083-351X;1083-351X;1083-351X;1932-6203;1932-6203;1932-6203;1932-6203;1932-6203;1932-6203;1932-6203;1477-9137;1932-6203;1091-6490;1476-4687;1557-8534;1557-8534;1091-6490;1091-6490;1091-6490;1091-6490;1091-6490…	positive										0021-9738;0142-9612;0142-9612;0901-5027;0901-5027;0944-7113;1063-4584;1063-4584;1534-5807;8756-3282;8756-3282;0006-291X;0006-291X;0529-5815;0376-2491;0901-5027;0021-9258;1937-3341;0021-9258;0021-9258;0021-9258;0021-9258;0021-9258;0021-9258;0142-9612;0021-9533;0027-8424;8756-3282;0028-0836;1547-3287;1547-3287;0027-8424;0027-8424;0027-8424;0027-8424;0027-8424;0027-8424;0027-8424;0027-8424;8756-3282…	Biomaterials;Biomaterials;International Journal of Oral & Maxillofacial Surgery;International Journal of Oral & Maxillofacial Surgery;Phytomedicine;Osteoarthritis and Cartilage;Osteoarthritis and Cartilage;Developmental Cell;Bone;Bone;Biochemical and Biophysical Research Communications;Biochemical and Biophysical Research Communications;Journal of Biological Chemistry;Tissue Engineering - Part A;…				17549257:1205;19573909:1154;21975460:1186;18339517:1071;18339517:1074;20554188:1159;17292638:1014;20950696:1024;20059947:1260;17681892:1004;100620041:1021;22750006:1119;22750006:1157;18067744:5;18478952:8;18339517:7;19899108:8;20392254:4;20392254:6;21535264:100;21535264:1;21535264:2;21535264:3;21900801:100;21975460:2;21793044:2;22081627:4;22081627:100;22403648:2;23029528:8;22351759:10335;18184809…		J Clin Invest;Zhonghua Wai Ke Za Zhi;Zhonghua Yi Xue Za Zhi;Int J Oral Maxillofac Surg;J Cell Biochem;Ann N Y Acad Sci;Ann N Y Acad Sci;Cell Prolif;Cell Prolif;Cell Prolif;Cell Prolif;Neurosurgery;Biomaterials;J Cell Biochem;J Biol Chem;J Biol Chem;PLoS One;PLoS One;Proc Natl Acad Sci U S A;Stem Cells Dev;Proc Natl Acad Sci U S A;Proc Natl Acad Sci U S A;Proc Natl Acad Sci U S A;Proc Natl Acad Sc…		positive Regulation: HIF1A --+> ossification			Regulation	Bone and Bones;Bone Marrow;Blood Vessels;Limb;Limb;Osteoid;Mandible;Bone and Bones;Bone and Bones;Bone and Bones;Skeletal system;Bone and Bones;Skeletal system;Skeletal system;Bone and Bones;Immature Bone;Bone and Bones;Mandible;Bone and Bones;Bone Marrow;Bone and Bones;Bone and Bones;Bone and Bones;Bone and Bones;Blood Vessels;Blood Vessels;Bone and Bones;Bone and Bones;Bone and Bones;Skeletal s…	Mus musculus;Mus musculus;Mus musculus;Rattus norvegicus;Homo sapiens;Mus musculus;Canis lupus;Rattus norvegicus;Homo sapiens;Mus musculus;Mus musculus;Mus musculus;Mus musculus;Mus musculus;Mus musculus;Mus musculus;Mus musculus	public	S0142-9612(09)00589-4;S0142-9612(11)01045-3;S0901-5027(08)00021-0;S0901-5027(08)00021-0;S0944-7113(10)00119-4;S1063-4584(07)00006-4;S1063-4584(10)00336-5;S1534-5807(09)00482-1;S8756-3282(07)00540-6;S8756-3282(11)01371-8;S0006-291X(12)01206-5;S0006-291X(12)01206-5;S0142-9612(13)00618-2;S8756-3282(14)00356-1;NATURE13210;S8756-3282(14)00467-0;S8756-3282(14)00467-0;S8756-3282(14)00467-0;S8756-3282(14…		17549257;19573909;21975460;18339517;18339517;20554188;17292638;20950696;20059947;17681892;22750006;22750006;18067744;18478952;18339517;19899108;20392254;20392254;21535264;21535264;21535264;21535264;21900801;21975460;21793044;22081627;22081627;22403648;23029528;22351759;18184809;23215901;22081627;22081627;22081627;22081627;22081627;22081627;23768901;22216249;22403648;22403648;22403648;22403648;230…	364707987;368271538;363153878;363153878;363153878;363153878;363153878;363153878;363132812;364370670;364370670;364370670;364370670;365755692;365755692;368722345;368900182;369995037;372662597;372935578;372935578;373280324;373280324;373280324;373280324;373280324;373280324;373280324;373280324;53089065;602968036;362057798;603805062;603862048;606091703
	6			Hadji,P.;Coleman,R.;Gnant,M.;Bertoldo,F.;Silvestris,F.;Ibrahim,T.;Cognetti,F.;Generali,D.;Ripamonti,C.I.;Amadori,D.;Colleoni,M.A.;Conte,P.;Del Mastro,L.;De Placido,S.;Ortega,C.;Santini,D.;Montezano,A.C.;Touyz,R.M.;Smink,J.J.;Leutz,A.;Yeh,L.C.;Ma,X.;Ford,J.J.;Adamo,M.L.;Lee,J.C.;Montezano,A.C.;Touyz,R.M.			Osteoblasts;Osteoblasts;Osteoblasts		3		Bone and Bones, Osteoblasts;Homo sapiens, Osteoblasts;Blood Vessels;Osteoblasts;Bone and Bones;Blood Vessels	10.1016/j.critrevonc.2013.05.015;10.1016/j.bbcan.2014.01.009;10.1016/j.cjca.2014.03.001;10.1016/j.gene.2012.01.043;10.1002/jcb.24519;10.1016/j.cjca.2014.03.001	2013-08-04 23:50:15	2013-08-04 23:50:15				1097-4644											1040-8428;0304-419X;0828-282X;0378-1119;0828-282X	Critical Reviews in Oncology / Hematology;BBA - Reviews on Cancer;Canadian Journal of Cardiology;Gene;Canadian Journal of Cardiology				23838481:1086;24508774:1048;100735281:1010;22306325:1156;23444145:2;24698657:1011		J Cell Biochem		Regulation: MTOR ---> ossification			Regulation	Bone and Bones;Blood Vessels;Bone and Bones;Blood Vessels	Homo sapiens	public	S1040-8428(13)00118-2;S0304-419X(14)00016-X;S0828-282X(14)00139-1;S0378-1119(12)00086-8;S0828-282X(14)00139-1		23838481;24508774;22306325;23444145;24698657
	14			Cho,Y.C.;Zheng,W.;Yamamoto,M.;Liu,X.;Hanlon,P.R.;Jefcoate,C.R.;Mitterberger,M.C.;Kim,G.;Rostek,U.;Levine,R.L.;Zwerschke,W.;Hanlon,P.R.;Ganem,L.G.;Cho,Y.C.;Yamamoto,M.;Jefcoate,C.R.;Cimafranca,M.A.;Hanlon,P.R.;Jefcoate,C.R.;Cimafranca,M.A.;Hanlon,P.R.;Jefcoate,C.R.;Podechard,N.;Fardel,O.;Corolleur,M.;Bernard,M.;Lecureur,V.;Rayalam,S.;Yang,J.Y.;Della-Fera,M.A.;Baile,C.A.;Lee,K.Y.;Gesta,S.;Boucher,J…		3T3 {CellLine urn:agi-cellline:11027200};3T3 {CellLine urn:agi-cellline:11027200};3T3 {CellLine urn:agi-cellline:11027200}	Fibroblasts;Fibroblasts;Adipocytes;Fibroblasts;Adipocytes;Adipocytes;Fibroblasts;Adipocytes;Adipocytes		3		3T3 {CellLine urn:agi-cellline:11027200};Fibroblasts;Fibroblasts;3T3 {CellLine urn:agi-cellline:11027200};Adipocytes;Mus musculus, Fibroblasts;Adipocytes;Adipocytes, 3T3 {CellLine urn:agi-cellline:11027200};Fibroblasts;Adipocytes;Adipocytes	10.1016/j.abb.2005.04.025;10.1016/j.yexcr.2012.02.011;10.1016/S0041-008X(03)00083-8;10.1016/j.taap.2003.12.005;10.1016/j.taap.2003.12.005;10.1016/j.tiv.2009.05.011;10.1016/j.jnutbio.2010.11.009;10.1016/j.cmet.2011.08.006;10.1089/ars.2010.3216;10.1146/annurev-physiol-012110-142200;10.1089/gtmb.2013.0055;10.1152/ajpendo.90829.2008	2014-12-30 18:45:17	2014-12-30 18:45:17			2010582242;2011102792;2013492915	1545-1585;1945-0257	negative										0003-9861;0014-4827;0041-008X;0041-008X;0041-008X;0887-2333;0955-2863;1550-4131;0021-9533;0264-6021;1523-0864;0066-4278;1945-0265;0021-9533;0041-008X;0193-1849	Archives of Biochemistry and Biophysics;Experimental Cell Research;Toxicology and Applied Pharmacology;Toxicology and Applied Pharmacology;Toxicology and Applied Pharmacology;Toxicology in Vitro;The Journal of Nutritional Biochemistry;Cell Metabolism;Antioxidants and Redox Signaling;Annual Review of Physiology;Genetic Testing and Molecular Biomarkers				15967407:1029;22507175:1125;100156255:1018;15050417:1018;15050417:1146;19486938:1070;100407474:1082;21982709:1190;11683414:1269;10749660:2035;20367496:10089;21054169:10689;23819813:10102;9788873:100;15050417:0;19141685:1		J Cell Sci;Biochem J;J Cell Sci;Toxicol Appl Pharmacol;Am J Physiol Endocrinol Metab		negative Regulation: AHR ---| adipogenesis			Regulation		Mus musculus	public	S0003-9861(05)00172-4;S0014-4827(12)00074-2;S0041-008X(03)00083-8;S0041-008X(03)00581-7;S0041-008X(03)00581-7;S0887-2333(09)00115-5;S0955-2863(11)00006-4;S1550-4131(11)00335-4		15967407;22507175;15050417;15050417;19486938;21982709;11683414;10749660;20367496;21054169;23819813;9788873;15050417;19141685	359805235;361294947;369504131
	2			Bais,M.V.;Shabin,Z.M.;Young,M.;Einhorn,T.A.;Kotton,D.N.;Gerstnefeld,L.C.;Tate,C.M.;Dowless,M.;Stancato,L.;Pallini,R.;D'Alessandris,G.Q.;Ricci-Vitiani,L.;Di Martino,S.;De Maria,R.;Shiyanova,T.;Rowlinson,S.W.;Morgante,L.;Giannetti,S.;Larocca,L.M.			Stromal Cells;Stem Cells		2		Mus musculus, Bone Marrow, Stromal Cells;Stem Cells	10.1016/j.bbrc.2011.11.087;10.1038/cdd.2012.44	2013-01-17 17:34:32	2013-01-17 17:34:32			2012535932	1090-2104;1476-5403	negative										1350-9047	Cell Death and Differentiation				22142851:3;22539003:10284		Biochem Biophys Res Commun		negative Expression: BMP7 ---| NANOG			Expression	Bone Marrow	Mus musculus	public	CDD201244		22142851;22539003	51984149
	1			Liu,L.;Zhang,J.;Fang,C.;Zhang,Z.;Feng,Y.;Xi,X.					1			10.1016/j.bbrc.2015.04.061	2015-05-09 14:14:04	2015-05-09 14:14:04				1090-2104																25911324:5		Biochem Biophys Res Commun		Expression: MAPK3 ---> POU5F1			Expression			public			25911324
	2			Stains,J.P.;Lecanda,F.;Screen,J.;Towler,D.A.;Civitelli,R.;Hamed,M.;Ismael,S.;Helms,V.;Paulsen,M.					2		Bone and Bones;Placenta	10.1371/journal.pone.0050285	2013-01-17 01:52:43	2013-01-17 01:52:43			2012717074	1932-6203											0021-9258	PLoS ONE				12700237:1401;23226257:10322		J Biol Chem		Regulation: SP1 ---> ossification			Regulation	Bone and Bones;Placenta		public			12700237;23226257	366207245
	9			Lin,Y.;Yang,Y.;Li,W.;Chen,Q.;Li,J.;Pan,X.;Zhou,L.;Liu,C.;Chen,C.;He,J.;Cao,H.;Yao,H.;Zheng,L.;Xu,X.;Xia,Z.;Ren,J.;Xiao,L.;Li,L.;Shen,B.;Zhou,H.;Wang,Y.J.;Lin,Y.;Yang,Y.;Li,W.;Chen,Q.;Li,J.;Pan,X.;Zhou,L.;Liu,C.;Chen,C.;He,J.;Cao,H.;Yao,H.;Zheng,L.;Xu,X.;Xia,Z.;Ren,J.;Xiao,L.;Li,L.;Shen,B.;Zhou,H.;Wang,Y.J.;Lin,Y.;Yang,Y.;Li,W.;Chen,Q.;Li,J.;Pan,X.;Zhou,L.;Liu,C.;Chen,C.;He,J.;Cao,H.;Yao,H.;Zheng,…		nccit {CellLine urn:agi-cellline:11007133};F9 {CellLine urn:agi-cellline:11013410};nccit {CellLine urn:agi-cellline:11007133};F9 {CellLine urn:agi-cellline:11013410};nccit {CellLine urn:agi-cellline:11007133};nccit {CellLine urn:agi-cellline:11007133};U87 MG {CellLine urn:agi-cellline:11011573};U87 MG {CellLine urn:agi-cellline:11011573};U87 MG {CellLine urn:agi-cellline:11011573}	embryonal carcinoma stem cell;embryonal carcinoma stem cell;embryonal carcinoma stem cell;embryonal carcinoma stem cell;embryonal carcinoma stem cell;embryonal carcinoma stem cell;embryonal carcinoma stem cell;Stem Cells;primordial germ cells;embryonal carcinoma stem cell;Pluripotent Stem Cells;embryonal carcinoma stem cell;embryonal carcinoma stem cell;Pluripotent Stem Cells;Stem Cells		3		embryonal carcinoma stem cell;embryonal carcinoma stem cell;Ectoderm, embryonal carcinoma stem cell;embryonal carcinoma stem cell;embryonal carcinoma stem cell;Homo sapiens, embryonal carcinoma stem cell, nccit {CellLine urn:agi-cellline:11007133};embryonal carcinoma stem cell;F9 {CellLine urn:agi-cellline:11013410};nccit {CellLine urn:agi-cellline:11007133};F9 {CellLine urn:agi-cellline:11013410…	10.1016/j.molcel.2012.08.030;10.1016/j.molcel.2012.08.030;10.1016/j.molcel.2012.08.030;10.1016/j.molcel.2012.08.030;10.1016/j.molcel.2012.08.030;10.1016/j.molcel.2012.08.030;10.1016/j.molcel.2012.08.030;10.1016/j.molcel.2012.08.030;10.1016/j.molcel.2012.08.030;10.1016/j.molcel.2012.08.030;10.1016/j.molcel.2012.08.030;10.1371/journal.pone.0064877;10.1016/j.eururo.2014.07.011;10.1371/journal.pone.0…	2013-01-16 23:23:50	2013-01-16 23:23:50			2014326374;2015835998;2015835998;2015835998;2015835998;2015835998;2015835998;2015122237;2015311579	1097-4164;1097-4164;1932-6203;1932-6203;2045-7634;1791-2431;1791-2431;1791-2431;1791-2431;1791-2431;1791-2431;2041-1723;1741-4288											1097-2765;1097-2765;1097-2765;1097-2765;1097-2765;1097-2765;1097-2765;1097-2765;1097-2765;0302-2838;0006-291X;0006-291X;0006-291X;1021-335X;1021-335X;1021-335X;1021-335X;1021-335X;1021-335X;1741-427X	Molecular Cell;Molecular Cell;Molecular Cell;Molecular Cell;Molecular Cell;Molecular Cell;Molecular Cell;Molecular Cell;Molecular Cell;European Urology;PLoS ONE;Biochemical and Biophysical Research Communications;Biochemical and Biophysical Research Communications;Biochemical and Biophysical Research Communications;Oncology Reports;Oncology Reports;Oncology Reports;Oncology Reports;Oncology Repor…				23041284:1;23041284:4;23041284:1141;23041284:1142;23041284:1016;23041284:1022;23041284:1028;23041284:1052;23041284:1066;23041284:1068;23041284:1093;23762260:2;25240975:1093;24497960:10034;25116380:4;25522875:1013;25522875:1067;25522875:1089;25625591:10027;25625591:10121;25625591:10132;25625591:10136;25625591:10158;25625591:10228;26059097:10404;100000045:10030		Mol Cell;Mol Cell;PLoS One;Cancer Med		ProtModification: AKT1 ---> POU5F1			ProtModification	Ectoderm;Brain;Mammary Gland	Homo sapiens	public	S1097-2765(12)00774-5;S1097-2765(12)00774-5;S1097-2765(12)00774-5;S1097-2765(12)00774-5;S1097-2765(12)00774-5;S1097-2765(12)00774-5;S1097-2765(12)00774-5;S1097-2765(12)00774-5;S1097-2765(12)00774-5;S0302-2838(14)00651-4;S0006-291X(14)02208-6;S0006-291X(14)02208-6;S0006-291X(14)02208-6;ncomms8209		23041284;23041284;23041284;23041284;23041284;23041284;23041284;23041284;23041284;23041284;23041284;23762260;25240975;24497960;25116380;25522875;25522875;25522875;25625591;25625591;25625591;25625591;25625591;25625591;26059097	373059610;603068443;603068443;603068443;603068443;603068443;603068443;604778635;605654091
	1			Ikegame,A.;Ozaki,S.;Harada,T.;Fujii,S.;Nakamura,S.;Miki,H.;Nakano,A.;Kagawa,K.;Takeuchi,K.;Abe,M.;Watanabe,K.;Hiasa,M.;Matsumoto,T.;Ozaki,S.;Tsuji,D.;Itoh,K.;Takeuchi,K.;Matsumoto,T.;Watanabe,K.;Hiasa,M.;Kimura,N.;Kikuchi,Y.;Sakamoto,A.;Habu,K.;Endo,M.;Y		U 266 {CellLine urn:agi-cellline:11008924}			1		U 266 {CellLine urn:agi-cellline:11008924}	10.1038/leu.2012.78	2014-02-06 07:10:19	2014-02-06 07:10:19			2012526149	1476-5551	negative										0887-6924	Leukemia				22430632:10478				negative Regulation: GSK3B ---| POU5F1			Regulation			public	LEU201278		22430632	51984155
	1			Lin,S.-J.;Ho,H.-C.;Lee,Y.-F.;Liu,N.-C.;Liu,S.;Li,G.;Shyr,C.-R.;Chang,C.;Shyr,C.-R.;Chang,C.			Adipocytes		1		Mus musculus, Trabecular substance of bone, Adipocytes	10.1186/1477-7827-10-43	2013-06-19 23:42:21	2013-06-19 23:42:21			2012555192	1477-7827												Reproductive Biology and Endocrinology				100001334:10177				Regulation: NR2C2 ---> ossification			Regulation		Mus musculus	public				52054024
	22			Ratliff,T.L.;Bolomsky,A.;Schreder,M.;Meißner,T.;Hose,D.;Ludwig,H.;Pfeifer,S.;Zojer,N.;Oren,A.;Toporik,A.;Biton,S.;Almogy,N.;Eshel,D.;Bernstein,J.;Savitsky,K.;Rotman,G.;Oren,A.;Toporik,A.;Biton,S.;Almogy,N.;Eshel,D.;Bernstein,J.;Savitsky,K.;Rotman,G.;Lotinun,S.;Pearsall,R.S.;Davies,M.V.;Marvell,T.H.;Monnell,T.E.;Ucran,J.;Fajardo,R.J.;Kumar,R.;Underwood,K.W.;Seehra,J.;Bouxsein,M.L.;Baron,R.;Roodman…			Stromal Cells;Osteoclasts;Stromal Cells;Embryonic Stem Cells;Osteoclasts;Insulin-Secreting Cells;Osteoblasts;Osteoblasts;Mesenchymal Stem Cells;Osteoblasts;Osteoblasts		3		Bone and Bones;Bone and Bones;Bone Matrix;Bone Matrix;Bone Marrow, Stromal Cells;Bone Marrow, Osteoclasts;Bone Marrow, Stromal Cells;Bone Marrow;Mus musculus, Embryonic Stem Cells;Bone and Bones, Osteoclasts;Insulin-Secreting Cells;Bone and Bones;Extracellular Matrix, Osteoblasts;Extracellular Matrix;Periosteum;Bone and Bones, Periosteum;Oryctolagus cuniculus, Mandible;Bone and Bones, Osteoblasts…	10.1016/j.juro.2006.08.119;10.1016/j.exphem.2014.03.005;10.1016/j.gene.2004.01.029;10.1016/j.gene.2004.01.029;10.1016/j.bone.2010.01.370;10.1016/j.bone.2010.06.016;10.1016/j.bone.2010.06.016;10.1016/j.bone.2010.06.029;10.1016/j.bone.2010.10.025;10.1016/j.fertnstert.2013.07.485;10.1016/j.ctrv.2013.09.015;10.1007/s00774-011-0347-8;10.1074/mcp.M112.024927;10.1074/mcp.M112.024927;10.1186/scrt11;10.10…	2015-01-11 08:14:53	2015-01-11 08:14:53			2012414058;2013631766;2013631766	1435-5604;1535-9484;1535-9484;1757-6512;1535-9484;1523-4681;1756-8722	positive										0022-5347;0301-472X;0378-1119;0378-1119;8756-3282;8756-3282;8756-3282;8756-3282;8756-3282;0015-0282;0305-7372;0012-1797;0914-8779;1535-9476;1535-9476;8756-3282;0171-967X;0884-0431;1009-4598;0884-0431;1002-1892;0262-0898	The Journal of Urology;Experimental Hematology;Gene;Gene;Bone;Bone;Bone;Bone;Bone;Fertility and Sterility;Cancer Treatment Reviews;Journal of Bone and Mineral Metabolism;Molecular and Cellular Proteomics;Molecular and Cellular Proteomics				100132422:1062;24704163:1153;15094188:1194;15094188:1256;20080223:1012;20601285:1100;20601285:1108;20615487:1102;100619122:1011;100697561:1008;24126121:1147;14988244:1256;22311089:10219;23781072:10004;23781072:10341;8068459:8;12004338:5;12469906:1;15004902:11;15231018:4;15460048:6;16841234:0;20637060:7;23781072:1;24692083:2;25887188:13		Diabetes;Bone;Calcif Tissue Int;J Bone Miner Res;Zhonghua Zheng Xing Wai Ke Za Zhi;J Bone Miner Res;Zhongguo Xiu Fu Chong Jian Wai Ke Za Zhi;Clin Exp Metastasis;Stem Cell Res Ther;Mol Cell Proteomics;J Bone Miner Res;J Hematol Oncol		positive Regulation: INHBA --+> ossification			Regulation	Bone and Bones;Bone and Bones;Bone Matrix;Bone Matrix;Bone Marrow;Bone Marrow;Bone Marrow;Bone Marrow;Bone and Bones;Bone and Bones;Bone and Bones;Mandible;Bone and Bones;Mandible	Mus musculus;Oryctolagus cuniculus;Oryctolagus cuniculus	public	S0022-5347(06)02279-8;S0301-472X(14)00135-0;S0378-1119(04)00018-6;S0378-1119(04)00018-6;S8756-3282(10)00376-5;S8756-3282(10)01309-8;S8756-3282(10)01309-8;S8756-3282(10)01343-8;S8756-3282(10)01729-1;S0015-0282(13)01264-8;S0305-7372(13)00204-1		24704163;15094188;15094188;20080223;20601285;20601285;20615487;24126121;14988244;22311089;23781072;23781072;8068459;12004338;12469906;15004902;15231018;15460048;16841234;20637060;23781072;24692083;25887188	51849127;369971933;369971933
	5			Caires,K.;Broady,J.;McLean,D.;Kim,J.H.;Lee,M.R.;Kim,J.H.;Jee,M.K.;Kang,S.K.;Seki,Y.;Kurisaki,A.;Watanabe-Susaki,K.;Nakajima,Y.;Nakanishi,M.;Arai,Y.;Shiota,K.;Sugino,H.;Asashima,M.;Ghislin,S.;Deshayes,F.;Middendorp,S.;Alcaide-Loridan,C.;Boggetto,N.;Ghislin,S.;Deshayes,F.;Middendorp,S.;Alcaide-Loridan,C.;Boggetto,N.;Ghislin,S.;Deshayes,F.;Middendorp,S.;Alcaide-Loridan,C.;Boggetto,N.;Ghislin,S.;Desh…		HT144 {CellLine urn:agi-cellline:11009555};HT144 {CellLine urn:agi-cellline:11009555};HT144 {CellLine urn:agi-cellline:11009555}	Stem Cells;Stromal Cells;Embryonic Stem Cells		3		Stem Cells;adipose tissue, Stromal Cells;Mus musculus, Embryonic Stem Cells;HT144 {CellLine urn:agi-cellline:11009555};HT144 {CellLine urn:agi-cellline:11009555};HT144 {CellLine urn:agi-cellline:11009555}	10.1634/stemcells.2008-0184;10.4161/cc.20095;10.4161/cc.20095;10.4161/cc.20095;10.4161/cc.20095;10.4161/cc.20095;10.1016/j.molcel.2012.08.030	2013-01-16 23:23:50	2013-01-16 23:23:50			2012242326;2012242326;2012242326;2012242326;2012242326	1479-6805;1549-4918;1091-6490;1551-4005;1551-4005;1551-4005;1551-4005;1551-4005											1538-4101;1538-4101;1538-4101;1538-4101;1538-4101;1097-2765	Cell Cycle;Cell Cycle;Cell Cycle;Cell Cycle;Cell Cycle;Molecular Cell				20147357:1220;18583539:4;20508149:1234;22487681:10106;22487681:10115;22487681:10116;22487681:10183;22487681:10228;23041284:1139		J Endocrinol;Stem Cells;Proc Natl Acad Sci U S A		Expression: AKT1 ---> POU5F1			Expression		Mus musculus	public	S1097-2765(12)00774-5		20147357;18583539;20508149;22487681;22487681;22487681;22487681;22487681;23041284	364701144;364701144;364701144;364701144;364701144
	12			Lee,H.W.;Suh,J.H.;Kim,A.Y.;Lee,Y.S.;Park,S.Y.;Kim,J.B.;Iu,M.F.;Kaji,H.;Sowa,H.;Naito,J.;Sugimoto,T.;Chihara,K.;Sowa,H.;Kaji,H.;Iu,M.F.;Tsukamoto,T.;Sugimoto,T.;Chihara,K.;Sowa,H.;Kaji,H.;Iu,M.F.;Tsukamoto,T.;Sugimoto,T.;Chihara,K.;Sowa,H.;Kaji,H.;Yamaguchi,T.;Sugimoto,T.;Chihara,K.;Sowa,H.;Kaji,H.;Yamaguchi,T.;Sugimoto,T.;Chihara,K.;Sowa,H.;Kaji,H.;Yamaguchi,T.;Sugimoto,T.;Chihara,K.;Buckingham,M…		mc3t3-e1 {CellLine urn:agi-cellline:11006871};mc3t3-e1 {CellLine urn:agi-cellline:11006871};mc3t3-e1 {CellLine urn:agi-cellline:11006871};mc3t3-e1 {CellLine urn:agi-cellline:11006871}	Osteoblasts;Osteoblasts;Osteoclasts;mesenchyme cell;Osteoblasts;Osteoblasts		3		Bone Matrix;Bone Matrix;Osteoblasts;mc3t3-e1 {CellLine urn:agi-cellline:11006871};mc3t3-e1 {CellLine urn:agi-cellline:11006871};Mus musculus, Osteoblasts;Neural tube;mc3t3-e1 {CellLine urn:agi-cellline:11006871};mc3t3-e1 {CellLine urn:agi-cellline:11006871};Bone Matrix;Bone Matrix;Mus musculus, Osteoclasts;mesenchyme cell;Mus musculus, Osteoblasts;Osteoblasts;Mus musculus, Bone and Bones	10.1016/j.gde.2009.08.001;10.1016/j.bone.2011.01.017;10.1016/j.yexmp.2010.10.011;10.1016/j.bbcan.2013.02.002;10.1042/BSR20110118;10.1016/j.bone.2014.06.027;10.1128/MCB.00231-12	2013-01-16 21:39:52	2013-01-16 21:39:52			2013040955;2012424296	1096-0945;1573-4935;1098-5549	positive										0888-8809;0022-0795;0021-9258;0021-9258;0021-9258;0021-9258;0021-9258;0959-437X;8756-3282;0021-9258;0021-9258;0022-0795;0018-5043;0304-419X;0144-8463;8756-3282;0270-7306	Current Opinion in Genetics & Development;Bone;BBA - Reviews on Cancer;Bioscience Reports;Bone;Molecular and Cellular Biology				16728531:1242;15817834:1041;14517210:1041;14517210:1282;12130649:1024;12130649:1046;12130649:1278;19762225:1018;21277400:1136;12130649:3;14517210:2;15817834:2;17111301:0;21035443:7;23428607:1229;22799752:10223;24984278:1318;22615489:10340		Mol Endocrinol;J Endocrinol;J Biol Chem;J Biol Chem;J Biol Chem;J Biol Chem;J Biol Chem;J Biol Chem;J Biol Chem;J Endocrinol;Horm Metab Res;Exp Mol Pathol		positive Regulation: SMAD3 --+> ossification			Regulation	Bone Matrix;Bone Matrix;Neural tube;Bone Matrix;Bone Matrix;Bone and Bones	Mus musculus;Mus musculus;Mus musculus;Mus musculus	public	S0959-437X(09)00133-6;S8756-3282(11)00021-4;S0304-419X(13)00007-3;S8756-3282(14)00236-1		16728531;15817834;14517210;14517210;12130649;12130649;12130649;19762225;21277400;12130649;14517210;15817834;17111301;21035443;23428607;22799752;24984278;22615489	368120796;365275682
	63			Tominaga,S.;Yamaguchi,T.;Takahashi,S.I.;Hirose,F.;Osumi,T.;Kimura,I.;Konishi,M.;Asaki,T.;Furukawa,N.;Ukai,K.;Mori,M.;Hirasawa,A.;Tsujimoto,G.;Ohta,M.;Itoh,N.;Fujimoto,M.;Xing,Y.;Yan,F.;Liu,Y.;Liu,Y.;Zhao,Y.;Cárcamo-Orive,I.;Tejados,N.;Delgado,J.;Gaztelumendi,A.;Otaegui,D.;Lang,V.;Trigueros,C.;Cárcamo-Orive,I.;Tejados,N.;Delgado,J.;Gaztelumendi,A.;Otaegui,D.;Lang,V.;Trigueros,C.;Bhattacharya,I.;Ul…		3T3 {CellLine urn:agi-cellline:11027200};3T3 {CellLine urn:agi-cellline:11027200};3T3 {CellLine urn:agi-cellline:11027200};3T3 {CellLine urn:agi-cellline:11027200};3T3 {CellLine urn:agi-cellline:11027200};3T3 {CellLine urn:agi-cellline:11027200};3T3 {CellLine urn:agi-cellline:11027200};3T3 {CellLine urn:agi-cellline:11027200};MDCK {CellLine urn:agi-cellline:11027207};3T3 {CellLine urn:agi-celllin…	Mesenchymal Stem Cells;Adipocytes;Adipocytes;Mesenchymal Stem Cells;proadipocyte;Fibroblasts;Adipocytes;Adipocytes;Stromal Cells;Mesenchymal Stem Cells;Mesenchymal Stem Cells;Mesenchymal Stem Cells;Adipocytes;Adipocytes;Mesenchymal Stem Cells;Mesenchymal Stem Cells;mesenchyme cell;Mesenchymal Stem Cells;mesenchyme cell;Adipocytes;proadipocyte;Adipocytes;Adipocytes;proadipocyte;proadipocyte;Osteob…		3		Homo sapiens, Mesenchymal Stem Cells;3T3 {CellLine urn:agi-cellline:11027200};Adipocytes;Adipocytes, 3T3 {CellLine urn:agi-cellline:11027200};Homo sapiens, Mesenchymal Stem Cells;proadipocyte;Fibroblasts;Adipocytes, 3T3 {CellLine urn:agi-cellline:11027200};Adipocytes;3T3 {CellLine urn:agi-cellline:11027200};Bone Marrow, Stromal Cells;Mesenchymal Stem Cells;Mesenchymal Stem Cells;Mesenchymal Stem …	10.1016/j.bbrc.2004.11.056;10.1016/j.bbrc.2009.02.011;10.1016/j.bbrc.2010.04.163;10.1016/j.yexcr.2008.01.020;10.1016/j.yexcr.2008.01.020;10.1016/j.febslet.2006.09.032;10.1016/j.febslet.2009.10.046;10.1016/S0041-008X(03)00083-8;10.1016/j.fct.2011.11.020;10.1016/j.mce.2008.08.018;10.1016/j.bbadis.2005.03.001;10.1016/j.matbio.2009.04.002;10.1016/j.matbio.2009.04.003;10.1016/j.matbio.2009.04.003;10.1…	2014-12-30 19:20:23	2014-12-30 19:20:23			2010708866;2011119783;2011119783;2011119783;2011119783;2011119783;2011421610;2011421610;2011421610;2012008317;2013505934;2013237563;2011662139;2011694511;2014294251;2014324742;2014432505;2015826417;2013500244	1469-3178;1469-3178;1530-0307;1083-351X;1083-351X;1083-351X;1083-351X;1476-5497;1932-6203;1932-6203;1090-2104;1090-2104;1083-351X;1097-4644;1522-1555;1791-244X;1741-4288;1743-7075;1876-7753;1791-3004;1098-5549											0006-291X;0006-291X;0006-291X;0014-4827;0014-4827;0014-5793;0014-5793;0041-008X;0278-6915;0303-7207;0925-4439;0945-053X;0945-053X;0945-053X;1043-2760;1357-2725;1550-4131;1550-4131;0303-7207;0955-2863;0014-2999;0014-2999;0014-2999;0014-2999;0945-053X;0014-2999;0945-053X;1389-1723;1389-1723;1389-1723;1389-1723;1389-1723;1389-1723;1389-1723;0013-7227;0013-7227;0888-8809;0013-7227;0013-7227;0021-9258…	Biochemical and Biophysical Research Communications;Biochemical and Biophysical Research Communications;Biochemical and Biophysical Research Communications;Experimental Cell Research;Experimental Cell Research;FEBS Letters;FEBS Letters;Toxicology and Applied Pharmacology;Food and Chemical Toxicology;Molecular and Cellular Endocrinology;BBA - Molecular Basis of Disease;Matrix Biology;Matrix Biolog…				15582605:1089;19351598:1109;20451501:1008;18378228:1022;18378228:1215;17022980:1100;19854188:1065;100156255:1030;100292206:1142;18790715:1107;15949694:1128;19375506:1176;19375503:1034;19375503:1041;11750856:1021;16950644:1135;16517408:1118;16517408:1129;22842084:1112;22818712:1086;24036109:1114;24036109:1127;24036109:1115;24036109:1128;23792045:1105;24440171:1131;23792045:1100;24331979:1013;24331…		Endocrinology;Endocrinology;Mol Endocrinol;Endocrinology;Endocrinology;J Biol Chem;J Cell Biol;J Biol Chem;J Biol Chem;J Biol Chem;J Cell Sci;Biochem J;EMBO Rep;EMBO Rep;Lab Invest;Endocrinology;Biochem Biophys Res Commun;Biochem Biophys Res Commun;J Biol Chem;Evid Based Complement Alternat Med;J Cell Biochem;Am J Physiol Endocrinol Metab;Am J Physiol Endocrinol Metab;Mol Cell Biol;Mol Cell Biol;…		Regulation: MAPK1 ---> adipogenesis			Regulation	Bone Marrow;Bone Marrow;Bone Marrow;Bone Marrow;Synovial Membrane;Kidney;hypothalamus;Fetus	Homo sapiens;Homo sapiens;Mus musculus;Homo sapiens;Homo sapiens;Homo sapiens;Homo sapiens;Homo sapiens;Mus musculus;Mus musculus;Bos taurus;Mus musculus	public	S0006-291X(04)02626-9;S0006-291X(09)00266-6;S0006-291X(10)00871-5;S0014-4827(08)00053-0;S0014-4827(08)00053-0;S0014-5793(06)01141-0;S0014-5793(09)00834-5;S0041-008X(03)00083-8;S0278-6915(11)00611-9;S0303-7207(08)00360-2;S0925-4439(05)00020-7;S0945-053X(09)00040-7;S0945-053X(09)00041-9;S0945-053X(09)00041-9;S1043-2760(01)00517-3;S1357-2725(06)00213-5;S1550-4131(06)00035-0;S1550-4131(06)00035-0;S03…		15582605;19351598;20451501;18378228;18378228;17022980;19854188;18790715;15949694;19375506;19375503;19375503;11750856;16950644;16517408;16517408;22842084;22818712;24036109;24036109;24036109;24036109;23792045;24440171;23792045;24331979;24331979;24331979;24331979;24331979;24331979;24331979;18703634;17884939;17761948;17540722;15284193;17576771;17325210;15067015;12837769;10734116;18650497;11802792;201…	360224832;361347438;361347438;361347438;361347438;361347438;362252984;362252984;362252984;364020450;369555003;52033654;363025049;363105739;372970941;373057667;53188709;602972636;369526800
	4			Kuijk,E.W.;Colenbrander,B.;Roelen,B.A.;Hyder,A.;Hinz,H.;Fändrich,F.;Ungefroren,H.;Ehnert,S.;Nüssler,A.K.;Ungefroren,H.;Hyder,A.;Hinz,H.;Fändrich,F.;Ungefroren,H.;Ehnert,S.;Nüssler,A.K.;Ungefroren,H.;Abhold,E.L.;Kiang,A.;Rahimy,E.;Kuo,S.Z.;Lopez,J.P.;Blair,K.J.;Yu,M.A.;Brumund,K.T.;Patel,A.;Weisman,R.A.;Ongkeko,W.M.;Wang-Rodriguez,J.;Haas,M.;Altuna,X.;Abhold,E.L.;Kiang,A.;Rahimy,E.;Kuo,S.Z.;Lo…			Monocytes;Monocytes;cancer stem cells;Stem Cells;Stem Cells;Epithelial Cells;Monocytes;Monocytes		3		Sus scrofa, Testis;Monocytes;Monocytes;cancer stem cells;Stem Cells;Stem Cells;Sus scrofa, Testis;Cornea, Stroma, Epithelial Cells;Monocytes;Monocytes	10.1186/1478-811X-10-23;10.1186/1478-811X-10-23;10.1371/journal.pone.0032459;10.1371/journal.pone.0032459;10.1371/journal.pone.0032459;10.1530/REP-09-0138;10.1002/cbin.10007;10.1186/1478-811X-10-23;10.1186/1478-811X-10-23	2014-12-31 05:51:47	2014-12-31 05:51:47			2012493434;2012493434;2012123608;2012123608;2012123608;2012493434	1741-7899;1478-811X;1478-811X;1932-6203;1932-6203;1932-6203;1741-7899;1095-8355;1478-811X;1478-811X	positive											Cell Communication and Signaling;Cell Communication and Signaling;PLoS ONE;PLoS ONE;PLoS ONE;Cell Communication and Signaling				19633132:1047;22873932:10240;22873932:10257;22384257:10129;22384257:10138;22384257:10203;19633132:7;23339091:5;22873932:7;22873932:10448		Reproduction;Reproduction;Cell Biol Int;Cell Commun Signal		positive Expression: EGF --+> NANOG			Expression	Testis;Testis;Cornea	Sus scrofa;Sus scrofa	public			19633132;22873932;22873932;22384257;22384257;22384257;19633132;23339091;22873932;22873932	365483890;365483890;364349997;364349997;364349997;365483890
	24			Rao,M.;Honda,A.;Hirose,M.;Ogura,A.;Shin,M.;Alev,C.;Wu,Y.;Nagai,H.;Sheng,G.;Loh,K.M.;Lim,B.;Horiuchi,R.;Akimoto,T.;Hong,Z.;Ushida,T.;Festuccia,N.;Osorno,R.;Halbritter,F.;Karwacki-Neisius,V.;Navarro,P.;Colby,D.;Wong,F.;Yates,A.;Tomlinson,S.R.;Chambers,I.;Zhao,W.;Li,Q.;Ayers,S.;Gu,Y.;Shi,Z.;Zhu,Q.;Chen,Y.;Wang,H.Y.;Wang,R.-F.;Peitz,M.;Münst,B.;Thummer,R.P.;Helfen,M.;Edenhofer,F.;Keller,G.;Suzuki,A.;…			Stem Cells;Embryonic Stem Cells;Embryonic Stem Cells;Embryonic Stem Cells;Embryonic Stem Cells;Embryonic Stem Cells;T-Lymphocytes;Embryonic Stem Cells;Embryonic Stem Cells;Embryonic Stem Cells;Neurons;Embryonic Stem Cells;Embryonic Stem Cells;Embryonic Stem Cells;Stem Cells;Embryonic Stem Cells;Stem Cells;Embryonic Stem Cells		3		Bone and Bones;Stem Cells;Embryonic Stem Cells;Mus musculus, Neuroectoderm, Embryonic Stem Cells;Embryonic Stem Cells;Embryonic Stem Cells;Endoderm;Embryonic Stem Cells;Mesoderm;T-Lymphocytes;Epithelium;Embryonic Stem Cells;Mus musculus, Embryonic Stem Cells;Homo sapiens, Embryonic Stem Cells;Neurons;Embryonic Stem Cells;Embryonic Stem Cells;Embryonic Stem Cells;Stem Cells;Oryctolagus cuniculus, …	10.1016/j.ydbio.2004.08.013;10.1016/j.yexcr.2009.01.024;10.1016/j.mod.2011.03.001;10.1016/j.stem.2011.03.013;10.1016/j.yexcr.2012.05.021;10.1016/j.stem.2012.08.002;10.1016/j.cell.2013.02.006;10.1016/j.scr.2014.02.006;10.4161/cc.9.20.13543;10.1073/pnas.1014041108;10.1038/nature11970;10.1038/embor.2011.88;10.1038/emboj.2013.175;10.1371/journal.pone.0052491;10.1371/journal.pone.0060148;10.1016/j.yex…	2014-12-31 00:02:24	2014-12-31 00:02:24			2010586187;2011297946;2013205404;2011368028;2013631938;2012744527;2013225772;2014448349;2013053820;2015915146	1551-4005;1091-6490;1476-4687;1469-3178;1460-2075;1932-6203;1932-6203;1090-2422;1091-6490;1421-9859											0012-1606;0014-4827;0925-4773;1934-5909;0014-4827;1934-5909;0092-8674;1873-5061;0890-9369;0027-8424;1538-4101;0027-8424;0028-0836;1469-221X;0261-4189;0898-6568;0027-8424;1357-2725;0378-5866;0963-6897;2228-5806;1742-7061	Developmental Biology;Experimental Cell Research;Mechanisms of Development;Cell Stem Cell;Experimental Cell Research;Cell Stem Cell;Cell;Stem Cell Research;Cell Cycle;Proceedings of the National Academy of Sciences of the United States of America;Nature;EMBO Reports;EMBO Journal;PLoS ONE;PLoS ONE;Cellular Signalling;Proceedings of the National Academy of Sciences of the United States of America;I…				15501218:1117;19331817:1077;21402155:1010;21474100:1066;22683858:1066;23040477:1026;23452852:1060;24681518:1171;15905405:1540;16801560:1085;20962578:10179;21525408:10052;23503660:10149;21617704:10045;23942238:10730;23285066:10227;23577087:10123;22683858:3;24949833:1089;24979803:10083;25542179:1210;23258129:10297;100000143:10381;26199905:5;100000704:1110		Genes Dev;Proc Natl Acad Sci U S A;Exp Cell Res;Cell J		Expression: LIF ---> NANOG			Expression	Bone and Bones;Neuroectoderm;Endoderm;Mesoderm	Mus musculus;Mus musculus;Homo sapiens;Oryctolagus cuniculus	public	S0012-1606(04)00551-2;S0014-4827(09)00049-4;S0925-4773(11)00038-4;S1934-5909(11)00125-1;S0014-4827(12)00269-8;S1934-5909(12)00480-8;S0092-8674(13)00154-2;S1873-5061(14)00021-X;NATURE11970;EMBOR201188;EMBOJ2013175;S0898-6568(14)00197-1;S1357-2725(14)00401-4;S1742-7061(15)30168-9		15501218;19331817;21402155;21474100;22683858;23040477;23452852;24681518;15905405;16801560;20962578;21525408;23503660;21617704;23942238;23285066;23577087;22683858;24949833;24979803;25542179;23258129;26199905	359821868;361846454;52495969;51449341;52728555;366307873;368686590;373447557;52366319;603695850
	3			Ibrahim,E.E.;Babaei-Jadidi,R.;Nateri,A.S.;Chang,C.C.;Hsu,W.H.;Wang,C.C.;Chou,C.H.;Kuo,M.Y.;Lin,B.R.;Chen,S.T.;Tai,S.K.;Kuo,M.L.;Yang,M.H.;Bayo,P.;Jou,A.;Stenzinger,A.;Shao,C.;Gross,M.;Jensen,A.;Grabe,N.;Mende,C.H.;Rados,P.V.;Debus,J.;Weichert,W.;Plinkert,P.K.;Lichter,P.;Freier,K.;Hess,J.			somatic cells;Fibroblasts		3		somatic cells;Mesenchyme, Epithelium, Fibroblasts	10.1002/9780470151808.sc01b10s25;10.1158/0008-5472.CAN-12-4085;10.1016/j.molonc.2015.05.006	2013-08-04 23:29:05	2013-08-04 23:29:05				1938-8969;1538-7445											1574-7891	Molecular Oncology				23661244:1;23687336:6;100000405:1149		Curr Protoc Stem Cell Biol;Cancer Res		PromoterBinding: JUN ---> NANOG			PromoterBinding	Mesenchyme		public	S1574-7891(15)00121-0		23661244;23687336
	3			Li,Y.;Geng,Y.J.;Huang,Y.H.;Chin,C.C.;Ho,H.N.;Chou,C.K.;Shen,C.N.;Kuo,H.C.;Wu,T.J.;Wu,Y.C.;Hung,Y.C.;Chang,C.C.;Ling,T.Y.;Xu,C.;Xie,D.;Yu,S.C.;Yang,X.J.;He,L.R.;Yang,J.;Ping,Y.F.;Wang,B.;Yang,L.;Xu,S.L.;Cui,W.;Wang,Q.L.;Fu,W.J.;Liu,Q.;Qian,C.;Cui,Y.H.;Rich,J.N.;Kung,H.F.;Zhang,X.;Bian,X.W.			Pluripotent Stem Cells;Leydig Cells;cancer stem cells		3		Homo sapiens, Pluripotent Stem Cells;Leydig Cells;cancer stem cells	10.1016/j.ghir.2010.09.005;10.1158/0008-5472.CAN-12-4403	2014-12-31 01:37:41	2014-12-31 01:37:41				1530-6860;1538-7445											1096-6374	Growth Hormone & IGF Research				20956084:1096;19246485:1032;23539445:7		FASEB J;Cancer Res		Expression: IGF1R ---> POU5F1			Expression		Homo sapiens	public	S1096-6374(10)00118-8		20956084;19246485;23539445
	3			Li,H.;Chen,X.;Guan,L.;Qi,Q.;Shu,G.;Jiang,Q.;Xi,Q.;Zhang,Y.;Li,H.;Yuan,L.;Li,H.;Chen,X.;Guan,L.;Qi,Q.;Shu,G.;Jiang,Q.;Xi,Q.;Zhang,Y.;Li,H.;Yuan,L.;Li,H.;Chen,X.;Guan,L.;Qi,Q.;Shu,G.;Jiang,Q.;Xi,Q.;Zhang,Y.;Li,H.;Yuan,L.;Romao,J.M.;Jin,W.;Guan,L.L.;He,M.;McAllister,T.;Marques-Rocha,J.L.;Bressan,J.;Samblas,M.;Milagro,F.I.;Martínez,J.A.;Marti,A.;Samblas,M.;Milagro,F.I.;Martínez,J.A.;Marti,A.;Milagro,…		THP-1 {CellLine urn:agi-cellline:11013560}	Adipocytes;Adipocytes;Adipocytes;Monocytes		3		Adipocytes;Sus scrofa, Adipocytes;Homo sapiens, Adipocytes;Monocytes, THP-1 {CellLine urn:agi-cellline:11013560}	10.1371/journal.pone.0071568;10.1371/journal.pone.0071568;10.1371/journal.pone.0071568;10.1186/1471-2164-15-137;10.1096/fj.14-260323	2014-12-31 07:27:48	2014-12-31 07:27:48			2013628436;2013628436;2013628436;2014131109;2015423781	1932-6203;1932-6203;1932-6203;1471-2164;1530-6860											0892-6638	PLoS ONE;PLoS ONE;PLoS ONE;BMC Genomics;FASEB Journal				24098322:10035;24098322:10204;24098322:10257;24548287:10021;26065857:10329				Regulation: MIR181A1 ---> adipogenesis			Regulation		Sus scrofa;Homo sapiens	public			24098322;24098322;24098322;24548287;26065857	369963979;369963979;369963979;53016470;606194963
	1			Hwang,W.L.;Yang,M.H.;Tsai,M.L.;Lan,H.Y.;Su,S.H.;Chang,S.C.;Teng,H.W.;Yang,S.H.;Lan,Y.T.;Chiou,S.H.;Wang,H.W.		HT 29 {CellLine urn:agi-cellline:11011331}			1		HT 29 {CellLine urn:agi-cellline:11011331}	10.1053/j.gastro.2011.04.008	2013-01-17 10:00:43	2013-01-17 10:00:43															0016-5085	Gastroenterology				21640118:1124				Regulation: IL8 ---> POU5F1			Regulation			public	S0016-5085(11)00517-8		21640118
	9			Desbordes,S.C.;Placantonakis,D.G.;Ciro,A.;Socci,N.D.;Lee,G.;Djaballah,H.;Studer,L.;Jagtap,S.;Meganathan,K.;Wagh,V.;Natarajan,K.;Hescheler,J.;Sachinidis,A.;Khoo,M.L.;McQuade,L.R.;Smith,M.S.;Lees,J.G.;Sidhu,K.S.;Tuch,B.E.;Sadek,H.;Hannack,B.;Choe,E.;Wang,J.;Latif,S.;Garry,M.G.;Garry,D.J.;Longgood,J.;Frantz,D.E.;Olson,E.N.;Hsieh,J.;Schneider,J.W.;Liu,H.;You,D.;Liu,R.;Rong,M.;Lai,R.;Zhao,B.;Zheng,P.;…		P19 {CellLine urn:agi-cellline:11013514}	Embryonic Stem Cells;Chondrocytes;embryonal carcinoma stem cell;mesenchymal stroma cell;Embryonic Stem Cells;Fibroblasts		3		Homo sapiens, Embryonic Stem Cells;Mesoderm, Chondrocytes;embryonal carcinoma stem cell, P19 {CellLine urn:agi-cellline:11013514};Extracellular Matrix;mesenchymal stroma cell;Homo sapiens, Nervous system, Embryonic Stem Cells;Fibroblasts	10.1016/j.stem.2008.05.010;10.1016/j.scr.2012.12.002;10.1096/fj.13-228825;10.1016/j.biomaterials.2010.07.037;10.1089/cell.2012.0037;10.3727/096368913X675179;10.1038/ncomms4472	2014-02-05 12:50:37	2014-02-05 12:50:37			2013492708;2015025428;2014219492	1091-6490;1530-6860;2152-4998;2041-1723	positive										1934-5909;1873-5061;0006-3363;0142-9612;0963-6897	Cell Stem Cell;Stem Cell Research;FASEB Journal;Biomaterials;Cell Transplantation;Nature Communications				18522853:1020;23314291:1070;16079311:9;18420817:1140;23660967:10173;20674971:1123;23256541:4;100000477:10315;24668028:11561		Biol Reprod;Proc Natl Acad Sci U S A;Cell Reprogram		positive Expression: FGF2 --+> POU5F1			Expression	Mesoderm;Nervous system	Homo sapiens;Homo sapiens	public	S1934-5909(08)00224-5;S1873-5061(12)00124-9;S0142-9612(10)00880-X		18522853;23314291;16079311;18420817;23660967;20674971;23256541;24668028	369501970;604296053;372716334
	128			Li,Z.G.;Mathew,P.;Yang,J.;Starbuck,M.W.;Zurita,A.J.;Liu,J.;Sikes,C.;Multani,A.S.;Efstathiou,E.;Lopez,A.;Wang,J.;Fanning,T.V.;Prieto,V.G.;Kundra,V.;Vazquez,E.S.;Troncoso,P.;Raymond,A.K.;Logothetis,C.J.;Lin,S.H.;Maity,S.;Navone,N.M.;Yamamoto,Y.;Udagawa,N.;Matsuura,S.;Nakamichi,Y.;Horiuchi,H.;Hosoya,A.;Nakamura,M.;Ozawa,H.;Takaoka,K.;Penninger,J.M.;Noguchi,T.;Takahashi,N.;Peng,H.;Wright,V.;Usas,A.;G…		mda pca 2b {CellLine urn:agi-cellline:11006904};3T3 {CellLine urn:agi-cellline:11027200};HepG 2 {CellLine urn:agi-cellline:11010212};saos-2 {CellLine urn:agi-cellline:11007866};saos-2 {CellLine urn:agi-cellline:11007866};3T3 {CellLine urn:agi-cellline:11027200};mc3t3-e1 {CellLine urn:agi-cellline:11006871}	Mesenchymal Stem Cells;Mesenchymal Stem Cells;Stem Cells;Stem Cells;Stem Cells;Mesenchymal Stem Cells;Muscle Fibers, Skeletal;Mast Cells;Osteoblasts;Osteoblasts;Osteoblasts;Mesenchymal Stem Cells;Stromal Cells;mesenchyme cell;neural crest cells;Mesenchymal Stem Cells;Stem Cells;Chondrocytes;Osteoblasts;Stem Cells;Stem Cells;Stem Cells;somatic cells;Mesenchymal Stem Cells;mesenchyme cell;Osteoblas…		3		Bone and Bones, mda pca 2b {CellLine urn:agi-cellline:11006904};Muscles;Mesenchymal Stem Cells;Mesenchymal Stem Cells;Bone and Bones;Muscles, Stem Cells;Muscles, Stem Cells;Muscles, Stem Cells;Bone and Bones;Bone and Bones;Rattus norvegicus, Abdominal Muscles, Cartilage;Bone and Bones;Muscles, Mesenchymal Stem Cells;Bone and Bones;Bone and Bones;Bone and Bones;Bone and Bones, Skeletal muscle;Bone…	10.1016/S0003-9969(00)00036-4;10.1016/S0006-291X(02)02394-X;10.1016/S0006-291X(02)02394-X;10.1016/S0006-291X(02)02394-X;10.1016/S0006-291X(03)01429-3;10.1016/S0006-291X(03)01429-3;10.1016/S0006-291X(03)01429-3;10.1016/S0006-291X(03)01429-3;10.1016/j.bbrc.2009.05.144;10.1016/j.bbrc.2011.05.042;10.1016/j.bbrc.2012.01.010;10.1016/j.yexcr.2005.02.012;10.1053/hupa.2001.26464;10.1016/S0092-8674(03)0077…	2013-01-16 21:32:35	2013-01-16 21:32:35			2013446136;2010595701;2013721002;2013492680;2011035353;2011035353;2011040921;2011040921;2012359538;2011085885;2011116229;2011200873;2011478081;2012346482;2012346482;2012194365;2012026903;2012147955;2012194360;2012313884;2012293046;2014073362;2014073362;2013171220;2013642670;2013804892;2014147968;2014147968;2014233275;2014410711;2014469233;2015811898;2015811137;2015913618;2015913618;2015024792;201…	1478-6362;1478-6362;1528-1159;1553-7404;1600-0560;1097-4652;1937-335X;1521-2254;1536-3732;1432-0827;1937-335X;1937-335X;1528-1159;1538-7445;1524-4636;1476-5403;1477-9137;1530-6860;1478-6362;1932-6203;1478-6362;1478-6362;1528-1159;1528-1159;1932-6203;1524-4571;1083-351X;1538-7445;1524-4636;1477-9137;1477-9137;1432-0878;1539-7262;1110-7251;1432-0878;1759-4804;1932-6203;1875-5631;1873-4286;1873-4286…	positive										0021-9738;0013-7227;0021-9738;0021-9738;0021-9738;0021-9738;0021-9738;0021-9738;0021-9738;0021-9738;0021-9258;0021-9258;0003-9969;0006-291X;0006-291X;0006-291X;0006-291X;0006-291X;0006-291X;0006-291X;0006-291X;0006-291X;0006-291X;0014-4827;0046-8177;0092-8674;0142-9612;0142-9612;0142-9612;0278-2391;0278-2391;0278-2391;0303-7207;0306-9877;0378-1119;0901-5027;0925-4773;0928-4680;0966-3274;0966-3274…	Archives of Oral Biology;Biochemical and Biophysical Research Communications;Biochemical and Biophysical Research Communications;Biochemical and Biophysical Research Communications;Biochemical and Biophysical Research Communications;Biochemical and Biophysical Research Communications;Biochemical and Biophysical Research Communications;Biochemical and Biophysical Research Communications;Biochemica…				18618013:1197;16627581:1066;12235106:1043;12235106:1044;12235106:1048;12235106:1060;12235106:1117;12235106:1214;12235106:1224;12235106:1241;19799789:1311;19799789:1319;17720811:1070;17513295:1205;10869476:1097;12379229:1013;12379229:1041;12379229:1112;12914798:1094;12914798:1133;12914798:1139;12914798:1154;19501574:1007;21605549:1006;100032293:1014;15878335:1013;11521229:1091;14567913:1114;162130…		J Clin Invest;Endocrinology;J Clin Invest;J Clin Invest;J Clin Invest;J Clin Invest;J Clin Invest;J Clin Invest;J Clin Invest;J Clin Invest;Arthritis Res Ther;Arthritis Res Ther;J Biol Chem;J Biol Chem;Mol Endocrinol;J Bone Miner Res;J Bone Miner Res;J Bone Miner Res;Spine (Phila Pa 1976);Bone;J Clin Invest;J Clin Invest;Biochem Biophys Res Commun;J Bone Miner Res;J Bone Miner Res;J Periodontol;U…		positive Regulation: BMP4 --+> ossification			Regulation	Bone and Bones;Bone and Bones;Bone and Bones;Bone and Bones;Abdominal Muscles;Bone and Bones;Bone and Bones;Bone and Bones;Bone and Bones;Bone and Bones;Bone and Bones;Bone and Bones;Bone and Bones;Bone and Bones;Bone and Bones;Bone of cranium;Bone and Bones;Bone and Bones;Bone and Bones;Bone Marrow;iliac crest;Mesenchyme;Bone and Bones;Bone and Bones;Alveolar Process;Neuroectoderm;Bone and Bones…	Rattus norvegicus;Homo sapiens;Rattus norvegicus;Rattus norvegicus;Mus musculus;Homo sapiens;Mus musculus;Sus scrofa;Rattus norvegicus;Homo sapiens;Mus musculus;Mus musculus;Mus musculus;Mus musculus;Homo sapiens;Homo sapiens;Homo sapiens;Homo sapiens;Mus musculus;Mus musculus;Mus musculus;Mus musculus	public	S0003-9969(00)00036-4;S0006-291X(02)02394-X;S0006-291X(02)02394-X;S0006-291X(02)02394-X;S0006-291X(03)01429-3;S0006-291X(03)01429-3;S0006-291X(03)01429-3;S0006-291X(03)01429-3;S0006-291X(09)01111-5;S0006-291X(11)00802-3;S0006-291X(12)00033-2;S0014-4827(05)00070-4;S0046-8177(01)79444-0;S0092-8674(03)00771-2;S0142-9612(05)00864-1;S0142-9612(07)00711-9;S0142-9612(10)00640-X;S0278-2391(07)00471-5;S02…		18618013;16627581;12235106;12235106;12235106;12235106;12235106;12235106;12235106;12235106;19799789;19799789;17720811;17513295;10869476;12379229;12379229;12379229;12914798;12914798;12914798;12914798;19501574;21605549;15878335;11521229;14567913;16213014;17915311;20621352;17656295;19686921;21055857;19524639;18845402;15777645;17023144;20303242;15157924;15157924;17157522;20434921;20434921;18406633;194…	52566602;359848462;370273001;368859255;369501942;361113725;361113725;361136747;361136747;365085458;361245101;51215327;361590526;362436930;365024473;365024473;51732053;364072646;364419459;51859494;51932382;364850135;372209309;372209309;368539238;52806400;370514081;372486767;372486767;372749953;373323247;373516331;602856729;602649368;603692636;603692636;604166435;605106861;605265453
	3			Shyr,C.R.;Kang,H.Y.;Tsai,M.Y.;Liu,N.C.;Ku,P.Y.;Huang,K.E.;Chang,C.;Shyr,C.R.;Kang,H.Y.;Tsai,M.Y.;Liu,N.C.;Ku,P.Y.;Huang,K.E.;Chang,C.;Shyr,C.R.;Kang,H.Y.;Tsai,M.Y.;Liu,N.C.;Ku,P.Y.;Huang,K.E.;Chang,C.;Shyr,C.R.;Kang,H.Y.;Tsai,M.Y.;Liu,N.C.;Ku,P.Y.;Huang,K.E.;Chang,C.;Shyr,C.R.;Kang,H.Y.;Tsai,M.Y.;Liu,N.C.;Ku,P.Y.;Huang,K.E.;Chang,C.;Shyr,C.R.;Kang,H.Y.;Tsai,M.Y.;Liu,N.C.;Ku,P.Y.;Huang,K.E.;Chang,…			Embryonic Stem Cells;Embryonic Stem Cells;Embryonic Stem Cells;Embryonic Stem Cells;Embryonic Stem Cells;Embryonic Stem Cells;Embryonic Stem Cells;Embryonic Stem Cells;Embryonic Stem Cells;Embryonic Stem Cells;cancer stem cells		3		Embryonic Stem Cells;Embryonic Stem Cells;Embryonic Stem Cells;Embryonic Stem Cells;Embryonic Stem Cells;Embryonic Stem Cells;Embryonic Stem Cells;Embryonic Stem Cells;Embryonic Stem Cells;Embryonic Stem Cells;cancer stem cells;Ictalurus punctatus, Ovary	10.1210/en.2008-1165;10.1210/en.2008-1165;10.1210/me.2013-1422;10.1016/j.ygcen.2015.10.009	2014-12-31 04:23:51	2014-12-31 04:23:51			2014385679	1945-7170;1945-7170;1945-7170;1945-7170;1945-7170;1945-7170;1945-7170;1945-7170;1945-7170;1945-7170;1944-9917	negative										0888-8809;0016-6480	Molecular Endocrinology;General and Comparative Endocrinology				19131575:1270;19131575:5;19131575:1235;19131575:1234;19131575:1229;19131575:1083;19131575:1044;19131575:6;19131575:1269;19131575:1084;24702179:10174;26519761:1154		Endocrinology;Endocrinology;Endocrinology;Endocrinology;Endocrinology;Endocrinology;Endocrinology;Endocrinology;Endocrinology;Endocrinology		negative PromoterBinding: NR2C2 ---| POU5F1			PromoterBinding	Ovary	Ictalurus punctatus	public	S0016-6480(15)30010-1		19131575;19131575;19131575;19131575;19131575;19131575;19131575;19131575;19131575;19131575;24702179;26519761	373245260
	6			Das,P.;Ezashi,T.;Schulz,L.C.;Westfall,S.D.;Livingston,K.A.;Roberts,R.M.;Torres,J.;Prieto,J.;Durupt,F.C.;Torres,J.;Broad,S.;Watt,F.M.;Yao,Y.;Jumabay,M.;Ly,A.;Radparvar,M.;Cubberly,M.R.;Boström,K.I.;Desbordes,S.C.;Placantonakis,D.G.;Ciro,A.;Socci,N.D.;Lee,G.;Djaballah,H.;Studer,L.;Balakrishnan,S.K.;Witcher,M.;Emerson,B.M.;Berggren,T.W.;Witcher,M.;Lee,Y.L.;Peng,Q.;Fong,S.W.;Chen,A.C.H.;Lee,K.F.;Ng,…			Trophoblasts;Embryonic Stem Cells;Trophoblasts;Epithelial Cells		3		Trophoblasts;Embryonic Stem Cells;Bone and Bones;Trophoblasts;Epithelial Cells	10.1016/j.scr.2007.09.004;10.1371/journal.pone.0036405;10.1161/CIRCRESAHA.113.301792;10.1016/j.stem.2008.05.010;10.1371/journal.pone.0042424;10.1371/journal.pone.0045633	2014-02-15 01:36:21	2014-02-15 01:36:21			2012250488;2013550291;2012460270;2012570919	1932-6203;1524-4571;1932-6203;1932-6203	negative										1873-5061;0009-7330;1934-5909	Stem Cell Research;PLoS ONE;Circulation Research;Cell Stem Cell;PLoS ONE;PLoS ONE				101916327:1149;22558462:10057;100000414:10199;101933775:1021;22879976:10050;23029150:10104				negative Expression: BMP4 ---| POU5F1			Expression	Bone and Bones		public	S1873-5061(07)00008-6;S1934-5909(08)00224-5		22558462;22879976;23029150	364721030;52685408;365375519;365719756
	1533			Kanazawa,A.;Tsukada,S.;Sekine,A.;Tsunoda,T.;Takahashi,A.;Kashiwagi,A.;Tanaka,Y.;Babazono,T.;Matsuda,M.;Kaku,K.;Iwamoto,Y.;Kawamori,R.;Kikkawa,R.;Nakamura,Y.;Maeda,S.;Watanabe,R.M.;Ghosh,S.;Langefeld,C.D.;Valle,T.T.;Hauser,E.R.;Magnuson,V.L.;Mohlke,K.L.;Silander,K.;Ally,D.S.;Chines,P.;Blaschak-Harvan,J.;Douglas,J.A.;Duren,W.L.;Epstein,M.P.;Fingerlin,T.E.;Kaleta,H.S.;Lange,E.M.;Li,C.;McEachin,R.C.;…		3T3 {CellLine urn:agi-cellline:11027200};3T3 {CellLine urn:agi-cellline:11027200};3T3 {CellLine urn:agi-cellline:11027200};3T3 {CellLine urn:agi-cellline:11027200};3T3 {CellLine urn:agi-cellline:11027200};3T3 {CellLine urn:agi-cellline:11027200};3T3 {CellLine urn:agi-cellline:11027200};3T3 {CellLine urn:agi-cellline:11027200};3T3 {CellLine urn:agi-cellline:11027200};3T3 {CellLine urn:agi-cellline…	mesenchyme cell;Fibroblasts;Fibroblasts;Adipocytes;Adipocytes;Adipocytes;Fibroblasts;Adipocytes;Fibroblasts;Fibroblasts;Mesenchymal Stem Cells;Adipocytes;Adipocytes;Mesenchymal Stem Cells;Insulin-Secreting Cells;Macrophages;Adipocytes;Adipocytes;Osteoblasts;Adipocytes;Adipocytes;Hepatocytes;Adipocytes;Adipocytes;proadipocyte;Adipocytes;proadipocyte;Adipocytes;Adipocytes;Adipocytes;Adipocytes;Adip…		3		3T3 {CellLine urn:agi-cellline:11027200};mesenchyme cell;Blood Vessels;Ocular orbit;Fibroblasts;Fibroblasts;Adipocytes;Large Intestine, Adipose tissue;Adipocytes;Adipocytes, 3T3 {CellLine urn:agi-cellline:11027200};Fibroblasts, 3T3 {CellLine urn:agi-cellline:11027200};Adipocytes, 3T3 {CellLine urn:agi-cellline:11027200};Fibroblasts;Fibroblasts;Skeletal system;Mesenchymal Stem Cells;Adipose tissue…	10.1086/425340;10.1016/S0002-9297(07)62949-8;10.1016/j.amjmed.2010.02.028;10.1016/j.amjmed.2011.08.025;10.1016/j.ajo.2006.02.047;10.1016/S0002-9440(10)63488-8;10.1016/S0002-9440(10)63787-X;10.1016/j.ab.2005.06.010;10.1016/j.ab.2011.02.032;10.1016/j.ab.2012.03.005;10.1016/j.abb.2012.02.019;10.1016/j.abb.2006.10.002;10.1016/j.abb.2006.10.002;10.1016/j.abb.2006.12.020;10.1016/j.abb.2006.12.020;10.10…	2014-12-30 17:59:46	2014-12-30 17:59:46			2012271218;2012288299;2012288299;2012288305;2012300198;2012300198;2012300223;2012323024;2012342213;2012342216;2012434269;2012469296;2012472423;2012479545;2012531239;2012539324;2012539511;2012539517;2012597186;2012597186;2012599606;2012599609;2012609400;2012580278;2012594935;2012594935;2012619207;2012621781;2012644510;2012644510;2012644510;2012644510;2012647538;2012698207;2012709395;2012724763;201…	1558-8238;1944-9917;1944-9917;1944-9917;1479-6813;1945-7170;1945-7170;1944-9917;1479-6813;1525-3163;1525-3163;1525-3163;1945-7170;1945-7170;1945-7170;1945-7189;1945-7197;1479-6813;1525-3163;1945-7170;1945-7170;1525-3163;1525-3163;1479-6805;1525-3163;1525-3163;1525-3163;1525-3163;1525-3163;1525-3163;1525-3163;1476-4598;1529-7268;1083-351X;1083-351X;1083-351X;1083-351X;1540-8140;1521-0103;1465-542X…	positive										0002-9297;0002-9297;0002-9343;0002-9343;0002-9394;0002-9440;0002-9440;0003-2697;0003-2697;0003-2697;0003-9861;0003-9861;0003-9861;0003-9861;0003-9861;0003-9861;0003-9861;0003-9861;0006-291X;0006-291X;0006-291X;0006-291X;0006-291X;0006-291X;0006-291X;0006-291X;0006-291X;0006-291X;0006-291X;0006-291X;0006-291X;0006-291X;0006-291X;0006-291X;0006-291X;0006-291X;0006-291X;0006-291X;0006-291X;0006-291X…	The American Journal of Human Genetics;The American Journal of Human Genetics;The American Journal of Medicine;The American Journal of Medicine;American Journal of Ophthalmology;The American Journal of Pathology;The American Journal of Pathology;Analytical Biochemistry;Analytical Biochemistry;Analytical Biochemistry;Archives of Biochemistry and Biophysics;Archives of Biochemistry and Biophysics;A…				15386214:1068;11032784:1155;20920685:1088;22269613:1013;16815265:1101;14507638:1018;100020106:1303;100021532:1005;21354099:1017;100021691:1022;22425757:1073;100025006:1170;100025006:1176;17257576:1165;17257576:1166;18331818:1129;18314006:1098;18314006:1106;100030120:1082;12559964:1100;100030302:1046;12565865:1106;100030447:1063;12893256:1011;100030489:1005;100030683:1019;100031459:1001;15358122:1…		J Clin Invest;Mol Endocrinol;Mol Endocrinol;Mol Endocrinol;J Mol Endocrinol;Poult Sci;Poult Sci;Endocrinology;Endocrinology;Mol Endocrinol;J Mol Endocrinol;J Anim Sci;J Anim Sci;J Anim Sci;Endocrinology;Endocrinology;Endocrinology;Endocr Rev;Mol Endocrinol;Mol Endocrinol;Mol Endocrinol;J Clin Endocrinol Metab;J Mol Endocrinol;J Clin Invest;J Clin Invest;J Anim Sci;Endocrinology;Endocrinology;Endo…		positive Regulation: PPARG --+> adipogenesis			Regulation	Blood Vessels;Ocular orbit;Large Intestine;Skeletal system;Fetus;Liver;Fetus;Bone and Bones;Fetus;Heart;Blood Vessels;Large Intestine;Aorta;Bone Marrow;Bone Marrow;Mesenchyme;Dental Pulp;Gland;Bone Marrow;Liver;Gastrointestinal tract;Brain;Bone Marrow;Liver;Liver;Liver;Liver;Nervous system;Placenta;Bone Marrow;Bone Marrow;Blood Vessels;Fingers;Endocrine system;Wharton jelly;Immune system;Bone Mar…	Mus musculus;Bos taurus;Mus musculus;Homo sapiens;Bos taurus;Mus musculus;Mus musculus;Mus musculus;Mus musculus;Anas;Mus musculus;Mus musculus;Mus musculus;Mus musculus;Mus musculus;Rodentia;Mus musculus;Mus musculus;Rattus norvegicus;Mus musculus;Mus musculus;Mus musculus;Homo sapiens;Mus musculus;Mus musculus;Homo sapiens;Mus musculus;Rattus norvegicus;Mus musculus;Mus musculus;Mus musculus;Ga…	public	S0002-9297(07)63788-4;S0002-9297(07)62949-8;S0002-9343(10)00467-5;S0002-9343(11)00791-1;S0002-9394(06)00342-4;S0002-9440(10)63488-8;S0002-9440(10)63787-X;S0003-2697(05)00426-4;S0003-2697(11)00135-7;S0003-2697(12)00162-5;S0003-9861(12)00080-X;S0003-9861(06)00381-X;S0003-9861(06)00381-X;S0003-9861(06)00500-5;S0003-9861(06)00500-5;S0003-9861(08)00104-5;S0003-9861(08)00090-8;S0003-9861(08)00090-8;S00…		15386214;11032784;20920685;22269613;16815265;14507638;21354099;22425757;17257576;17257576;18331818;18314006;18314006;12559964;12565865;12893256;15358122;15358131;15649418;15975549;16223607;16223607;16213464;16759638;16843437;16890192;16890192;17250804;17433253;17658475;17888405;17888405;17888405;17869220;17959142;18060861;18243128;18243128;18381063;18381063;18522800;18586010;18675789;20096664;204…	364792314;364836327;364836327;364836333;364877507;364877507;364877571;364950449;365011870;365011873;365308819;365402000;365411802;365439511;365606744;365629838;365630398;365630404;365819053;365819053;365830102;365830105;52078180;52154269;52166788;52166788;365895533;365901357;365971000;365971000;365971000;365971000;365977900;366143953;366178483;366239560;366271350;366280574;366307487;368094296;368…
	3			Swartling,F.J.;Bolin,S.;Phillips,J.J.;Persson,A.I.;Swartling,F.J.;Bolin,S.;Phillips,J.J.;Persson,A.I.;Tsang,W.P.;Shu,Y.;Kwok,P.L.;Zhang,F.;Lee,K.K.H.;Tang,M.K.;Li,G.;Chan,W.-Y.;Wan,C.;Tsang,W.P.;Zhang,F.;Lee,K.K.H.;Chan,W.-Y.;Wan,C.;Li,G.;Chan,K.M.;Jyoti,S.;Tandon,S.			Stem Cells;Stem Cells;Stem Cells;Embryonic Stem Cells		3		Stem Cells;Stem Cells;Stem Cells;Embryonic Stem Cells	10.1016/j.expneurol.2013.01.027;10.1016/j.expneurol.2013.01.027;10.1371/journal.pone.0076153;10.1016/j.yexcr.2014.02.008	2013-06-21 12:34:16	2013-06-21 12:34:16			2013660266	1932-6203											0014-4886;0014-4886;0014-4827	Experimental Neurology;Experimental Neurology;PLoS ONE;Experimental Cell Research				23376224:1206;23376224:1207;100000195:10450;24560741:1173				Regulation: EPAS1 ---> NANOG			Regulation			public	S0014-4886(13)00040-X;S0014-4886(13)00040-X;S0014-4827(14)00071-8		23376224;23376224;24560741	370052150
	22			Urs,S.;Roudabush,A.;O'Neill,C.F.;Pinz,I.;Prudovsky,I.;Kacer,D.;Tang,Y.;Liaw,L.;Small,D.;Urs,S.;Roudabush,A.;O'Neill,C.F.;Pinz,I.;Prudovsky,I.;Kacer,D.;Tang,Y.;Liaw,L.;Small,D.;Baladrón,V.;Ruiz-Hidalgo,M.J.;Nueda,M.L.;Díaz-Guerra,M.J.M.;García-Ramírez,J.J.;Bonvini,E.;Gubina,E.;Laborda,J.;Yuan,Z.R.;Kobayashi,N.;Kohsaka,T.;Nueda,M.L.;Baladrón,V.;García-Ramírez,J.J.;Sánchez-Solana,B.;Ruvira,M.D.;Rive…		3T3 {CellLine urn:agi-cellline:11027200};3T3 {CellLine urn:agi-cellline:11027200};3T3 {CellLine urn:agi-cellline:11027200};3T3 {CellLine urn:agi-cellline:11027200};3T3 {CellLine urn:agi-cellline:11027200};3T3 {CellLine urn:agi-cellline:11027200};3T3 {CellLine urn:agi-cellline:11027200};3T3 {CellLine urn:agi-cellline:11027200};3T3 {CellLine urn:agi-cellline:11027200};3T3 {CellLine urn:agi-cellline…	Adipocytes;Adipocytes;proadipocyte;Osteoblasts;Stromal Cells;Stem Cells;Osteoblasts;Osteoblasts;Stromal Cells;Osteoblasts;proadipocyte;Adipocytes;proadipocyte;Neurons;Stromal Cells;Adipocytes;Adipocytes		3		Adipocytes, 3T3 {CellLine urn:agi-cellline:11027200};Adipocytes;3T3 {CellLine urn:agi-cellline:11027200};Liver;3T3 {CellLine urn:agi-cellline:11027200};3T3 {CellLine urn:agi-cellline:11027200};3T3 {CellLine urn:agi-cellline:11027200};3T3 {CellLine urn:agi-cellline:11027200};3T3 {CellLine urn:agi-cellline:11027200};3T3 {CellLine urn:agi-cellline:11027200};proadipocyte, 3T3 {CellLine urn:agi-cellli…	10.2353/ajpath.2008.080006;10.2353/ajpath.2008.080006;10.1016/j.yexcr.2004.10.001;10.1016/j.jmb.2005.11.097;10.1016/j.jmb.2006.10.020;10.1016/j.jmb.2006.10.043;10.1016/j.jmb.2006.10.043;10.1016/j.jmb.2006.10.043;10.1016/j.jmb.2006.10.043;10.1016/j.jmb.2006.10.043;10.1016/j.nutres.2011.08.010;10.1016/j.exphem.2009.03.007;10.1016/j.gde.2004.07.007;10.1016/j.bone.2003.11.026;10.1016/j.bone.2003.11.0…	2014-12-30 18:04:47	2014-12-30 18:04:47			2013625329;2010496041;2010496041	1091-6490;1932-6203;1932-6203;1525-0024;1932-6203;1932-6203;2235-2988;2212-8778											0002-9440;0002-9440;0014-4827;0022-2836;0022-2836;0022-2836;0022-2836;0022-2836;0022-2836;0022-2836;0271-5317;0301-472X;0959-437X;8756-3282;8756-3282;0040-8166;0013-7227;0013-7227;0013-7227;0013-7227;0021-9258;0021-9258;1350-9047;1525-0016;0021-9258;0013-7227;1462-5814;0270-7306	The American Journal of Pathology;The American Journal of Pathology;Experimental Cell Research;Journal of Molecular Biology;Journal of Molecular Biology;Journal of Molecular Biology;Journal of Molecular Biology;Journal of Molecular Biology;Journal of Molecular Biology;Journal of Molecular Biology;Nutrition Research;Experimental Hematology;Current Opinion in Genetics & Development;Bone;Bone;Tissue…				100019626:1217;100019626:1219;15652348:1245;16403414:1088;17320102:1109;17320900:1083;17320900:1084;17320900:1095;17320900:1119;17320900:1127;22024497:1050;19540436:1019;15380241:1087;15050888:1049;15050888:1054;23116754:1013;17218421:1258;17218421:1262;12960086:1042;12960086:1229;16407293:1242;9368042:1182;18499801:1168;12107827:1338;20463961:1354;20463961:1356;23896726:10025;20463961:10317;2046…		Endocrinology;Endocrinology;Endocrinology;Endocrinology;J Biol Chem;J Biol Chem;Proc Natl Acad Sci U S A;Cell Death Differ;PLoS One;PLoS One;J Biol Chem;Endocrinology;Cell Microbiol;Front Cell Infect Microbiol;Mol Metab;Mol Cell Biol		Regulation: NOTCH1 ---> adipogenesis			Regulation	Liver;Pancreas;Umbilical Blood;Bone and Bones;Umbilical Blood	Homo sapiens;Homo sapiens	public	S0002-9440(10)61658-6;S0002-9440(10)61658-6;S0014-4827(04)00582-8;S0022-2836(05)01537-8;S0022-2836(06)01346-5;S0022-2836(06)01415-X;S0022-2836(06)01415-X;S0022-2836(06)01415-X;S0022-2836(06)01415-X;S0022-2836(06)01415-X;S0271-5317(11)00156-4;S0301-472X(09)00091-5;S0959-437X(04)00118-2;S8756-3282(03)00435-6;S8756-3282(03)00435-6;S0040-8166(12)00089-4;MT2013133		15652348;16403414;17320102;17320900;17320900;17320900;17320900;17320900;22024497;19540436;15380241;15050888;15050888;23116754;17218421;17218421;12960086;12960086;16407293;9368042;18499801;12107827;20463961;20463961;23896726;20463961;20463961;9368042;12960086;17581254;22919671;26137442;15060169	52706510;359515445;359515445
	2			Taylor,B.L.;Liu,F.-F.;Sander,M.;Cieslik,K.A.;Trial,J.;Taffet,G.E.;Entman,M.L.;Cieslik,K.A.;Trial,J.;Taffet,G.E.;Entman,M.L.;Carlson,S.			Insulin-Secreting Cells;Mesenchymal Stem Cells		2		Pancreas, Insulin-Secreting Cells;Mesenchymal Stem Cells	10.1016/j.celrep.2013.08.010;10.1096/fj.12-220145	2015-04-25 12:49:19	2015-04-25 12:49:19			2013214054	1530-6860											2211-1247	Cell Reports;FASEB Journal				24035389:1111;23303205:10165				Expression: INS ---> NANOG			Expression	Pancreas		public	S2211-1247(13)00434-8		24035389;23303205	368644518
	1			Batlle,R.;Alba-Castellón,L.;Loubat-Casanovas,J.;Armenteros,E.;Francí,C.;Stanisavljevic,J.;Baulida,J.;De Herreros,A.G.;Banderas,R.;Casal,J.I.;Martin-Caballero,J.;Bonilla,F.;Gridley,T.;De Herreros,A.G.					1		adipose tissue	10.1038/onc.2012.342	2014-12-31 07:05:35	2014-12-31 07:05:35			2013446021	1476-5594	positive										0950-9232	Oncogene				22869142:10217				positive Regulation: SNAI2 --+> adipogenesis			Regulation			public	ONC2012342		22869142	52149152
	1			Guo,L.;Qi,S.-T.;Miao,D.-Q.;Liang,X.-W.;Li,H.;Ou,X.-H.;Huang,X.;Yang,C.-R.;Ouyang,Y.-C.;Hou,Y.;Sun,Q.-Y.;Han,Z.;Guo,L.;Qi,S.-T.;Li,H.;Guo,L.;Ou,X.-H.;Guo,L.;Qi,S.-T.;Miao,D.-Q.;Liang,X.-W.;Li,H.;Ou,X.-H.;Huang,X.;Yang,C.-R.;Ouyang,Y.-C.;Hou,Y.;Sun,Q.-Y.;Han,Z.;Guo,L.;Qi,S.-T.;Li,H.;Guo,L.;Ou,X.-H.					1		Mus musculus, Blastocyst	10.1371/journal.pone.0040528;10.1371/journal.pone.0040528	2014-02-15 11:42:21	2014-02-15 11:42:21			2012406842;2012406842	1932-6203;1932-6203												PLoS ONE;PLoS ONE				22808183:10200;22808183:10191				Expression: PTHLH ---> NANOG			Expression	Blastocyst	Mus musculus	public			22808183;22808183	365232356;365232356
	1			Wang,X.;Yang,P.;Liu,J.;Wu,H.;Yu,W.;Zhang,T.;Fu,H.;Liu,Y.;Hai,C.		3T3 {CellLine urn:agi-cellline:11027200}	proadipocyte		1		proadipocyte, 3T3 {CellLine urn:agi-cellline:11027200}	10.1016/j.biochi.2014.08.009	2015-01-11 06:05:04	2015-01-11 06:05:04															0300-9084	Biochimie				25173565:1172				Regulation: RARG ---> adipogenesis			Regulation			public	S0300-9084(14)00227-2		25173565
	8			Koppen,A.;Kalkhoven,E.;Louet,J.F.;Coste,A.;Amazit,L.;Tannour-Louet,M.;Wu,R.C.;Tsai,S.Y.;Tsai,M.J.;Auwerx,J.;O'Malley,B.W.;Chen,X.;Liu,Z.;Xu,J.;Chen,X.;Liu,Z.;Xu,J.;Xu,J.;Hartig,S.M.;He,B.;Long,W.;Mancini,M.A.;Buehrer,B.M.;Hartig,S.M.;He,B.;Long,W.;Mancini,M.A.;Buehrer,B.M.;Hartig,S.M.;He,B.;Long,W.;Mancini,M.A.;Buehrer,B.M.;Hartig,S.M.;He,B.;Long,W.;Mancini,M.A.;Buehrer,B.M.;Hartig,S.M.;He,B.;Lon…			Adipocytes;Adipocytes		3		Adipose Tissue, Brown;Adipose Tissue, White;Labyrinth;Adipose Tissue, White;Adipocytes;Blood;Adipocytes	10.1016/j.febslet.2010.06.035;10.1210/me.2010-0201;10.1083/jcb.201004026;10.1083/jcb.201004026;10.1083/jcb.201004026;10.1083/jcb.201004026;10.1083/jcb.201004026;10.1083/jcb.201004026;10.1016/j.domaniend.2008.05.006;10.1083/jcb.201004026;10.1083/jcb.201004026;10.1016/j.ejcb.2014.03.001;10.1016/j.jsbmb.2014.08.005;10.1186/s12944-015-0126-y10.1186/s12944-015-0126-y;10.1186/s12944-015-0126-y;10.1186/…	2014-12-30 20:14:58	2014-12-30 20:14:58			2010548814;2011028076;2011028076;2011028076;2011028076;2011028076;2011028076;2015433128;2015433128;2015433128	0021-9525;0021-9525;0021-9525;0021-9525;0021-9525;0021-9525;1540-8140;1540-8140;1879-1220;1476-511X;1476-511X;1476-511X;1476-511X	positive										0014-5793;0027-8424;0888-8809;0021-9525;0021-9525;0021-9525;0021-9525;0021-9525;0021-9525;0739-7240;0171-9335	FEBS Letters;Molecular Endocrinology;Journal of Cell Biology;Journal of Cell Biology;Journal of Cell Biology;Journal of Cell Biology;Journal of Cell Biology;Journal of Cell Biology;European Journal of Cell Biology;Lipids in Health and Disease;Lipids in Health and Disease;Lipids in Health and Disease				20600006:1057;17098861:1174;20685850:10454;21220509:10021;21220509:10047;21220509:10049;21220509:10053;21220509:10263;21220509:10277;18638664:0;21220509:0;21220509:6;24810880:1038;25132457:6;26449542:1;26449542:10007;26449542:10018;26449542:10771		Proc Natl Acad Sci U S A;Domest Anim Endocrinol;J Cell Biol;J Cell Biol;J Steroid Biochem Mol Biol;Lipids Health Dis		positive Regulation: NCOA3 --+> adipogenesis			Regulation	Labyrinth		public	S0014-5793(10)00530-2;S0171-9335(14)00040-5		20600006;17098861;20685850;21220509;21220509;21220509;21220509;21220509;21220509;18638664;21220509;21220509;24810880;25132457;26449542;26449542;26449542;26449542	359696126;361092402;361092402;361092402;361092402;361092402;361092402;606304453;606304453;606304453
	8			Abella,A.;Dubus,P.;Malumbres,M.;Rane,S.G.;Kiyokawa,H.;Sicard,A.;Vignon,F.;Langin,D.;Barbacid,M.;Fajas,L.;Nichol,D.;Christian,M.;Steel,J.H.;White,R.;Parker,M.G.;Fujimoto,T.;Anderson,K.;Jacobsen,S.E.;Nishikawa,S.I.;Nerlov,C.;Docquier,A.;Augereau,P.;Lapierre,M.;Harmand,P.-O.;Badia,E.;Annicotte,J.-S.;Fajas,L.;Cavaillès,V.;Docquier,A.;Augereau,P.;Lapierre,M.;Harmand,P.-O.;Badia,E.;Annicotte,J.-S.;Faj…			proadipocyte;Adipocytes;Adipocytes;Fibroblasts;Megakaryocytes		3		proadipocyte;Adipocytes;Adipocytes;Mus musculus, Liver;Fibroblasts;Megakaryocytes	10.1016/j.cmet.2005.09.003;10.1371/journal.pone.0035839;10.1016/j.jhep.2010.08.019;10.4161/cc.28190;10.1080/15384101.2015.1044172	2014-12-30 22:31:48	2014-12-30 22:31:48			2012292997;2014283800;2015439771	1932-6203;1600-0641;1551-4005;1551-4005											1550-4131;0021-9258;0261-4189;0270-7306;1538-4101;1538-4101	Cell Metabolism;PLoS ONE;Cell Cycle;Cell Cycle				100567432:1005;16923809:1059;17431401:1049;22629304:10221;21145829:6;16107706:1184;100002658:10031;26038996:10093		J Biol Chem;EMBO J;J Hepatol;Mol Cell Biol		Regulation: E2F1 ---> adipogenesis			Regulation	Liver	Mus musculus	public	S1550-4131(05)00263-9		16923809;17431401;22629304;21145829;16107706;26038996	364850086;372921476;606402919
	2			Ibrahim,E.E.;Babaei-Jadidi,R.;Nateri,A.S.;Chang,C.C.;Hsu,W.H.;Wang,C.C.;Chou,C.H.;Kuo,M.Y.;Lin,B.R.;Chen,S.T.;Tai,S.K.;Kuo,M.L.;Yang,M.H.			somatic cells		2		somatic cells		2013-08-04 23:30:38	2013-08-04 23:30:38				1938-8969;1538-7445	positive															23661244:1;23687336:6		Curr Protoc Stem Cell Biol;Cancer Res		positive PromoterBinding: JUN --+> NANOG			PromoterBinding			public			23661244;23687336
	2			Huang,Y.H.;Chin,C.C.;Ho,H.N.;Chou,C.K.;Shen,C.N.;Kuo,H.C.;Wu,T.J.;Wu,Y.C.;Hung,Y.C.;Chang,C.C.;Ling,T.Y.;Li,Y.;Geng,Y.J.			Leydig Cells;Pluripotent Stem Cells		2		Leydig Cells;Homo sapiens, Pluripotent Stem Cells	10.1016/j.ghir.2010.09.005	2013-01-17 04:47:06	2013-01-17 04:47:06				1530-6860	positive										1096-6374	Growth Hormone & IGF Research				19246485:1032;101676745:1096		FASEB J		positive Expression: IGF1R --+> POU5F1			Expression		Homo sapiens	public	S1096-6374(10)00118-8		19246485
	3			Lai,Y.-S.;Chang,C.-W.;Pawlik,K.M.;Zhou,D.;Renfrow,M.B.;Townes,T.M.;Lai,Y.-S.;Chang,C.-W.;Pawlik,K.M.;Zhou,D.;Renfrow,M.B.;Townes,T.M.;Chiou,S.-H.;Chiou,G.-Y.;Chiou,S.-H.;Chen,L.-K.;Jiang,B.-H.;Chiou,S.-H.;Chou,S.-J.;Tsai,P.-H.;Chien,Y.;Chiou,G.-Y.;Chiou,S.-H.;Chen,L.-H.;Yu,Y.-L.;Chang,W.-C.;Yu,Y.-L.;Chang,W.-C.;Chen,L.-K.;Chiou,S.-H.;Chen,L.-H.;Chien,Y.;Chiou,G.-Y.;Chiou,S.-H.;Chiou,G.-Y.;Chiou,S…			Embryonic Stem Cells;Fibroblasts;somatic cells;Pluripotent Stem Cells		3		Embryonic Stem Cells;Fibroblasts;somatic cells;Pluripotent Stem Cells	10.1073/pnas.1108595109;10.1084/jem.20121044;10.1084/jem.20121044;10.1038/cr.2012.175	2014-02-04 21:21:47	2014-02-04 21:21:47			2012140515;2013138676;2013138676	1091-6490;1540-9538;1540-9538;1748-7838											0027-8424;0022-1007;0022-1007;1001-0602	Proceedings of the National Academy of Sciences of the United States of America;Journal of Experimental Medicine;Journal of Experimental Medicine;Cell Research				22362888:10118;23277454:10192;23277454:10297;23247625:10466				Expression: PARP1 ---> NANOG			Expression			public			22362888;23277454;23277454;23247625	364397702;368447714;368447714;52357736
	6			Lee,K.Y.;Gesta,S.;Boucher,J.;Wang,X.L.;Kahn,C.R.;Shimba,S.;Wada,T.;Hara,S.;Tezuka,M.;Shimba,S.;Wada,T.;Hara,S.;Tezuka,M.;Shimba,S.;Wada,T.;Hara,S.;Tezuka,M.;Conroy,K.P.;Davidson,I.M.;Warnock,M.;Matsuura,H.;Ichiki,T.;Inoue,E.;Miyazaki,R.;Hashimoto,T.;Ikeda,J.;Sunagawa,K.;Ichiki,T.;Nomura,M.;Takayanagi,R.;Fong,G.-H.;Shimba,S.;Wada,T.;Hara,S.;Tezuka,M.;Hatanaka,M.;Shimba,S.;Sakaue,M.;Kondo,Y.;Kagech…		3T3 {CellLine urn:agi-cellline:11027200}	Adipocytes;Adipocytes;Fibroblasts;Adipocytes;Adipocytes;Stem Cells		3		Adipocytes;Adipocytes;3T3 {CellLine urn:agi-cellline:11027200};Fibroblasts;Adipose tissue;Mus musculus, Adipocytes;Adipocytes;Stem Cells	10.1016/j.cmet.2011.08.006;10.1017/S0029665111001662;10.1161/CIRCULATIONAHA.113.001742;10.1152/physiolgenomics.00077.2010	2014-12-30 22:51:59	2014-12-30 22:51:59			2011602588;2013339135;2011080252	1475-2719;1524-4539;1531-2267											1550-4131;0021-9258;0021-9258;0021-9258;0029-6651;0009-7322;0021-9258;0918-6158;1094-8341	Cell Metabolism;Proceedings of the Nutrition Society;Circulation;Physiological Genomics				21982709:1014;15258146:1056;15258146:1202;15258146:1263;21854698:10194;23630130:10796;15258146:13;19571379:1;21081659:10326		J Biol Chem;J Biol Chem;J Biol Chem;J Biol Chem;Biol Pharm Bull		Regulation: EPAS1 ---> adipogenesis			Regulation		Mus musculus	public	S1550-4131(11)00335-4;S0029665111001662		21982709;15258146;15258146;15258146;21854698;23630130;15258146;19571379;21081659	362843223;52587909;361228414
	28			Avram,A.S.;Avram,M.M.;James,W.D.;Hu,X.;Luo,P.;Peng,X.;Song,T.;Zhou,Y.;Wei,H.;Peng,J.;Jiang,S.;Konishi,M.;Asaki,T.;Koike,N.;Miwa,H.;Miyake,A.;Itoh,N.;Lefterova,M.I.;Lazar,M.A.;Lefterova,M.I.;Lazar,M.A.;Guallar,J.P.;Vilà,M.R.;López-Gallardo,E.;Solano,A.;Domingo,J.C.;Gámez,J.;Pineda,M.;Capablo,J.L.;Domingo,P.;Andreu,A.L.;Montoya,J.;Giralt,M.;Villarroya,F.;Tsai,K.Y.;Hu,Y.;Macleod,K.F.;Crowley,D.;Yama…		3T3 {CellLine urn:agi-cellline:11027200};3T3 {CellLine urn:agi-cellline:11027200};3T3 {CellLine urn:agi-cellline:11027200}	Adipocytes;Adipocytes;Fibroblasts;Fibroblasts;adipose tissue cell;proadipocyte;Fibroblasts;Adipocytes;Stem Cells;Fibroblasts;Fibroblasts;proadipocyte;Fibroblasts;Fibroblasts;proadipocyte;Stromal Cells;Adipocytes;Stromal Cells;Adult Stem Cells;Fibroblasts;proadipocyte;Stromal Cells;Fibroblasts;Fibroblasts;Adipocytes;proadipocyte;Stromal Cells;Adipocytes;Adipocytes;Germ Cells;Osteoblasts		3		Adipocytes;Adipocytes;Adipose Tissue, White;Mus musculus, Fibroblasts;Mus musculus, Fibroblasts;adipose tissue cell;Lung, Skeletal muscle;Mus musculus, Adipose Tissue, Brown;proadipocyte;Fibroblasts;Adipocytes, 3T3 {CellLine urn:agi-cellline:11027200};Mus musculus, Adipose Tissue, White;Mus musculus, Adipose Tissue, White;Stem Cells;Fibroblasts;Fibroblasts;3T3 {CellLine urn:agi-cellline:11027200}…	10.1016/j.jaad.2005.05.015;10.1016/j.ygcen.2015.01.016;10.1016/j.mce.2006.01.010;10.1016/j.tem.2008.11.005;10.1016/j.tem.2008.11.005;10.1016/j.ymgme.2006.03.001;10.1016/S1097-2765(00)80274-9;10.1016/j.bbalip.2011.06.001;10.1016/S1534-5807(02)00360-X;10.1016/j.cmet.2005.10.002;10.1016/j.ygcen.2013.07.004;10.1017/S1462399410001547;10.4161/cc.27275;10.4161/cc.27275;10.4161/cc.27275;10.4161/cc.27275;…	2015-02-01 08:14:59	2015-02-01 08:14:59			2012359543;2014150370;2014150370;2014150370;2014150370;2014150376;2014150376;2015687790;2015428361;2015428361	1470-8728;1551-4005;1551-4005;1551-4005;1551-4005;1551-4005;1551-4005;2212-3873;1551-4005;1095-6840;1522-1555;1932-6203;1932-6203	negative										0190-9622;0016-6480;0303-7207;1043-2760;1043-2760;1096-7192;1097-2765;1388-1981;1534-5807;1550-4131;0016-6480;0013-7227;0013-7227;0021-9258;0021-9258;0021-9258;0021-9258;0027-8424;0027-8424;0027-8424;0021-9533;0264-6021;1462-3994;1538-4101;1538-4101;1538-4101;1538-4101;1538-4101;1538-4101;0021-9258;0303-7207;0193-1849;0270-7306;0016-6480;0016-6480;0016-6480;0016-6480;0016-6480;0016-6480;0016-6480…	Journal of the American Academy of Dermatology;General and Comparative Endocrinology;Molecular and Cellular Endocrinology;Trends in Endocrinology & Metabolism;Trends in Endocrinology & Metabolism;Molecular Genetics and Metabolism;Molecular Cell;BBA - Molecular and Cell Biology of Lipids;Developmental Cell;Cell Metabolism;General and Comparative Endocrinology;Expert Reviews in Molecular Medicine;C…				16198791:1206;25626122:1010;16513252:1169;19269847:1094;19269847:1096;16603396:1038;9774968:1158;21669299:1175;100560262:1007;16271529:1028;23871778:1161;16840543:1143;16840543:1191;18156176:1286;15713663:1277;12000769:1030;12000769:1186;17556545:1048;16898874:1400;15024128:1222;12604789:1235;11683414:1269;10642537:1044;20673380:10213;24281253:10007;24281253:10047;24281253:10098;24281253:10169;24…		Endocrinology;Endocrinology;J Biol Chem;J Biol Chem;J Biol Chem;J Biol Chem;Proc Natl Acad Sci U S A;Biochem J;Proc Natl Acad Sci U S A;Proc Natl Acad Sci U S A;J Cell Sci;Biochem J;J Biol Chem;Mol Cell Endocrinol;Endocr Metab Immune Disord Drug Targets;Cell Cycle;Am J Physiol Endocrinol Metab;Mol Cell Biol;Gen Comp Endocrinol		negative Regulation: RB1 ---| adipogenesis			Regulation	Lung;Epididymis;Bone Marrow;Bone Marrow;Bone and Bones;Bone Marrow;Bone and Bones;Mesoderm;Bone Marrow;Mesenchyme	Mus musculus;Mus musculus;Mus musculus;Mus musculus;Mus musculus;Mus musculus;Homo sapiens;Mus musculus;Sus scrofa	public	S0190-9622(05)01640-3;S0016-6480(15)00025-8;S0303-7207(06)00014-1;S1043-2760(09)00021-6;S1043-2760(09)00021-6;S1096-7192(06)00102-8;S1097-2765(00)80274-9;S1388-1981(11)00083-7;S1534-5807(02)00360-X;S1550-4131(05)00296-2;S0016-6480(13)00308-0;S1462399410001547;S0016-6480(15)00025-8;S0016-6480(15)00025-8;S0016-6480(15)00025-8;S0016-6480(15)00025-8;S0016-6480(15)00025-8;S0016-6480(15)00025-8;S0016-6…		16198791;25626122;16513252;19269847;19269847;16603396;9774968;21669299;16271529;23871778;16840543;16840543;18156176;15713663;12000769;12000769;17556545;16898874;15024128;12604789;11683414;10642537;20673380;24281253;24281253;24281253;24281253;24496330;24496330;12000769;16513252;21696361;24281253;19417128;17210639;25626122;25626122;25626122;25626122;25626122;25626122;25626122;25626122;25406261;2631…	365085463;372493687;372493687;372493687;372493687;372493693;372493693;601633751;606226754;606226754
	15			Ge,K.;Ge,K.;Zhu,L.;Xu,P.C.;Wang,L.;Jin,Q.;Lee,J.E.;Su,I.H.;Ge,K.;Wang,L.;Jin,Q.;Lee,J.E.;Su,I.H.;Ge,K.;Wang,L.;Jin,Q.;Lee,J.E.;Su,I.H.;Ge,K.;Wang,L.;Jin,Q.;Lee,J.E.;Su,I.H.;Ge,K.;Wang,L.;Jin,Q.;Lee,J.E.;Su,I.H.;Ge,K.;Wang,L.;Jin,Q.;Lee,J.E.;Su,I.H.;Ge,K.;Wang,L.;Jin,Q.;Lee,J.E.;Su,I.H.;Ge,K.;Wang,L.;Jin,Q.;Lee,J.E.;Su,I.H.;Ge,K.;Wang,L.;Jin,Q.;Lee,J.E.;Su,I.H.;Ge,K.;Wang,L.;Jin,Q.;Lee,J.E.;Su,I.H…			Lymphocytes, Null;Lymphocytes, Null;Mesenchymal Stem Cells;proadipocyte;Embryonic Stem Cells;proadipocyte;proadipocyte;proadipocyte;proadipocyte;proadipocyte;proadipocyte;proadipocyte;proadipocyte;proadipocyte;proadipocyte;proadipocyte;proadipocyte;Mesenchymal Stem Cells;proadipocyte;Stem Cells;Mesenchymal Stem Cells;Stem Cells;Mesenchymal Stem Cells;Mesenchymal Stem Cells		3		Lymphocytes, Null;Lymphocytes, Null;Mesenchymal Stem Cells;proadipocyte;Embryonic Stem Cells;proadipocyte;proadipocyte;proadipocyte;proadipocyte;proadipocyte;proadipocyte;proadipocyte;proadipocyte;proadipocyte;proadipocyte;proadipocyte;proadipocyte;Mesenchymal Stem Cells;Epidermis, Skeletal muscle;Mus musculus, Adipose tissue;proadipocyte;Stem Cells;Homo sapiens, Mesenchymal Stem Cells;Immune sys…	10.1016/j.bbagrm.2011.12.008;10.1016/j.bbagrm.2011.12.008;10.1016/j.bbrc.2013.02.036;10.4161/cc.22224;10.1097/MCO.0b013e3283546fba;10.1161/HYPERTENSIONAHA.112.191098;10.1038/emboj.2012.306;10.1073/pnas.1000031107;10.1073/pnas.1000031107;10.1002/stem.1573;10.1084/jem.20131281;10.1016/j.joen.2014.01.031;10.1016/j.ceb.2014.12.005;10.1016/j.gendis.2014.09.007;10.1016/j.gendis.2014.09.007;10.3727/0963…	2014-12-30 22:37:55	2014-12-30 22:37:55			2012724763;2012332056;2012641655;2013062942;2014306046;2015915145;2015915145;2015915145	1091-6490;1091-6490;1091-6490;1091-6490;1091-6490;1091-6490;1091-6490;1091-6490;1091-6490;1091-6490;1091-6490;1091-6490;1091-6490;1091-6490;1091-6490;1551-4005;1473-6519;1524-4563;1460-2075;1091-6490;1091-6490;1943-8141;1549-4918;1540-9538;1878-3554	positive										1874-9399;1874-9399;0006-291X;1538-4101;1363-1950;0194-911X;0261-4189;0022-1007;0955-0674;2352-3042;2352-3042;0963-6897;0963-6897;0963-6897	BBA - Gene Regulatory Mechanisms;BBA - Gene Regulatory Mechanisms;Biochemical and Biophysical Research Communications;Cell Cycle;Current Opinion in Clinical Nutrition and Metabolic Care;Hypertension;EMBO Journal;Journal of Experimental Medicine;Current Opinion in Cell Biology;Genes & Diseases;Genes & Diseases;Cell Transplantation;Cell Transplantation;Cell Transplantation				100604371:1099;22240386:1099;23438432:1088;20368440:1024;20368440:1052;20368440:1062;20368440:1091;20368440:1095;20368440:1107;20368440:1113;20368440:1136;20368440:1137;20368440:1141;20368440:1153;20368440:1174;20368440:1175;20368440:1215;20368440:1223;23085542:10061;22617562:10388;22966008:10010;23178591:10398;20368440:100;20368440:4;21654879:2;24123378:4;24799533:10775;25069920:12;25588618:1047…		Proc Natl Acad Sci U S A;Proc Natl Acad Sci U S A;Proc Natl Acad Sci U S A;Proc Natl Acad Sci U S A;Proc Natl Acad Sci U S A;Proc Natl Acad Sci U S A;Proc Natl Acad Sci U S A;Proc Natl Acad Sci U S A;Proc Natl Acad Sci U S A;Proc Natl Acad Sci U S A;Proc Natl Acad Sci U S A;Proc Natl Acad Sci U S A;Proc Natl Acad Sci U S A;Proc Natl Acad Sci U S A;Proc Natl Acad Sci U S A;Proc Natl Acad Sci U S A…		positive Regulation: EZH2 --+> adipogenesis			Regulation	Epidermis;Immune system;Bone and Bones	Mus musculus;Homo sapiens;Homo sapiens;Homo sapiens	public	S1874-9399(12)00002-8;S1874-9399(12)00002-8;S0006-291X(13)00296-9;0000426820121100000015;EMBOJ2012306;S0955-0674(14)00146-X;S2352-3042(14)00031-2;S2352-3042(14)00031-2		22240386;23438432;20368440;20368440;20368440;20368440;20368440;20368440;20368440;20368440;20368440;20368440;20368440;20368440;20368440;20368440;20368440;23085542;22617562;22966008;23178591;20368440;20368440;21654879;24123378;24799533;25069920;25588618	366239560;52025152;52205935;52316880;373002558;603695844;603695844;603695844
	8			Villasante,A.;Piazzolla,D.;Li,H.;Gomez-Lopez,G.;Djabali,M.;Serrano,M.;Villasante,A.;Piazzolla,D.;Li,H.;Gomez-Lopez,G.;Djabali,M.;Serrano,M.;Li,H.;Bitler,B.G.;Zhang,R.;Maradeo,M.E.;Cairns,P.;Slifker,M.;Vathipadiekal,V.;Birrer,M.J.;Creasy,C.L.;Tummino,P.J.;Herberg,M.;Roeder,I.;Villasante,A.;Piazzolla,D.;Li,H.;Serrano,M.;Gomez-Lopez,G.;Djabali,M.;Natsume,A.;Ito,M.;Katsushima,K.;Ohka,F.;Hatanaka,A.;S…			Pluripotent Stem Cells;Pluripotent Stem Cells;Stem Cells;Pluripotent Stem Cells;Embryonic Stem Cells;Stem Cells;Pluripotent Stem Cells;Fibroblasts;Pluripotent Stem Cells;Embryonic Stem Cells		3		Pluripotent Stem Cells;Pluripotent Stem Cells;Stem Cells;Pluripotent Stem Cells;Embryonic Stem Cells;Epiblasts, Stem Cells;Pluripotent Stem Cells;Fibroblasts;Pluripotent Stem Cells;Blastocyst;Embryonic Stem Cells	10.1158/1940-6207.CAPR-11-0414;10.4161/cc.10.14.16203;10.4161/cc.10.9.15658;10.1158/0008-5472.CAN-13-0109;10.1016/j.stem.2013.04.023;10.4161/cc.10.9.15658;10.4161/cc.10.9.15658;10.4161/cc.10.9.15658;10.1089/scd.2014.0002;10.1071/RD13169;10.4238/2014.December.4.6	2013-01-17 01:12:41	2013-01-17 01:12:41			2012201405;2011395089;2011244681;2011244681;2011244681;2011244681;2014355902;2014829676;2014613917	1551-4005;1551-4005;1940-6215;1551-4005;1551-4005;1538-7445;1551-4005;1551-4005;1551-4005;1557-8534;1448-5990;1676-5680											1940-6207;1538-4101;1538-4101;1934-5909;1538-4101;1538-4101;1538-4101;1547-3287;1031-3613	Cancer Prevention Research;Cell Cycle;Cell Cycle;Cell Stem Cell;Cell Cycle;Cell Cycle;Cell Cycle;Stem Cells and Development;Reproduction, Fertility and Development;Genetics and Molecular Research				21490431:100;21490431:6;22144423:10249;21670592:10016;21490431:10243;23720055:3;23642364:1145;21490431:10010;21490431:10168;21490431:10089;24555773:10306;100015749:10409;25501223:10031		Cell Cycle;Cell Cycle;Cancer Res		Expression: EZH2 ---> NANOG			Expression	Blastocyst		public	S1934-5909(13)00159-8		21490431;21490431;22144423;21670592;21490431;23720055;23642364;21490431;21490431;21490431;24555773;25501223	364582596;362160437;361698864;361698864;361698864;361698864;373151805;600162749;600689998
	48			Dominique,J.E.;Gérard,C.;Dominique,J.E.;Gérard,C.;Frühbeck,G.;Becerril,S.;Sáinz,N.;Garrastachu,P.;García-Velloso,M.J.;Sieber,C.;Kopf,J.;Hiepen,C.;Knaus,P.;Reddi,A.H.;Reddi,A.;Grimaldi,B.;Bellet,M.M.;Katada,S.;Astarita,G.;Hirayama,J.;Amin,R.H.;Granneman,J.G.;Piomelli,D.;Leff,T.;Sassone-Corsi,P.;Grimaldi,B.;Bellet,M.M.;Katada,S.;Astarita,G.;Hirayama,J.;Amin,R.H.;Granneman,J.G.;Piomelli,D.;Leff,T.;S…		3T3 {CellLine urn:agi-cellline:11027200}	proadipocyte;proadipocyte;Adipocytes;Embryonic Stem Cells;proadipocyte;proadipocyte;Mesenchymal Stem Cells;adipose tissue cell;Muscle Cells;Embryonic Stem Cells;Mesenchymal Stem Cells;Stromal Cells;Mesenchymal Stem Cells;Mesenchymal Stem Cells;Mesenchymal Stem Cells;proadipocyte;proadipocyte;Stem Cells;Mesenchymal Stem Cells;Muscle Cells;Stem Cells;Stem Cells;adipose derived stem cell;proadipocyt…		3		Mesenchyme, proadipocyte;Mesenchyme, proadipocyte;Adipose Tissue, Brown, Adipocytes;Bone and Bones;Adipose Tissue, Brown;Mus musculus, Adipose Tissue, White;Mus musculus, Adipose Tissue, Brown;Bone and Bones, Embryonic Stem Cells;Mus musculus, Adipose tissue;Bone and Bones;Bone and Bones, Adipose tissue;Bone and Bones, proadipocyte;proadipocyte;Mesenchymal Stem Cells;Bone and Bones;Adipose Tissue…	10.1016/j.yexcr.2006.04.012;10.1016/j.yexcr.2006.04.012;10.1016/j.tips.2009.05.003;10.1016/j.cytogfr.2009.10.007;10.1016/j.cytogfr.2009.10.015;10.1016/j.cmet.2010.10.005;10.1016/j.cmet.2010.10.005;10.1016/j.bone.2011.06.030;10.1016/j.bbalip.2012.12.002;10.1016/j.gene.2013.03.009;10.1016/j.gene.2013.03.009;10.1016/j.bbagen.2013.06.036;10.1016/j.devcel.2013.07.002;10.1016/j.cell.2013.12.012;10.1016…	2014-12-30 20:00:11	2014-12-30 20:00:11			2011318184;2011318184;2011318184;2011318184;2011318184;2012026903;2012033521;2011021466;2011021466;2011021466;2010419510;2013408314;2013224817;2013224817;2013541909;2013541909;2013615316;2013697693;2014290455;2014384132;2014338311;2014338311;2014338311;2014338311;2014118628;2015860737;2010505158;2010505158;2012424293;2015916985;2015438785	1549-5477;1524-4571;1524-4571;1539-7262;1873-5592;1091-6490;1091-6490;1091-6490;1557-7716;1460-2075;1460-2075;1945-7170;1945-7170;1573-4935;1083-351X;1476-4687;1524-4571;1530-6860;1460-2075;1097-4644;1522-1555;1522-1563;1522-1563;1098-5549;1098-5549;1531-2267;1945-7170;1476-4687;1558-9307;1549-4918;1522-1563;1522-1563;1522-1563;1522-1563;1522-1555;1932-6203;1098-5549;1098-5549;1098-5549;1448-5990	positive										0014-4827;0014-4827;0165-6147;1359-6101;1359-6101;1550-4131;1550-4131;8756-3282;1388-1981;0378-1119;0378-1119;0304-4165;1534-5807;0092-8674;0142-9612;0142-9612;0142-9612;0142-9612;0163-769X;0163-769X;0163-769X;0163-769X;0163-769X;0022-2275;1389-4501;0027-8424;0027-8424;0027-8424;1040-8703;1523-0864;0261-4189;0261-4189;0013-7227;0013-7227;0144-8463;0021-9258;0006-3002;0026-0495;0925-4439;0270-7306…	Experimental Cell Research;Experimental Cell Research;Trends in Pharmacological Sciences;Cytokine and Growth Factor Reviews;Cytokine and Growth Factor Reviews;Cell Metabolism;Cell Metabolism;Bone;BBA - Molecular and Cell Biology of Lipids;Gene;Gene;BBA - General Subjects;Developmental Cell;Cell;Biomaterials;Biomaterials;Biomaterials;Biomaterials;Endocrine Reviews;Endocrine Reviews;Endocrine Revie…				16793037:1193;16793037:1256;19595466:1079;19897402:1182;19900831:1024;21035761:1116;21035761:1117;21745614:1009;23246573:1227;23500594:1003;23500594:1112;23850470:1120;23987512:1165;24439368:1164;24439409:1013;24439409:1114;24439409:1124;24439409:1131;19339685:1190;19359597:1064;19359597:1204;21173384:10140;21173384:10142;21173384:10180;21173384:10186;21173384:10346;22140268:10369;22023406:10758;…		Genes Dev;Circ Res;Circ Res;Nature;Circ Res;FASEB J;EMBO J;J Cell Biochem;Biochim Biophys Acta;Am J Physiol Endocrinol Metab;Am J Physiol Cell Physiol;Am J Physiol Cell Physiol;Mol Cell Biol;Mol Cell Biol;Physiol Genomics;Mol Cell Biol;Mol Cell Biol;Mol Cell Biol;Lipids;Stem Cells		positive Regulation: BMP7 --+> adipogenesis			Regulation	Mesenchyme;Mesenchyme;Bone and Bones;Bone and Bones;Bone and Bones;Bone and Bones;Bone and Bones;Bone and Bones;Bone and Bones;Bone Marrow;Epididymis;Bone and Bones;Bone and Bones;Bone and Bones;Bone and Bones;Mesenchyme;Mesenchyme;Bone and Bones;Mesenchyme;Bone and Bones;Bone and Bones;Mesenchyme;Mesenchyme;Bone and Bones;Mesenchyme	Mus musculus;Mus musculus;Mus musculus;Mus musculus;Homo sapiens;Mus musculus;Homo sapiens;Mus musculus;Homo sapiens;Mus musculus;Mus musculus;Homo sapiens;Homo sapiens;Mus musculus	public	S0014-4827(06)00166-2;S0014-4827(06)00166-2;S0165-6147(09)00105-9;S1359-6101(09)00082-3;S1359-6101(09)00090-2;S1550-4131(10)00357-8;S1550-4131(10)00357-8;S8756-3282(11)01071-4;S1388-1981(12)00256-9;S0378-1119(13)00241-2;S0378-1119(13)00241-2;S0304-4165(13)00296-1;S1534-5807(13)00390-0;S0092-8674(13)01546-8;S0142-9612(13)01559-7;S0142-9612(13)01559-7;S0142-9612(13)01559-7;S0142-9612(13)01559-7;EMB…		16793037;16793037;19595466;19897402;19900831;21035761;21035761;21745614;23246573;23500594;23500594;23850470;23987512;24439368;24439409;24439409;24439409;24439409;19339685;19359597;19359597;21173384;21173384;21173384;21173384;21173384;22140268;22023406;21173238;21173238;21173238;20489634;22938691;23455153;23455153;23766131;23766131;23895241;24056369;18719589;19359597;22331196;23455153;23444145;238…	361916931;361916931;361916931;361916931;361916931;364072646;364092962;361070251;361070251;361070251;50916982;369204785;52468851;52468851;369685310;369685310;369926095;370185410;372956454;373240193;373096218;373096218;373096218;373096218;372377892;603271663;359543677;359543677;365275679;603614051;606400849
	11			Kim,K.H.;Song,M.J.;Chung,J.;Park,H.;Kim,J.B.;Jang,M.K.;Kim,C.H.;Seong,J.K.;Jung,M.H.;Swiersz,L.M.;Giaccia,A.J.;Yun,Z.;Samuni,Y.;Cook,J.A.;Choudhuri,R.;DeGraff,W.;Sowers,A.L.;Krishna,M.C.;Mitchell,J.B.;Jang,M.K.;Kim,C.H.;Seong,J.K.;Jung,M.H.;Maumus,M.;Sengenès,C.;Decaunes,P.;Zakaroff-Girard,A.;Bourlier,V.;Lafontan,M.;Galitzky,J.;Bouloumié,A.;Conroy,K.P.;Davidson,I.M.;Warnock,M.;Matsuura,H.;Ichiki,…		3T3 {CellLine urn:agi-cellline:11027200};3T3 {CellLine urn:agi-cellline:11027200}	Fibroblasts;Adipocytes;Adipocytes;Adipocytes;mesenchymal stroma cell;mesenchymal stroma cell;mesenchymal stroma cell;Adipocytes;mesenchymal stroma cell		3		3T3 {CellLine urn:agi-cellline:11027200};Adipose tissue;Fibroblasts;Adipocytes;Adipose tissue;Adipocytes;Adipose tissue;Mus musculus, Adipocytes;Bone Marrow;Homo sapiens, mesenchymal stroma cell;Homo sapiens, mesenchymal stroma cell;Homo sapiens, mesenchymal stroma cell;Mus musculus, Adipocytes, 3T3 {CellLine urn:agi-cellline:11027200};Homo sapiens, mesenchymal stroma cell	10.1016/j.bbrc.2005.06.023;10.1016/j.bbrc.2012.03.104;10.1016/S0076-6879(04)81026-7;10.1016/j.freeradbiomed.2010.05.028;10.1016/j.bbrc.2012.03.104;10.1017/S0029665111001662;10.1161/CIRCULATIONAHA.113.001742;10.1371/journal.pone.0046483;10.1371/journal.pone.0046483;10.1371/journal.pone.0046483;10.1371/journal.pone.0046483;10.1371/journal.pone.0046483	2014-12-30 18:57:13	2014-12-30 18:57:13			2011602588;2013339135;2012579048;2012579048;2012579048;2012579048	1475-2719;1524-4539;1932-6203;1932-6203;1932-6203;1932-6203;1932-6203	negative										0006-291X;0006-291X;0076-6879;0891-5849;0006-291X;0021-972X;0029-6651;0009-7322;0730-2312;0918-6158	Biochemical and Biophysical Research Communications;Biochemical and Biophysical Research Communications;Methods in Enzymology;Free Radical Biology and Medicine;Biochemical and Biophysical Research Communications;Proceedings of the Nutrition Society;Circulation;PLoS ONE;PLoS ONE;PLoS ONE;PLoS ONE				15975549:1070;100032476:1149;15063688:1012;20561604:1019;22475484:1149;18682517:1244;21854698:10194;23630130:10796;23029528:10008;23029528:10083;23029528:10084;23029528:10514;17370314:5;19571379:1;23029528:8		J Clin Endocrinol Metab;J Cell Biochem;Biol Pharm Bull;PLoS One		negative Regulation: HIF1A ---| adipogenesis			Regulation	Bone Marrow	Mus musculus;Homo sapiens;Homo sapiens;Homo sapiens;Mus musculus;Homo sapiens	public	S0006-291X(05)01225-8;S0006-291X(12)00564-5;S0076-6879(04)81026-7;S0891-5849(10)00345-X;S0006-291X(12)00564-5;S0029665111001662		15975549;15063688;20561604;22475484;18682517;21854698;23630130;23029528;23029528;23029528;23029528;17370314;19571379;23029528	362843223;52587909;365755692;365755692;365755692;365755692
	4			Piek,E.;Sleumer,L.S.;van Someren,E.P.;Heuver,L.;de Haan,J.R.;de Grijs,I.;Gilissen,C.;Hendriks,J.M.;van Ravestein-van Os,R.I.;Bauerschmidt,S.;Dechering,K.J.;van Zoelen,E.J.;Piek,E.;Sleumer,L.S.;van Someren,E.P.;Heuver,L.;de Haan,J.R.;de Grijs,I.;Gilissen,C.;Hendriks,J.M.;van Ravestein-van Os,R.I.;Bauerschmidt,S.;Dechering,K.J.;van Zoelen,E.J.;Piek,E.;Sleumer,L.S.;van Someren,E.P.;Heuver,L.;de Haan…		mc3t3-e1 {CellLine urn:agi-cellline:11006871}	Mesenchymal Stem Cells;Mesenchymal Stem Cells;Mesenchymal Stem Cells		3		Homo sapiens, Bone Marrow, Mesenchymal Stem Cells;mc3t3-e1 {CellLine urn:agi-cellline:11006871};Homo sapiens, Mesenchymal Stem Cells;Homo sapiens, Mesenchymal Stem Cells;Bone and Bones;Bone and Bones	10.1016/j.bone.2009.10.024;10.1016/j.bone.2009.10.024;10.1016/j.bone.2009.10.024;10.1210/er.2009-0032;10.1016/j.arcmed.2012.06.002;10.2174/1389450114666140102133719	2013-01-17 08:13:16	2013-01-17 08:13:16			2010427955;2014194487	1873-2763;1873-5592	positive										8756-3282;8756-3282;0163-769X;0188-4409;1389-4501	Bone;Bone;Endocrine Reviews;Archives of Medical Research;Current Drug Targets				19857615:1190;19857615:1229;19857615:100;20357209:12702;22704852:1122;24397494:10230		Bone		positive Regulation: MYC --+> ossification			Regulation	Bone Marrow;Bone and Bones;Bone and Bones	Homo sapiens;Homo sapiens;Homo sapiens	public	S8756-3282(09)01992-9;S8756-3282(09)01992-9;S0188-4409(12)00157-9		19857615;19857615;19857615;20357209;22704852;24397494	359316024;372636823
	12			Tominaga,S.;Yamaguchi,T.;Takahashi,S.I.;Hirose,F.;Osumi,T.;Tominaga,S.;Yamaguchi,T.;Takahashi,S.I.;Hirose,F.;Osumi,T.;Tominaga,S.;Yamaguchi,T.;Takahashi,S.I.;Hirose,F.;Osumi,T.;Lim,J.-Y.;Kim,W.H.;Park,S.I.;Du,M.;Yan,X.;Tong,J.F.;Zhao,J.;Zhu,M.J.;Naiki,T.;Saijou,E.;Miyaoka,Y.;Sekine,K.;Miyajima,A.;Hong,K.M.;Belperio,J.A.;Keane,M.P.;Burdick,M.D.;Strieter,R.M.;Cho,K.J.;Moon,H.E.;Moini,H.;Packer,L.;Y…		3T3 {CellLine urn:agi-cellline:11027200};3T3 {CellLine urn:agi-cellline:11027200}	Adipocytes;Mesenchymal Stem Cells;Mesenchymal Stem Cells;Adipocytes;Adipocytes;proadipocyte;Adipocytes;Adipocytes;proadipocyte;Mesenchymal Stem Cells;Mesenchymal Stem Cells;Mesenchymal Stem Cells;Fibroblasts;Mesenchymal Stem Cells;Adipocytes;Mesenchymal Stem Cells		3		Adipocytes;Homo sapiens, Mesenchymal Stem Cells;Homo sapiens, Mesenchymal Stem Cells;Adipocytes, 3T3 {CellLine urn:agi-cellline:11027200};Adipocytes;proadipocyte;Adipocytes;Adipocytes;proadipocyte, 3T3 {CellLine urn:agi-cellline:11027200};Homo sapiens, Mesenchymal Stem Cells;Homo sapiens, Mesenchymal Stem Cells;Homo sapiens, Mesenchymal Stem Cells;Fibroblasts;Mesenchymal Stem Cells;Adipocytes;Mes…	10.1016/j.bbrc.2004.11.056;10.1016/j.bbrc.2004.11.056;10.1016/j.bbrc.2004.11.056;10.1016/j.febslet.2008.09.012;10.1038/ijo.2012.85;10.1371/journal.pgen.1002311;10.1371/journal.pone.0090229;10.1111/boc.201400004;10.1016/j.yexcr.2015.08.005	2014-12-30 19:13:45	2014-12-30 19:13:45			2013237563;2011600063;2014284079	1529-7268;1476-5497;1553-7404;1932-6203;1768-322X	negative										0006-291X;0006-291X;0006-291X;0014-5793;0021-9258;0021-9258;0021-9258;0307-0565;1553-7390;0006-291X;0006-291X;0270-7306;0014-4827	Biochemical and Biophysical Research Communications;Biochemical and Biophysical Research Communications;Biochemical and Biophysical Research Communications;FEBS Letters;International Journal of Obesity;PLoS Genetics;PLoS ONE;Experimental Cell Research				15582605:1084;15582605:1090;15582605:1092;18804108:1085;19516021:1129;17576771:1070;17556364:1429;12837769:1223;22641065:10494;22028663:10557;15582605:100;15582605:5;15831472:1231;24658098:10167;24989893:5;26272544:1030		Biol Reprod;J Biol Chem;J Biol Chem;J Biol Chem;Biochem Biophys Res Commun;Biochem Biophys Res Commun;Mol Cell Biol;Biol Cell		negative Regulation: MAPK8 ---| adipogenesis			Regulation		Homo sapiens;Homo sapiens;Homo sapiens;Homo sapiens;Homo sapiens	public	S0006-291X(04)02626-9;S0006-291X(04)02626-9;S0006-291X(04)02626-9;S0014-5793(08)00745-X;IJO201285;S0014-4827(15)30067-7		15582605;15582605;15582605;18804108;19516021;17576771;17556364;12837769;22641065;22028663;15582605;15582605;15831472;24658098;24989893;26272544	52033654;362834381;372921755
	2			Huang,Y.H.;Chin,C.C.;Ho,H.N.;Chou,C.K.;Shen,C.N.;Kuo,H.C.;Wu,T.J.;Wu,Y.C.;Hung,Y.C.;Chang,C.C.;Ling,T.Y.;Huang,Y.H.;Chin,C.C.;Ho,H.N.;Chou,C.K.;Shen,C.N.;Kuo,H.C.;Wu,T.J.;Wu,Y.C.;Hung,Y.C.;Chang,C.C.;Ling,T.Y.;Shan,J.;Shen,J.;Liu,L.;Xia,F.;Xu,C.;Duan,G.;Xu,Y.;Ma,Q.;Yang,Z.;Zhang,Q.;Ma,L.;Liu,J.;Xu,S.;Yan,X.;Bie,P.;Cui,Y.;Bian,X.W.;Qian,C.			Leydig Cells;Leydig Cells;cancer stem cells		2		Leydig Cells;Leydig Cells;cancer stem cells	10.1096/fj.08-121939;10.1002/hep.25745	2013-01-17 05:03:40	2013-01-17 05:03:40				1530-6860;1530-6860;1527-3350	positive															19246485:1032;19246485:7;22473773:11		FASEB J;FASEB J;Hepatology		positive Expression: IGF1R --+> NANOG			Expression			public			19246485;19246485;22473773
	5			Seuntjens,E.;Umans,L.;Zwijsen,A.;Sampaolesi,M.;Verfaillie,C.M.;Huylebroeck,D.;Flaherty,M.P.;Abdel-Latif,A.;Li,Q.;Hunt,G.;Ranjan,S.;Ou,Q.;Tang,X.L.;Johnson,R.K.;Bolli,R.;Dawn,B.;Flaherty,M.P.;Abdel-Latif,A.;Li,Q.;Hunt,G.;Ranjan,S.;Ou,Q.;Tang,X.L.;Johnson,R.K.;Bolli,R.;Dawn,B.;Arias,A.M.;Faunes,F.;Hayward,P.;Descalzo,S.M.;Balayo,T.;Trott,J.;Christoforou,A.;Chatterjee,S.S.;Dasgupta,R.;Christoforou,A…			Embryonic Stem Cells;mononuclear cells;mononuclear cells;L-cells;Embryonic Stem Cells;mononuclear cells;mononuclear cells		3		Homo sapiens, Embryonic Stem Cells;Bone Marrow, mononuclear cells;Bone Marrow, mononuclear cells;L-cells;Embryonic Stem Cells;Bone Marrow, mononuclear cells;Bone Marrow, mononuclear cells	10.1016/j.cytogfr.2009.10.005;10.1161/CIRCULATIONAHA.107.741066;10.1242/dev.085654;10.1016/j.stem.2013.04.023;10.1016/j.stem.2013.04.023	2014-02-17 00:26:52	2014-02-17 00:26:52			2013138310	1524-4539;1524-4539;1477-9129;1524-4539;1524-4539	positive										1359-6101;0950-1991;1934-5909;0027-8424;1934-5909	Cytokine and Growth Factor Reviews;Development (Cambridge);Cell Stem Cell;Cell Stem Cell				19892581:1049;18427129:4;18427129:1135;23444350:10204;23642364:1117;17372190:1171;18427129:1260;18427129:1057;23642364:1127		Circulation;Circulation;Proc Natl Acad Sci U S A;Circulation;Circulation		positive Expression: WNT3A --+> POU5F1			Expression	Bone Marrow;Bone Marrow;Bone Marrow;Bone Marrow	Homo sapiens	public	S1359-6101(09)00080-X;S1934-5909(13)00159-8;S1934-5909(13)00159-8		19892581;18427129;18427129;23444350;23642364;17372190;18427129;18427129;23642364	368447173
	9			Tominaga,S.;Yamaguchi,T.;Takahashi,S.I.;Hirose,F.;Osumi,T.;Tominaga,S.;Yamaguchi,T.;Takahashi,S.I.;Hirose,F.;Osumi,T.;Watanabe-Takano,H.;Takano,K.;Keduka,E.;Endo,T.;Sullivan,K.;El-Hoss,J.;Little,D.G.;Schindeler,A.;Vijayan,V.;Khandelwal,M.;Manglani,K.;Singh,R.R.;Gupta,S.;Surolia,A.;Kilian,K.A.;Bugarija,B.;Lahn,B.T.;Mrksich,M.;Matsui,H.;Fukuno,N.;Kantoh,Y.;Chida,T.;Nagaura,Y.;Kobayashi,T.;Tamura,S.…		mc3t3-e1 {CellLine urn:agi-cellline:11006871}	Mesenchymal Stem Cells;Mesenchymal Stem Cells;Osteoblasts;Osteoblasts;Osteoblasts;Osteoblasts;Mesenchymal Stem Cells		3		Homo sapiens, Mesenchymal Stem Cells;Homo sapiens, Mesenchymal Stem Cells;Osteoblasts;Osteoblasts;Osteoblasts, mc3t3-e1 {CellLine urn:agi-cellline:11006871};Osteoblasts;Bone and Bones;Mesenchymal Stem Cells;Extracellular Matrix;Bone and Bones	10.1016/j.bbrc.2004.11.056;10.1016/j.bbrc.2004.11.056;10.1016/j.yexcr.2009.09.028;10.1016/j.bone.2011.09.043;10.1016/j.freeradbiomed.2013.03.004;10.1074/jbc.M113.536300;10.1074/jbc.M113.536300;10.1038/cddis.2014.480;10.1016/j.yexcr.2015.08.005;10.1371/journal.pone.0135519;10.1371/journal.pone.0135519	2013-01-17 06:51:38	2013-01-17 06:51:38			2014176034;2014176034;2015942524;2015408605;2015408605	1873-2763;1091-6490;1083-351X;1083-351X;2041-4889;1932-6203;1932-6203	negative										0006-291X;0006-291X;0014-4827;0891-5849;0021-9258;0021-9258;0014-4827	Biochemical and Biophysical Research Communications;Biochemical and Biophysical Research Communications;Experimental Cell Research;Free Radical Biology and Medicine;Journal of Biological Chemistry;Journal of Biological Chemistry;Cell Death and Disease;Experimental Cell Research;PLoS ONE;PLoS ONE				15582605:1013;15582605:1090;19800879:1030;21964323:100;23500899:1239;20194780:1205;100000218:10128;100000218:10170;25393478:10041;26272544:1030;26262877:10160;26262877:10261		Bone;Proc Natl Acad Sci U S A		negative Regulation: MAPK8 ---| ossification			Regulation	Bone and Bones;Bone and Bones	Homo sapiens;Homo sapiens	public	S0006-291X(04)02626-9;S0006-291X(04)02626-9;S0014-4827(09)00418-2;S0891-5849(13)00098-1;S0014-4827(15)30067-7		15582605;15582605;19800879;21964323;23500899;20194780;25393478;26272544;26262877;26262877	372578876;372578876;603883589;606140865;606140865
	1			MacArthur,B.D.;Please,C.P.;Oreffo,R.O.					1		Bone Marrow		2014-12-31 06:02:38	2014-12-31 06:02:38				1932-6203	negative															18769478:1140		PLoS ONE		negative Regulation: RUNX2 ---| POU5F1			Regulation	Bone Marrow		public			18769478
	1			Anderson,P.;Carrillo-Gálvez,A.B.;García-Pérez,A.;Cobo,M.;Martín,F.			mesenchymal stroma cell		1		mesenchymal stroma cell	10.1371/journal.pone.0076979	2014-02-17 03:48:36	2014-02-17 03:48:36			2013628648	1932-6203	negative											PLoS ONE				24124603:10270				negative Regulation: SMAD2 ---| ossification			Regulation			public			24124603	369964538
	9			Carey,T.S.;Choi,I.;Wilson,C.A.;Knott,J.G.;Carey,T.S.;Floer,M.;Knott,J.G.;Rinn,J.L.;Huarte,M.;Zhang,K.;Dai,X.;Wallingford,M.C.;Mager,J.;Zhang,K.;Dai,X.;Wallingford,M.C.;Mager,J.;Vincent,A.;Van Seuningen,I.;Vincent,A.;Van Seuningen,I.;Carey,T.S.;Choi,I.;Wilson,C.A.;Knott,J.G.;Carey,T.S.;Floer,M.;Knott,J.G.;Jamaladdin,S.;Kelly,R.D.W.;O'Regan,L.;Hodson,G.E.;Millard,C.J.;Portolano,N.;Fry,A.M.;Schwabe,…			Trophoblasts;Embryonic Stem Cells;Embryonic Stem Cells;Trophoblasts;Embryonic Stem Cells;Stem Cells;Embryonic Stem Cells;Embryonic Stem Cells;Stem Cells;Embryonic Stem Cells;Embryonic Stem Cells		3		Trophoblasts;Mus musculus, Embryonic Stem Cells;Inner cell mass;Inner cell mass;Homo sapiens, Embryonic Stem Cells;Trophoblasts;Embryonic Stem Cells;Stem Cells;Embryonic Stem Cells;Mus musculus, Embryonic Stem Cells;Stem Cells;Embryonic Stem Cells;Embryonic Stem Cells;Inner cell mass	10.1089/scd.2013.0328;10.1016/j.tcb.2011.04.002;10.1016/j.ydbio.2012.10.026;10.1016/j.ydbio.2012.10.026;10.1016/j.bbcan.2012.03.009;10.1016/j.diff.2009.07.002;10.1089/scd.2013.0328;10.1073/pnas.1321330111;10.1089/scd.2013.0328;10.1089/scd.2013.0328;10.1089/scd.2013.0328;10.1089/scd.2013.0328;10.1371/journal.pone.0015486;10.1016/j.ydbio.2012.10.026	2014-03-26 19:40:22	2014-03-26 19:40:22			2014075585;2014075585;2014461661;2014075585;2014075585;2014075585;2010664453	1557-8534;1557-8534;1091-6490;1557-8534;1557-8534;1557-8534;1557-8534;1932-6203;1932-6203											1547-3287;0962-8924;0012-1606;0012-1606;0304-419X;0301-4681;1547-3287;0027-8424;1547-3287;1547-3287;1547-3287;0012-1606	Stem Cells and Development;Trends in Cell Biology;Developmental Biology;Developmental Biology;BBA - Reviews on Cancer;Differentiation;Stem Cells and Development;Proceedings of the National Academy of Sciences of the United States of America;Stem Cells and Development;Stem Cells and Development;Stem Cells and Development;PLoS ONE;Developmental Biology				100000415:10247;21601459:1049;102129375:1186;102120781:1185;22495062:1035;19632029:1046;24059348:10247;24958871:10225;24059348:6;24059348:10246;24059348:10124;24059348:10008;21103394:10028;21103394:1116;23123966:1186		Stem Cells Dev;PLoS One		DirectRegulation: HDAC1 ---> NANOG			DirectRegulation	Inner cell mass;Inner cell mass;Inner cell mass	Mus musculus;Homo sapiens;Mus musculus	public	S0962-8924(11)00062-6;S0012-1606(12)00597-0;S0012-1606(12)00597-0;S0304-419X(12)00023-6;S0301-4681(09)00083-8;S0012-1606(12)00597-0		21601459;22495062;19632029;24059348;24958871;24059348;24059348;24059348;24059348;21103394;21103394;23123966	372219091;372219091;373488771;372219091;372219091;372219091;360084574
	1			Dao,L.T.;Park,E.Y.;Hwang,O.K.;Cha,J.Y.;Jun,H.S.;Dao,L.T.;Park,E.Y.;Hwang,O.K.;Cha,J.Y.;Jun,H.S.;Dao,L.T.M.;Park,E.-Y.;Hwang,O.-K.;Jun,H.-S.;Dao,L.T.M.;Park,E.-Y.;Hwang,O.-K.;Cha,J.-Y.;Jun,H.-S.;Cha,J.-Y.;Jun,H.-S.;Dao,L.T.M.;Park,E.-Y.;Hwang,O.-K.;Jun,H.-S.;Dao,L.T.M.;Park,E.-Y.;Hwang,O.-K.;Cha,J.-Y.;Jun,H.-S.;Cha,J.-Y.;Jun,H.-S.;Dao,L.T.M.;Park,E.-Y.;Hwang,O.-K.;Jun,H.-S.;Dao,L.T.M.;Park,E.-Y.;H…			Stem Cells;Stem Cells;Stem Cells;Stem Cells;Stem Cells;Stem Cells;Stem Cells;Stem Cells;Stem Cells;Stem Cells		1		Homo sapiens, adipose tissue, Stem Cells;Homo sapiens, adipose tissue, Stem Cells;Homo sapiens, adipose tissue, Stem Cells;Homo sapiens, adipose tissue, Stem Cells;Homo sapiens, adipose tissue, Stem Cells;Homo sapiens, adipose tissue, Stem Cells;Homo sapiens, adipose tissue, Stem Cells;Homo sapiens, adipose tissue, Stem Cells;Homo sapiens, adipose tissue, Stem Cells;Homo sapiens, adipose tissue, …	10.1089/scd.2013.0137;10.1089/scd.2013.0137;10.1089/scd.2013.0137;10.1089/scd.2013.0137;10.1089/scd.2013.0137;10.1089/scd.2013.0137;10.1089/scd.2013.0137;10.1089/scd.2013.0137;10.1089/scd.2013.0137;10.1089/scd.2013.0137;10.1089/scd.2013.0137	2014-02-07 07:52:15	2014-02-07 07:52:15			2013810919;2013810919;2013810919;2013810919;2013810919;2013810919;2013810919;2013810919;2013810919	1557-8534;1557-8534;1557-8534;1557-8534;1557-8534;1557-8534;1557-8534;1557-8534;1557-8534;1557-8534;1557-8534	positive										1547-3287;1547-3287;1547-3287;1547-3287;1547-3287;1547-3287;1547-3287;1547-3287;1547-3287	Stem Cells and Development;Stem Cells and Development;Stem Cells and Development;Stem Cells and Development;Stem Cells and Development;Stem Cells and Development;Stem Cells and Development;Stem Cells and Development;Stem Cells and Development				23998797:9;23998797:10;23998797:10012;23998797:10013;23998797:10178;23998797:10187;23998797:10191;23998797:10230;23998797:10233;23998797:10252;23998797:10253		Stem Cells Dev;Stem Cells Dev		positive Expression: PPARG --+> POU5F1			Expression		Homo sapiens;Homo sapiens;Homo sapiens;Homo sapiens;Homo sapiens;Homo sapiens;Homo sapiens;Homo sapiens;Homo sapiens;Homo sapiens	public			23998797;23998797;23998797;23998797;23998797;23998797;23998797;23998797;23998797;23998797;23998797	370538659;370538659;370538659;370538659;370538659;370538659;370538659;370538659;370538659
	5			Lai,P.H.;Wang,W.L.;Ko,C.Y.;Lee,Y.C.;Yang,W.M.;Shen,T.W.;Chang,W.C.;Wang,J.M.;Lai,P.H.;Wang,W.L.;Ko,C.Y.;Lee,Y.C.;Yang,W.M.;Shen,T.W.;Chang,W.C.;Wang,J.M.;Liu,Z.;Li,T.;Liu,Y.;Jia,Z.;Li,Y.;Zhang,C.;Chen,P.;Ma,K.;Affara,N.;Zhou,C.;Musri,M.M.;Corominola,H.;Casamitjana,R.;Gomis,R.;Párrizas,M.;Yoo,E.J.;Chung,J.J.;Choe,S.S.;Kim,K.H.;Kim,J.B.;Chen,Y.-H.;Yeh,F.-L.;Hung,M.-C.;Li,L.-Y.;Chen,Y.-H.;Yeh,F.-L.;…		3T3 {CellLine urn:agi-cellline:11027200};HepG 2 {CellLine urn:agi-cellline:11010212};3T3 {CellLine urn:agi-cellline:11027200};3T3 {CellLine urn:agi-cellline:11027200}	Fibroblasts;proadipocyte;Adipocytes;Fibroblasts		3		3T3 {CellLine urn:agi-cellline:11027200};HepG 2 {CellLine urn:agi-cellline:11010212};3T3 {CellLine urn:agi-cellline:11027200};Fibroblasts;proadipocyte, 3T3 {CellLine urn:agi-cellline:11027200};Adipocytes;Fibroblasts	10.1016/j.bbamcr.2008.06.008;10.1016/j.bbamcr.2008.06.008;10.1016/j.bbamcr.2008.08.013;10.1074/jbc.M110.199612;10.1074/jbc.M110.199612	2014-12-30 21:25:34	2014-12-30 21:25:34			2011175301;2011175301	1083-351X;1083-351X	negative										0167-4889;0167-4889;0167-4889;0021-9258;0021-9258;0021-9258;0021-9258	BBA - Molecular Cell Research;BBA - Molecular Cell Research;BBA - Molecular Cell Research;Journal of Biological Chemistry;Journal of Biological Chemistry				18619497:1006;18619497:1160;18851995:1224;16613853:1076;16407282:1175;21247904:10115;21247904:10261		J Biol Chem;J Biol Chem		negative Regulation: HDAC1 ---| adipogenesis			Regulation			public	S0167-4889(08)00225-5;S0167-4889(08)00225-5;S0167-4889(08)00303-0		18619497;18619497;18851995;16613853;16407282;21247904;21247904	361522822;361522822
	6			Seuntjens,E.;Umans,L.;Zwijsen,A.;Sampaolesi,M.;Verfaillie,C.M.;Huylebroeck,D.;Karwacki-Neisius,V.;Göke,J.;Osorno,R.;Halbritter,F.;Ng,J.H.;Weiße,A.Y.;Wong,F.C.K.;Gagliardi,A.;Mullin,N.P.;Festuccia,N.;Colby,D.;Tomlinson,S.R.;Ng,H.-H.;Chambers,I.;Flaherty,M.P.;Abdel-Latif,A.;Li,Q.;Hunt,G.;Ranjan,S.;Ou,Q.;Tang,X.L.;Johnson,R.K.;Bolli,R.;Dawn,B.;Flaherty,M.P.;Abdel-Latif,A.;Li,Q.;Hunt,G.;Ranjan,S.;Ou,…			Embryonic Stem Cells;mononuclear cells;mononuclear cells;mononuclear cells;Embryonic Stem Cells;L-cells;mononuclear cells;Embryonic Stem Cells		3		Homo sapiens, Embryonic Stem Cells;Bone Marrow, mononuclear cells;Bone Marrow, mononuclear cells;Bone Marrow, mononuclear cells;Embryonic Stem Cells;L-cells;Bone Marrow, mononuclear cells;Embryonic Stem Cells	10.1016/j.cytogfr.2009.10.005;10.1016/j.stem.2013.04.023;10.1161/CIRCULATIONAHA.107.741066;10.1038/ncb2283;10.1242/dev.085654;10.1016/j.ydbio.2005.11.011;10.1016/j.stem.2013.04.023	2014-02-06 12:32:55	2014-02-06 12:32:55			2011368004;2013138310	1524-4539;1524-4539;1524-4539;1476-4679;1477-9129;1524-4539											1359-6101;1934-5909;1465-7392;0950-1991;0012-1606;1934-5909	Cytokine and Growth Factor Reviews;Cell Stem Cell;Nature Cell Biology;Development (Cambridge);Developmental Biology;Cell Stem Cell				19892581:1049;23642364:1116;18427129:4;18427129:1057;18427129:1260;21685894:10411;23444350:10204;18427129:1135;16330017:1116;23642364:1126		Circulation;Circulation;Circulation;Circulation		Expression: WNT3A ---> NANOG			Expression	Bone Marrow;Bone Marrow;Bone Marrow;Bone Marrow	Homo sapiens	public	S1359-6101(09)00080-X;S1934-5909(13)00159-8;NCB2283;S0012-1606(05)00789-X;S1934-5909(13)00159-8		19892581;23642364;18427129;18427129;18427129;21685894;23444350;18427129;16330017;23642364	51482660;368447173
	1			Xin,H.;Kong,Y.;Zhu,Y.;Tan,W.;Jiang,X.;Wang,K.;Qin,X.;Miao,Z.-H.;Tan,W.;Xin,H.;Kong,Y.;Zhu,Y.;Tan,W.;Jiang,X.;Wang,K.;Qin,X.;Miao,Z.-H.;Tan,W.		K562/A02 {CellLine urn:agi-cellline:11010392};K562/A02 {CellLine urn:agi-cellline:11010392}	Stem Cells		1		K562/A02 {CellLine urn:agi-cellline:11010392};Stem Cells, K562/A02 {CellLine urn:agi-cellline:11010392}	10.1254/jphs.13025FP;10.1254/jphs.13025FP	2014-02-08 12:25:23	2014-02-08 12:25:23			2013554326;2013554326	1347-8648;1347-8648	positive										1347-8613;1347-8613	Journal of Pharmacological Sciences;Journal of Pharmacological Sciences				23903006:10143;23903006:10146				positive Expression: TWIST1 --+> NANOG			Expression			public			23903006;23903006	369732159;369732159
	1			Sanz,C.;Blázquez,E.;Sanz,C.;Blázquez,E.			Embryonic Stem Cells		1		Mus musculus, Embryonic Stem Cells	10.1152/ajpendo.00116.2011	2015-04-19 04:29:33	2015-04-19 04:29:33			2011474589	1522-1555	negative										0193-1849	American Journal of Physiology - Endocrinology and Metabolism				100000334:10155				negative Expression: GCG ---| NANOG			Expression		Mus musculus	public				362415443
	4			Wu,D.Y.;Yao,Z.;Wu,D.Y.;Yao,Z.;Wu,D.Y.;Yao,Z.;Wu,D.Y.;Yao,Z.;Wu,D.Y.;Yao,Z.;Wu,D.Y.;Yao,Z.;Wu,D.Y.;Yao,Z.;Saha,S.;Mukherjee,S.;Mazumdar,M.;Manna,A.;Khan,P.;Adhikary,A.;Kajal,K.;Jana,D.;Sa,G.;Mukherjee,S.;Sarkar,D.K.;Das,T.;Saha,S.;Mukherjee,S.;Mazumdar,M.;Manna,A.;Khan,P.;Adhikary,A.;Kajal,K.;Jana,D.;Sa,G.;Mukherjee,S.;Sarkar,D.K.;Das,T.;Lee,W.S.;Yun,D.H.;Lee,Y.N.;Woo,E.Y.;Park,M.-J.;Lee,J.-S.;Han…			embryonic cells;embryonic cells;embryonic cells;embryonic cells;Stem Cells;Stem Cells;cancer stem cells		3		embryonic cells;embryonic cells;embryonic cells;embryonic cells;Stem Cells;Stem Cells;cancer stem cells	10.1016/j.trsl.2014.10.011;10.1016/j.trsl.2014.10.011;10.14348/molcells.2014.2161	2014-11-08 08:43:26	2014-11-08 08:43:26			2014365643	0219-1032											1001-0602;1001-0602;1001-0602;1001-0602;1001-0602;1001-0602;1001-0602;1931-5244;1931-5244;1016-8478	Translational Research;Translational Research;Molecules and Cells				16541131:6;16541131:5;16541131:1023;16541131:1024;16541131:1061;16541131:1085;16541131:1087;100072197:1203;25468484:1202;24552705:10204		Cell Res;Cell Res;Cell Res;Cell Res;Cell Res;Cell Res;Cell Res		PromoterBinding: SP1 ---> NANOG			PromoterBinding			public	S1931-5244(14)00384-3;S1931-5244(14)00384-3		16541131;16541131;16541131;16541131;16541131;16541131;16541131;25468484;24552705	373178471
	36			Lee,J.S.;Park,J.-H.;Kwon,I.K.;Lim,J.Y.;Lee,J.S.;Park,J.-H.;Kwon,I.K.;Lim,J.Y.;Lee,J.S.;Ha,L.;Park,J.H.;Lim,J.Y.;Lee,J.S.;Ha,L.;Park,J.H.;Lim,J.Y.;Lee,J.S.;Ha,L.;Park,J.H.;Lim,J.Y.;Margoni,A.;Fotis,L.;Papavassiliou,A.G.;Abdallah,B.M.;Kassem,M.;Lee,K.Y.;Kahn,C.R.;Chechi,K.;Carpentier,A.C.;Richard,D.;Lee,J.S.;Ha,L.;Kwon,I.K.;Lim,J.Y.;Rosen,E.D.;Spiegelman,B.M.;Kuo,M.M.-C.;Kim,S.;Tseng,C.-Y.;Jeon,Y.-…			Mesenchymal Stem Cells;Mesenchymal Stem Cells;Mesenchymal Stem Cells;Mesenchymal Stem Cells;Mesenchymal Stem Cells;Mesenchymal Stem Cells;Embryonic Stem Cells;proadipocyte;Adipocytes;Mesenchymal Stem Cells;Mesenchymal Stem Cells;mesenchyme cell;proadipocyte;Adipocytes;Adipocytes;mesenchyme cell;proadipocyte;Mesenchymal Stem Cells;Mesenchymal Stem Cells;Mesenchymal Stem Cells;adipose derived stem …		3		Mesenchymal Stem Cells;Mesenchymal Stem Cells;Mesenchymal Stem Cells;Mesenchymal Stem Cells;Mesenchymal Stem Cells;Mesenchymal Stem Cells;Bone and Bones, Embryonic Stem Cells;Adipose Tissue, White, proadipocyte;Adipocytes;Mesenchymal Stem Cells;Mesenchymal Stem Cells;Adipose Tissue, White, mesenchyme cell;Extracellular Matrix;Bone Marrow;Bone and Bones, Adipose Tissue, Brown, proadipocyte;Adipocy…	10.1016/j.bbrc.2011.05.042;10.1016/j.bbrc.2011.05.042;10.1016/j.bbrc.2012.01.010;10.1016/j.bbrc.2012.01.010;10.1016/j.bbrc.2012.01.010;10.1016/j.biocel.2011.12.014;10.1016/j.bone.2011.06.030;10.1016/j.cell.2012.09.025;10.1016/j.tem.2013.04.002;10.1016/j.bbrc.2013.05.045;10.1016/j.cell.2013.12.012;10.1016/j.biomaterials.2013.12.063;10.1146/annurev-biochem-052110-115718;10.2337/db11-0998;10.2174/13…	2014-12-30 19:16:57	2014-12-30 19:16:57			2012323024;2012003014;2012033521;2013197272;2013197272;2011021466;2013541909;2014015826;2014015985;2014015985;2014284038;2015790138;2015790138;2014338311;2014338311;2014118628;2014118628;2014118628;2014118628;2015860737;2014793971;2012424293;2015972611	1545-4509;1939-327X;1873-5592;1083-351X;1083-351X;1091-6490;1945-7170;1939-327X;1939-327X;1939-327X;1090-2104;1090-2104;1090-2104;1365-2184;1522-1563;1932-6203;1939-4586;1083-351X;1939-4586;1939-4586;1522-1563;1522-1563;1522-1555;1522-1555;1522-1555;1522-1555;1932-6203;1098-5549;1098-5549;1083-351X	positive										0006-291X;0006-291X;0006-291X;0006-291X;0006-291X;1357-2725;8756-3282;0092-8674;1043-2760;0006-291X;0092-8674;0142-9612;0027-8424;0027-8424;0066-4154;0012-1797;1389-4501;0021-9258;0021-9258;0027-8424;0013-7227;0012-1797;0012-1797;0012-1797;8756-3282;1043-2760;1043-2760;1043-2760;1043-2760;1059-1524;1059-1524;0363-6143;0363-6143;0193-1849;0193-1849;0193-1849;0193-1849;0270-7306;0270-7306;0021-9258	Biochemical and Biophysical Research Communications;Biochemical and Biophysical Research Communications;Biochemical and Biophysical Research Communications;Biochemical and Biophysical Research Communications;Biochemical and Biophysical Research Communications;International Journal of Biochemistry and Cell Biology;Bone;Cell;Trends in Endocrinology & Metabolism;Biochemical and Biophysical Research …				21605549:1008;21605549:1120;100032293:1119;100032293:1133;100032293:1136;100514431:1054;21745614:1009;23063118:1017;23711353:1069;23702483:1013;24439368:1164;24439409:1013;17360536:1151;16916928:1216;22463691:10195;22187378:10356;22023406:10247;23389033:10178;23389033:10181;21173238:10028;23766131:10267;24062245:10028;23970518:10164;23970518:10226;15794925:5;22266311:5;22266311:8;23702483:7;23869…		Proc Natl Acad Sci U S A;Proc Natl Acad Sci U S A;Bone;Biochem Biophys Res Commun;Biochem Biophys Res Commun;Biochem Biophys Res Commun;Cell Prolif;Am J Physiol Cell Physiol;Mol Biol Cell;J Biol Chem		positive Regulation: BMP4 --+> adipogenesis			Regulation	Bone and Bones;Bone Marrow;Bone and Bones;Bone and Bones;Bone and Bones;Mesenchyme;Bone Marrow;Bone Marrow;Bone and Bones;Blood Vessels;Bone and Bones	Homo sapiens;Homo sapiens;Mus musculus	public	S0006-291X(11)00802-3;S0006-291X(11)00802-3;S0006-291X(12)00033-2;S0006-291X(12)00033-2;S0006-291X(12)00033-2;S1357-2725(11)00361-X;S8756-3282(11)01071-4;S0092-8674(12)01169-5;S1043-2760(13)00065-9;S0006-291X(13)00828-0;S0092-8674(13)01546-8;S0142-9612(13)01559-7;S1043-2760(15)00010-7;S1043-2760(15)00010-7;S1043-2760(15)00046-6;S1043-2760(15)00046-6		21605549;21605549;21745614;23063118;23711353;23702483;24439368;24439409;17360536;16916928;22463691;22187378;22023406;23389033;23389033;21173238;23766131;24062245;23970518;23970518;15794925;22266311;22266311;23702483;23869763;24284793;24658703;25568340;25703677;25778399;25843910;24284793;24284793;24347060;24347060;24347060;24347060;25790378;22586266	364950449;364009057;364092962;368594309;368594309;361070251;369685310;372062503;372062662;372062662;372921714;602616200;602616200;373096218;373096218;372377892;372377892;372377892;372377892;603271663;600022265;365275679;603990027
	1			Jeon,J.H.;Suh,H.N.;Kim,M.O.;Ryu,J.M.;Han,H.J.;Jeon,J.H.;Suh,H.N.;Kim,M.O.;Ryu,J.M.;Han,H.J.;Jeon,J.H.;Suh,H.N.;Kim,M.O.;Ryu,J.M.;Han,H.J.			Embryonic Stem Cells		1		Mus musculus, Embryonic Stem Cells	10.1089/scd.2013.0583;10.1089/scd.2013.0583;10.1089/scd.2013.0583	2014-09-13 08:23:09	2014-09-13 08:23:09			2014563217;2014563217	1557-8534;1557-8534;1557-8534	positive										1547-3287;1547-3287	Stem Cells and Development;Stem Cells and Development				24730386:9;24730386:10012;24730386:10300		Stem Cells Dev		positive Expression: NOTCH1 --+> POU5F1			Expression		Mus musculus	public			24730386;24730386;24730386	373821365;373821365
	1			Morshedi,A.;Dröge,P.;Ren,Z.;Li,J.			Stem Cells		1		Stem Cells	10.1007/s12015-012-9373-8	2014-02-07 08:23:44	2014-02-07 08:23:44				1558-6804	negative										1550-8943	Stem Cell Reviews and Reports				22547345:10182				negative Regulation: HMGA2 ---| POU5F1			Regulation			public			22547345	51997452
	1			Guo,L.;Qi,S.-T.;Miao,D.-Q.;Liang,X.-W.;Li,H.;Ou,X.-H.;Huang,X.;Yang,C.-R.;Ouyang,Y.-C.;Hou,Y.;Sun,Q.-Y.;Han,Z.;Guo,L.;Qi,S.-T.;Li,H.;Guo,L.;Ou,X.-H.;Guo,L.;Qi,S.-T.;Miao,D.-Q.;Liang,X.-W.;Li,H.;Ou,X.-H.;Huang,X.;Yang,C.-R.;Ouyang,Y.-C.;Hou,Y.;Sun,Q.-Y.;Han,Z.;Guo,L.;Qi,S.-T.;Li,H.;Guo,L.;Ou,X.-H.					1		Mus musculus, Blastocyst	10.1371/journal.pone.0040528;10.1371/journal.pone.0040528	2014-02-15 06:29:21	2014-02-15 06:29:21			2012406842;2012406842	1932-6203;1932-6203												PLoS ONE;PLoS ONE				22808183:10200;22808183:10191				Expression: PTHLH ---> POU5F1			Expression	Blastocyst	Mus musculus	public			22808183;22808183	365232356;365232356
	25			Zhang,P.;Andrianakos,R.;Yang,Y.;Liu,C.;Lu,W.;Zhang,P.;Andrianakos,R.;Yang,Y.;Liu,C.;Lu,W.;Baltus,G.A.;Kowalski,M.P.;Tutter,A.V.;Kadam,S.;Baltus,G.A.;Kowalski,M.P.;Tutter,A.V.;Kadam,S.;Baltus,G.A.;Kowalski,M.P.;Tutter,A.V.;Kadam,S.;Tutter,A.V.;Kowalski,M.P.;Baltus,G.A.;Iourgenko,V.;Labow,M.;Li,E.;Kadam,S.;Tutter,A.V.;Kowalski,M.P.;Baltus,G.A.;Iourgenko,V.;Labow,M.;Li,E.;Kadam,S.;Wu,Q.;Chen,X.;Zhan…		nccit {CellLine urn:agi-cellline:11007133};nccit {CellLine urn:agi-cellline:11007133};F9 {CellLine urn:agi-cellline:11013410};nccit {CellLine urn:agi-cellline:11007133}	Embryonic Stem Cells;Embryonic Stem Cells;Embryonic Stem Cells;Embryonic Stem Cells;Embryonic Stem Cells;Embryonic Stem Cells;Embryonic Stem Cells;Embryonic Stem Cells;Embryonic Stem Cells;Embryonic Stem Cells;embryonal carcinoma stem cell;Embryonic Stem Cells;Embryonic Stem Cells;Embryonic Stem Cells;Embryonic Stem Cells;Embryonic Stem Cells;Stem Cells;Embryonic Stem Cells;Embryonic Stem Cells;E…		3		Embryonic Stem Cells;Embryonic Stem Cells;Embryonic Stem Cells;Mus musculus, Embryonic Stem Cells;Embryonic Stem Cells;Homo sapiens, Embryonic Stem Cells;Homo sapiens, Embryonic Stem Cells;Embryonic Stem Cells;Homo sapiens, Embryonic Stem Cells;Homo sapiens, Embryonic Stem Cells;embryonal carcinoma stem cell;Homo sapiens, Embryonic Stem Cells;Homo sapiens, Embryonic Stem Cells;Germinal Epithelium…	10.1016/j.bbrc.2006.12.100;10.1016/j.bbrc.2009.09.090;10.1016/j.bbrc.2009.11.017;10.1016/j.bbrc.2011.06.044;10.1016/j.bbrc.2011.06.044;10.1016/j.cell.2005.09.002;10.1016/j.gde.2006.08.012;10.1016/j.cellsig.2012.07.008;10.1016/j.cell.2011.08.038;10.1074/jbc.M112.388181;10.1074/jbc.M113.465443;10.1016/j.stem.2010.02.014;10.1371/journal.pone.0010709;10.1371/journal.pone.0010709;10.1089/scd.2010.0410…	2014-01-18 00:44:11	2014-01-18 00:44:11			2013288403;2010496263;2010496263;2011487089;2012140515;2012356063;2012356063;2012356063;2012519921;2012519921;2012519921;2012519921;2012730670;2012730670;2013153264	1083-351X;1083-351X;1097-4172;1083-351X;1083-351X;1748-7838;1748-7838;1748-7838;1748-7838;1932-6203;1932-6203;1932-6203;1932-6203;1557-8534;1091-6490;1932-6203;1932-6203;1932-6203;1083-351X;1083-351X;1083-351X;1083-351X;1460-2075;1460-2075;1553-7404											0021-9258;0021-9258;0021-9258;0021-9258;0021-9258;0021-9258;0021-9258;0021-9258;0021-9258;0021-9258;0021-9258;0006-291X;0006-291X;0006-291X;0006-291X;0006-291X;0092-8674;0959-437X;0898-6568;0021-9258;0021-9258;0021-9258;1001-0602;1934-5909;1547-3287;0027-8424;0021-9258;0021-9258;0021-9258;0021-9258;1097-2765;0261-4189;0261-4189;1553-7390	Biochemical and Biophysical Research Communications;Biochemical and Biophysical Research Communications;Biochemical and Biophysical Research Communications;Biochemical and Biophysical Research Communications;Biochemical and Biophysical Research Communications;Cell;Current Opinion in Genetics & Development;Cellular Signalling;Journal of Biological Chemistry;Cell Stem Cell;PLoS ONE;PLoS ONE;Stem Ce…				20071344:1311;20071344:1312;19139101:1134;19139101:1207;19139101:1237;19036726:1114;19036726:1276;16840789:1062;15860457:1053;15860457:1055;15860457:1219;15860457:1228;15860457:1237;17196939:1003;19785992:1079;19900408:1068;21689639:1005;21689639:1061;16179251:1032;16919449:1046;22800865:1134;15860457:6;15860457:8;21962512:3;22787153:4;100016263:10212;16541131:1032;17211451:1114;17211451:1121;172…		J Biol Chem;J Biol Chem;J Biol Chem;J Biol Chem;J Biol Chem;J Biol Chem;J Biol Chem;J Biol Chem;J Biol Chem;J Biol Chem;J Biol Chem;J Biol Chem;J Biol Chem;J Biol Chem;J Biol Chem;Cell;J Biol Chem;Cell Res;Cell Res;Cell Res;Cell Res;Cell Res;PLoS One;PLoS One		PromoterBinding: SOX2 ---> NANOG			PromoterBinding	Germinal Epithelium;Endoderm;Blastocyst;Bone and Bones;Bone and Bones;Bone and Bones;Blastocyst;Endoderm;Endoderm	Mus musculus;Homo sapiens;Homo sapiens;Homo sapiens;Homo sapiens;Homo sapiens;Homo sapiens;Homo sapiens;Homo sapiens;Mus musculus;Homo sapiens	public	S0006-291X(06)02765-3;S0006-291X(09)01899-3;S0006-291X(09)02177-9;S0006-291X(11)01002-3;S0006-291X(11)01002-3;S0092-8674(05)00910-4;S0959-437X(06)00163-8;S0898-6568(12)00198-2;S1934-5909(10)00091-3;S1097-2765(12)00774-5;EMBOJ2012321;EMBOJ2012321		20071344;20071344;19139101;19139101;19139101;19036726;19036726;16840789;15860457;15860457;15860457;15860457;15860457;17196939;19785992;19900408;21689639;21689639;16179251;16919449;22800865;15860457;15860457;21962512;22787153;16541131;17211451;17211451;17211451;17211451;20362541;20505756;20505756;20505756;20505756;21299413;22362888;22745796;22745796;22745796;22787153;22787153;22787153;22787153;230…	368857242;359515667;359515667;362467972;364397702;365066286;365066286;365066286;365570474;365570474;365570474;365570474;52316881;52316881;368490558
	7			Lee,J.;Lee,J.;Jung,E.;Hwang,W.;Kim,Y.S.;Park,D.;Reichert,M.;Eick,D.;Kupershmidt,I.;Su,Q.J.;Grewal,A.;Sundaresh,S.;Halperin,I.;Flynn,J.;Shekar,M.;Wang,H.;Park,J.;Cui,W.;Wall,G.D.;Wisotzkey,R.;Alag,S.;Akhtari,S.;Ronaghi,M.;Yao,P.-L.;Lin,Y.-C.;Richburg,J.H.;Kupershmidt,I.;Su,Q.J.;Grewal,A.;Sundaresh,S.;Halperin,I.;Flynn,J.;Shekar,M.;Wang,H.;Park,J.;Cui,W.;Wall,G.D.;Wisotzkey,R.;Alag,S.;Akhtari,S.;Ro…		3T3 {CellLine urn:agi-cellline:11027200};3T3 {CellLine urn:agi-cellline:11027200}	proadipocyte;Sertoli Cells;adipose derived stem cell		3		proadipocyte, 3T3 {CellLine urn:agi-cellline:11027200};3T3 {CellLine urn:agi-cellline:11027200};Pancreas, Adipose Tissue, White;Sertoli Cells;Pancreas, Adipose Tissue, White;adipose derived stem cell;Adipose Tissue, Brown	10.1016/j.lfs.2010.01.012;10.1095/biolreprod.111.093484;10.1371/journal.pone.0013066;10.1016/j.cellsig.2014.07.017;10.1371/journal.pone.0114133;10.1186/s12864-015-1405-8	2014-12-30 20:46:38	2014-12-30 20:46:38			2012015168;2010592623;2014953485;2015291555	1932-6203;1529-7268;1932-6203;1932-6203;1471-2164	negative										0024-3205;0950-9232;0006-3363;0898-6568	Life Sciences;Biology of Reproduction;PLoS ONE;Cellular Signalling;PLoS ONE;BMC Genomics				20097210:1086;9927202:1160;20927376:1288;21832167:10417;20927376:10399;25038456:1153;25437437:10285;25887780:10429		Oncogene;PLoS One		negative Regulation: MYC ---| adipogenesis			Regulation	Pancreas;Pancreas		public	S0024-3205(10)00030-5;S0898-6568(14)00239-3		20097210;9927202;20927376;21832167;20927376;25038456;25437437;25887780	364039113;359839295;600627888;605561683
	1			MacArthur,B.D.;Please,C.P.;Oreffo,R.O.					1		Bone Marrow		2014-12-31 05:51:31	2014-12-31 05:51:31				1932-6203	negative															18769478:1140		PLoS ONE		negative Regulation: SOX9 ---| NANOG			Regulation	Bone Marrow		public			18769478
	6			Bai,P.;Cantó,C.;Erener,S.;Hesse,M.;Kostadinova,R.;Hottiger,M.O.;Erener,S.;Hesse,M.;Mirsaidi,A.;Tiaden,A.N.;Richards,P.J.;Mirsaidi,A.;Richards,P.J.;Hottiger,M.O.;Ellingsgaard,H.;Donath,M.Y.;Erener,S.;Hesse,M.;Kostadinova,R.;Hottiger,M.O.;Erener,S.;Hesse,M.;Mirsaidi,A.;Tiaden,A.N.;Richards,P.J.;Mirsaidi,A.;Richards,P.J.;Hottiger,M.O.;Ellingsgaard,H.;Donath,M.Y.;Winnik,S.;Stein,S.;Matter,C.M.;Winnik…			Adipocytes;Adipocytes;Adipocytes;Adipocytes;Adipocytes;Adipocytes;Adipocytes		3		Adipocytes;Adipocytes;Liver, Adipocytes;Cardiovascular system;Adipocytes;Adipocytes;Adipocytes;Adipocytes;Liver;Muscles	10.1016/j.cmet.2012.06.016;10.1096/fj.11-200212;10.1096/fj.11-200212;10.2174/157016112803520756;10.1210/me.2011-1163;10.1210/me.2011-1163;10.1210/me.2011-1163;10.1210/me.2011-1163;10.1016/j.bbadis.2014.06.030;10.1016/j.cmet.2014.04.002	2014-12-30 22:16:07	2014-12-30 22:16:07			2012318322;2012318322;2012698947;2012008314;2012008314	1530-6860;1530-6860;1875-6212;1944-9917;1944-9917											1550-4131;0892-6638;0892-6638;1570-1611;0888-8809;0888-8809;0925-4439;1550-4131	Cell Metabolism;FASEB Journal;FASEB Journal;Current Vascular Pharmacology;Molecular Endocrinology;Molecular Endocrinology;BBA - Molecular Basis of Disease;Cell Metabolism				22921416:1094;22426118:10021;22426118:10211;23259556:10015;22053002:10005;22053002:10008;22053002:2;22053002:5;24997452:1109;24814482:1079		Mol Endocrinol;Mol Endocrinol		Regulation: PARP1 ---> adipogenesis			Regulation	Liver;Cardiovascular system;Liver		public	S1550-4131(12)00320-8;S0925-4439(14)00207-5;S1550-4131(14)00165-X		22921416;22426118;22426118;23259556;22053002;22053002;22053002;22053002;24997452;24814482	364934340;364934340;366148221;364020447;364020447
	2			Shyr,C.R.;Kang,H.Y.;Tsai,M.Y.;Liu,N.C.;Ku,P.Y.;Huang,K.E.;Chang,C.;Shyr,C.R.;Kang,H.Y.;Tsai,M.Y.;Liu,N.C.;Ku,P.Y.;Huang,K.E.;Chang,C.;Shyr,C.R.;Kang,H.Y.;Tsai,M.Y.;Liu,N.C.;Ku,P.Y.;Huang,K.E.;Chang,C.;Shyr,C.R.;Kang,H.Y.;Tsai,M.Y.;Liu,N.C.;Ku,P.Y.;Huang,K.E.;Chang,C.;Shyr,C.R.;Kang,H.Y.;Tsai,M.Y.;Liu,N.C.;Ku,P.Y.;Huang,K.E.;Chang,C.;Shyr,C.R.;Kang,H.Y.;Tsai,M.Y.;Liu,N.C.;Ku,P.Y.;Huang,K.E.;Chang,…			Embryonic Stem Cells;Embryonic Stem Cells;Embryonic Stem Cells;Embryonic Stem Cells;Embryonic Stem Cells;Embryonic Stem Cells;Embryonic Stem Cells;Embryonic Stem Cells;Embryonic Stem Cells;Stem Cells		2		Embryonic Stem Cells;Embryonic Stem Cells;Embryonic Stem Cells;Embryonic Stem Cells;Embryonic Stem Cells;Embryonic Stem Cells;Embryonic Stem Cells;Embryonic Stem Cells;Embryonic Stem Cells;Stem Cells	10.1210/me.2013-1422	2013-01-16 21:28:51	2013-01-16 21:28:51			2014385679	1945-7170;1945-7170;1945-7170;1945-7170;1945-7170;1945-7170;1945-7170;1945-7170;1945-7170;1944-9917											0888-8809	Molecular Endocrinology				19131575:1270;19131575:1235;19131575:1234;19131575:1229;19131575:1083;19131575:6;19131575:1269;19131575:1084;19131575:1045;24702179:10174		Endocrinology;Endocrinology;Endocrinology;Endocrinology;Endocrinology;Endocrinology;Endocrinology;Endocrinology;Endocrinology		PromoterBinding: NR2C2 ---> POU5F1			PromoterBinding			public			19131575;19131575;19131575;19131575;19131575;19131575;19131575;19131575;19131575;24702179	373245260
	1			Singh,S.K.;Kagalwala,M.N.;Parker-Thornburg,J.;Adams,H.;Majumder,S.			Embryonic Stem Cells		1		Mus musculus, Embryonic Stem Cells	10.1038/nature06863	2013-01-17 17:42:26	2013-01-17 17:42:26				1476-4687	negative															18362916:8		Nature		negative Expression: MIR21 ---| POU5F1			Expression		Mus musculus	public			18362916
	10			Li,Y.;Fan,L.;Liu,S.;Liu,W.;Zhang,H.;Zhou,T.;Wu,D.;Yang,P.;Shen,L.;Chen,J.;Jin,Y.;Kotake,S.;Nanke,Y.;Li,Y.;Fan,L.;Liu,S.;Liu,W.;Zhang,H.;Zhou,T.;Wu,D.;Yang,P.;Shen,L.;Chen,J.;Jin,Y.;Trohatou,O.;Zagoura,D.;Bitsika,V.;Pappa,K.I.;Antsaklis,A.;Anagnou,N.P.;Roubelakis,M.G.;van der Eerden,B.C.J.;Vrtačnik,P.;Marc,J.;Ostanek,B.;Sun,Y.;Xu,L.;Huang,S.;Hou,Y.;Liu,Y.;Chan,K.M.;Pan,X.H.;Li,G.;Li,H.;Fu,Q.;Li,H…			Osteoblasts;Mesenchymal Stem Cells;Osteoblasts;Mesenchymal Stem Cells;Osteoblasts;Mesenchymal Stem Cells;Mesenchymal Stem Cells;Mesenchymal Stem Cells		3		Osteoblasts;Mesenchymal Stem Cells;Osteoblasts;Amniotic Fluid, Mesenchymal Stem Cells;Osteoblasts;Rattus norvegicus, Bone Marrow, Mesenchymal Stem Cells;Mus musculus, Mesenchymal Stem Cells;Mesenchymal Stem Cells;Mesenchyme	10.1016/j.biomaterials.2013.03.052;10.1016/j.bbagen.2013.12.013;10.1016/j.biomaterials.2013.03.052;10.5966/sctm.2013-0081;10.1016/j.abb.2014.04.016;10.1515/cclm-2013-0770;10.1155/2015/41232710.1155/2015/412327;10.3892/mmr.2015.3497;10.1007/s11010-015-2404-4;10.1016/j.addr.2015.04.004;10.3892/ijmm.2015.2363	2014-06-01 23:10:17	2014-06-01 23:10:17			2014277156;2015905095	1437-4331;2314-6141;1791-3004;1573-4919;1791-244X	positive										0142-9612;0304-4165;0142-9612;2157-6564;0003-9861;1434-6621;1791-2997;0169-409X	Biomaterials;BBA - General Subjects;Biomaterials;Archives of Biochemistry and Biophysics;Clinical Chemistry and Laboratory Medicine;Molecular Medicine Reports;Advanced Drug Delivery Reviews				23578559:1108;24361610:1086;23578559:1109;24307698:8;24832391:1075;24353145:10353;25879024:6;25815684:10160;25893734:1;25887992:1161;26460584:6		Stem Cells Transl Med;Biomed Res Int;Mol Cell Biochem;Int J Mol Med		positive Regulation: MIR21 --+> ossification			Regulation	Bone Marrow;Mesenchyme	Rattus norvegicus;Mus musculus	public	S0142-9612(13)00362-1;S0304-4165(13)00541-2;S0142-9612(13)00362-1;S0003-9861(14)00147-7;S0169-409X(15)00060-5		23578559;24361610;23578559;24307698;24832391;24353145;25879024;25815684;25893734;25887992;26460584	372899547;603645722
	4			Holmes,G.;Bromage,T.G.;Basilico,C.;Park,S.B.;Seo,K.W.;So,A.Y.;Seo,M.S.;Yu,K.R.;Kang,K.S.;Park,S.B.;Seo,K.W.;So,A.Y.;Seo,M.S.;Yu,K.R.;Kang,K.S.;Seo,K.W.;Kang,S.K.;Fan,Y.X.;Gu,C.H.;Zhang,Y.L.;Zhong,B.S.;Wang,L.Z.;Zhou,Z.R.;Wang,Z.Y.;Jia,R.X.;Wang,F.;Fan,Y.X.;Gu,C.H.;Zhang,Y.L.;Zhong,B.S.;Wang,L.Z.;Zhou,Z.R.;Wang,Z.Y.;Jia,R.X.;Wang,F.;Seo,E.;Basu-Roy,U.;Gunaratne,P.H.;Coarfa,C.;Lim,D.-S.;Basilico,C.…			osteoprogenitors;Mesenchymal Stem Cells;Mesenchymal Stem Cells;osteoprogenitors;Mesenchymal Stem Cells		3		osteoprogenitors;Bone and Bones, Mesenchymal Stem Cells;Bone and Bones, Mesenchymal Stem Cells;osteoprogenitors;Mesenchymal Stem Cells	10.1016/j.bone.2011.06.008;10.1038/cdd.2011.137;10.4238/2013.December.2.5;10.4238/2013.December.2.5;10.1016/j.celrep.2013.05.029;10.1016/j.celrep.2013.05.029	2013-01-17 08:15:43	2013-01-17 08:15:43			2012095028;2013772368;2013772368	1476-5403;1676-5680;1676-5680											8756-3282;1350-9047;2211-1247;2211-1247	Bone;Cell Death and Differentiation;Genetics and Molecular Research;Genetics and Molecular Research;Cell Reports;Cell Reports				21703370:1166;22015605:10163;24338401:10202;24338401:10206;23791527:1021;23791527:1082				Regulation: SOX2 ---> ossification			Regulation	Bone and Bones;Bone and Bones		public	S8756-3282(11)01049-0;CDD2011137;S2211-1247(13)00246-5;S2211-1247(13)00246-5		21703370;22015605;24338401;24338401;23791527;23791527	51681501;370415063;370415063
	13			Li,Y.;Geng,Y.J.;Qin,H.;Yu,T.;Qing,T.;Liu,Y.;Zhao,Y.;Cai,J.;Li,J.;Song,Z.;Qu,X.;Zhou,P.;Wu,J.;Ding,M.;Deng,H.;Lee,K.H.;Li,M.;Michalowski,A.M.;Zhang,X.;Liao,H.;Chen,L.;Xu,Y.;Wu,X.;Huang,J.;Kallas,A.;Pook,M.;Maimets,M.;Zimmermann,K.;Maimets,T.;Abdelalim,E.M.;Tooyama,I.;Abdelalim,E.M.;Giachino,C.;Orlando,L.;Turinetto,V.;Ren,D.;Wang,M.;Guo,W.;Huang,S.;Zou,X.;Peng,X.;Zhao,X.;Tu,X.;Ren,D.;Wang,M.;Guo,W.…		PC-3 {CellLine urn:agi-cellline:11013519};PC-3 {CellLine urn:agi-cellline:11013519};PC-3 {CellLine urn:agi-cellline:11013519};HCT 116 {CellLine urn:agi-cellline:11009666}	Pluripotent Stem Cells;Embryonic Stem Cells;Embryonic Stem Cells;Embryonic Stem Cells;Embryonic Stem Cells;Embryonic Stem Cells;Stem Cells;Embryonic Stem Cells;Embryonic Stem Cells;Embryonic Stem Cells;Fibroblasts		3		Pluripotent Stem Cells;Homo sapiens, Embryonic Stem Cells;Homo sapiens, Embryonic Stem Cells;Homo sapiens, Embryonic Stem Cells;Homo sapiens, Embryonic Stem Cells;Embryonic Stem Cells;PC-3 {CellLine urn:agi-cellline:11013519};PC-3 {CellLine urn:agi-cellline:11013519};PC-3 {CellLine urn:agi-cellline:11013519};Stem Cells;Embryonic Stem Cells;HCT 116 {CellLine urn:agi-cellline:11009666};Embryonic St…	10.1016/j.ghir.2010.09.005;10.1371/journal.pone.0019114;10.1089/scd.2011.0239;10.3390/ijms14022617;10.3892/ijo.2013.1825;10.3892/ijo.2013.1825;10.3892/ijo.2013.1825;10.1016/j.semcancer.2013.12.006;10.1016/j.bbrc.2014.03.082;10.1016/j.bbagen.2015.02.017;10.1016/j.bbagen.2015.02.017;10.1016/j.tibs.2015.04.007	2013-01-17 03:11:53	2013-01-17 03:11:53			2011252493;2012327909;2013172143;2013142829;2013142829;2013142829	1091-6490;1932-6203;1557-8534;1422-0067;1791-2423;1791-2423;1791-2423	negative										1096-6374;0021-9258;1547-3287;1661-6596;1019-6439;1019-6439;1019-6439;1044-579X;0270-7306;0006-291X;0304-4165;0304-4165;0968-0004	Growth Hormone & IGF Research;PLoS ONE;Stem Cells and Development;International Journal of Molecular Sciences;International Journal of Oncology;International Journal of Oncology;International Journal of Oncology;Seminars in Cancer Biology;Biochemical and Biophysical Research Communications;BBA - General Subjects;BBA - General Subjects;Trends in Biochemical Sciences				20956084:1072;17179143:1415;20018659:1058;21559451:10265;21846177:10017;23358251:10105;23404342:10168;23404342:10176;23404342:10183;24406212:1075;16166633:1353;24709078:1128;100000890:1067;25766871:1067;26032560:1118		J Biol Chem;Proc Natl Acad Sci U S A;Mol Cell Biol		negative PromoterBinding: TP53 ---| POU5F1			PromoterBinding		Homo sapiens;Homo sapiens;Homo sapiens;Homo sapiens	public	S1096-6374(10)00118-8;S1044-579X(14)00003-0;S0006-291X(14)00525-7;S0304-4165(15)00079-3;S0304-4165(15)00079-3;S0968-0004(15)00086-9		20956084;17179143;20018659;21559451;21846177;23358251;23404342;23404342;23404342;24406212;16166633;24709078;25766871;26032560	361724321;364967521;368543027;368459021;368459021;368459021
	1			Guo,J.-K.;Cantley,L.G.					1		Intermediate Mesoderms	10.1146/annurev.physiol.010908.163245	2013-06-21 14:12:37	2013-06-21 14:12:37			2010519010	1545-1585											0066-4278	Annual Review of Physiology				20148680:10421				Expression: BMP7 ---> POU5F1			Expression	Intermediate Mesoderms		public			20148680	359606630
	27			Orkin,S.H.;Lin,Y.;Yang,Y.;Li,W.;Chen,Q.;Li,J.;Pan,X.;Zhou,L.;Liu,C.;Chen,C.;He,J.;Cao,H.;Yao,H.;Zheng,L.;Xu,X.;Xia,Z.;Ren,J.;Xiao,L.;Li,L.;Shen,B.;Zhou,H.;Wang,Y.J.;Fong,Y.W.;Inouye,C.;Yamaguchi,T.;Cattoglio,C.;Grubisic,I.;Tjian,R.;Osorno,R.;Chambers,I.;Iwafuchi-Doi,M.;Matsuda,K.;Kondoh,H.;Murakami,K.;Niwa,H.;Tesar,P.J.;Aruga,J.;Matsuo,I.;Iwafuchi-Doi,M.;Murakami,K.;Iwafuchi-Doi,M.;Matsuda,K.;Kon…		nccit {CellLine urn:agi-cellline:11007133};F9 {CellLine urn:agi-cellline:11013410};nccit {CellLine urn:agi-cellline:11007133}	Embryonic Stem Cells;Stem Cells;Embryonic Stem Cells;Embryonic Stem Cells;B-Lymphocytes;Embryonic Stem Cells;Stem Cells;Embryonic Stem Cells;Embryonic Stem Cells;Embryonic Stem Cells;Lymphocytes, Null;Embryonic Stem Cells;Fibroblasts;Embryonic Stem Cells;Embryonic Stem Cells;Embryonic Stem Cells;Embryonic Stem Cells;Fibroblasts;Embryonic Stem Cells;Pluripotent Stem Cells		3		Germinal Epithelium, Embryonic Stem Cells;nccit {CellLine urn:agi-cellline:11007133};Stem Cells;Embryonic Stem Cells;Neural Plate;Epiblasts;Endoderm, Embryonic Stem Cells;B-Lymphocytes;Fingers;F9 {CellLine urn:agi-cellline:11013410};Neuroectoderm, Embryonic Stem Cells;Stem Cells;Embryonic Stem Cells;Inner cell mass, Embryonic Stem Cells;Embryonic Stem Cells;Lymphocytes, Null;Embryonic Stem Cells;…	10.1016/j.cell.2005.09.002;10.1016/j.molcel.2012.08.030;10.1016/j.cell.2011.08.038;10.1098/rstb.2011.0043;10.1242/dev.085936;10.1242/dev.085936;http://dx.doi.org/10.4238/2012.May.15.9;10.4161/cc.21021;10.1089/scd.2012.0513;10.1038/mt.2012.2;10.1038/cddis.2010.57;10.1371/journal.pone.0027026;10.1016/j.bbagrm.2014.03.016;10.1016/j.ejca.2013.01.005;10.1016/j.bbrc.2011.12.052;10.1016/j.bbrc.2009.11.1…	2014-01-18 09:39:43	2014-01-18 09:39:43			2012594846;2012594846;2012493924;2012444792;2013457053;2012253006;2011366460;2011597961;2011496779;2014942966;2014807644;2015912287	1097-4172;1471-2970;1477-9129;1477-9129;1676-5680;1551-4005;1471-2164;1098-2795;1557-8534;1525-0024;2041-4889;1932-6203;1476-4679;1098-5549;1557-8534;2152-4998;1573-0778											0092-8674;1097-2765;0962-8436;0950-1991;0950-1991;1538-4101;1547-3287;1525-0016;1874-9399;0959-8049;0006-291X;0006-291X;1097-2765;1465-7392;1934-5909;1547-3287;1934-5909;0092-8674;2152-4971;0378-1119;0920-9069	Cell;Molecular Cell;Philosophical Transactions of the Royal Society B: Biological Sciences;Development (Cambridge);Development (Cambridge);Genetics and Molecular Research;Cell Cycle;Stem Cells and Development;Molecular Therapy;Cell Death and Disease;PLoS ONE;BBA - Gene Regulatory Mechanisms;European Journal of Cancer;Biochemical and Biophysical Research Communications;Biochemical and Biophysical …				16179251:1032;102072041:1057;21962512:3;100042388:10092;100029774:10374;100029774:10373;100018055:10022;100014658:10070;18522731:6;18213644:8;23470161:10032;22314288:10061;21368853:10296;22046437:10017;24705138:1120;23414798:1009;22206673:1083;19944068:1071;23041284:1057;21804543:10855;24905166:1239;18710938:1182;25127330:10107;19818703:1197;23101625:1109;25127284:10050;25895477:1016;24129607:100…		Cell;BMC Genomics;Mol Reprod Dev;Mol Cell Biol		PromoterBinding: SOX2 ---> POU5F1			PromoterBinding	Germinal Epithelium;Neural Plate;Endoderm;Fingers;Neuroectoderm;Inner cell mass	Mus musculus;Homo sapiens;Homo sapiens;Mus musculus;Homo sapiens	public	S0092-8674(05)00910-4;S1097-2765(12)00774-5;MT20122;S1874-9399(14)00076-5;S0959-8049(13)00043-9;S0006-291X(11)02261-3;S0006-291X(09)02330-4;S1097-2765(12)00774-5;NCB2293;S1934-5909(14)00204-5;S1934-5909(09)00508-6;S0092-8674(12)01181-6;S0378-1119(15)00443-6		16179251;21962512;18522731;18213644;23041284;21804543;24905166;18710938;25127330;19818703;23101625;25127284;25895477;24129607	362093653;365812897;365812897;365487609;365333265;369376215;51850849;362072412;362826112;51550774;600647752;600067390;603621478
	4			Lai,Y.-S.;Chang,C.-W.;Pawlik,K.M.;Zhou,D.;Renfrow,M.B.;Townes,T.M.;Lai,Y.-S.;Chang,C.-W.;Pawlik,K.M.;Zhou,D.;Renfrow,M.B.;Townes,T.M.;Lai,Y.-S.;Chang,C.-W.;Pawlik,K.M.;Zhou,D.;Renfrow,M.B.;Townes,T.M.;Lai,Y.-S.;Chang,C.-W.;Pawlik,K.M.;Zhou,D.;Renfrow,M.B.;Townes,T.M.;Lai,Y.-S.;Chang,C.-W.;Pawlik,K.M.;Zhou,D.;Renfrow,M.B.;Townes,T.M.;Lai,Y.-S.;Chang,C.-W.;Pawlik,K.M.;Zhou,D.;Renfrow,M.B.;Townes,T.…			Embryonic Stem Cells;Embryonic Stem Cells;Embryonic Stem Cells;somatic cells;Pluripotent Stem Cells;somatic cells;Pluripotent Stem Cells;Pluripotent Stem Cells		3		Embryonic Stem Cells;Embryonic Stem Cells;Embryonic Stem Cells;somatic cells;Pluripotent Stem Cells;somatic cells;Pluripotent Stem Cells;Pluripotent Stem Cells	10.1073/pnas.1108595109;10.1073/pnas.1108595109;10.1073/pnas.1108595109;10.1073/pnas.1108595109;10.1084/jem.20121044;10.1016/j.gde.2013.06.002;10.1084/jem.20121044;10.1038/nature11333;10.1016/j.gde.2013.06.002	2013-06-21 14:19:29	2013-06-21 14:19:29			2012140515;2012140515;2012140515;2012140515;2013138676;2013138676;2012504386	1091-6490;1091-6490;1091-6490;1091-6490;1540-9538;1540-9538;1476-4687											0027-8424;0027-8424;0027-8424;0027-8424;0022-1007;0959-437X;0022-1007;0028-0836;0959-437X	Proceedings of the National Academy of Sciences of the United States of America;Proceedings of the National Academy of Sciences of the United States of America;Proceedings of the National Academy of Sciences of the United States of America;Proceedings of the National Academy of Sciences of the United States of America;Journal of Experimental Medicine;Current Opinion in Genetics & Development;Jour…				22362888:10243;22362888:10078;22362888:10138;22362888:10105;23277454:10294;23932127:1063;23277454:10298;22902501:10005;23932127:1065				DirectRegulation: PARP1 ---> NANOG			DirectRegulation			public	S0959-437X(13)00095-6;NATURE11333;S0959-437X(13)00095-6		22362888;22362888;22362888;22362888;23277454;23932127;23277454;22902501;23932127	364397702;364397702;364397702;364397702;368447714;368447714;52168317
	5			Xia,H.;Sze,J.;Lu,G.;Chan,D.T.M.;Poon,W.S.;Lin,M.C.;Xia,H.;Cheung,W.K.C.;Ng,S.S.;Sze,J.;Lin,M.C.;Xia,H.;Jiang,X.;Jiang,S.;Leung,G.K.K.;Bian,X.-W.;Kung,H.-F.;Lin,M.C.;Kung,H.-F.;Kung,H.-F.;Cheung,W.K.C.;Ng,S.S.;Gao,X.;Jin,W.;Rivlin,N.;Koifman,G.;Rotter,V.;Sánchez-Tilló,E.;De Barrios,O.;Siles,L.;Fanlo,L.;Postigo,A.;Sánchez-Tilló,E.;Castells,A.;Postigo,A.;Liu,Y.;Dean,D.C.;Postigo,A.;Liu,Y.;Dean,D…			Stem Cells;Stem Cells;Stem Cells;Stem Cells;Pluripotent Stem Cells;Pluripotent Stem Cells;Pluripotent Stem Cells		3		Stem Cells;Stem Cells;Stem Cells;Stem Cells;Pluripotent Stem Cells;Pluripotent Stem Cells;Pluripotent Stem Cells	10.1074/jbc.M111.332627;10.1016/j.canlet.2014.07.011;10.1016/j.semcancer.2013.12.006;10.1007/s00018-012-1122-2;10.1016/j.molcel.2014.08.014;10.1016/j.molcel.2014.08.014;10.1016/j.molcel.2014.08.014	2014-07-26 06:43:53	2014-07-26 06:43:53			2012178147;2012605881	1083-351X;1420-9071	positive										0021-9258;0304-3835;1044-579X;1420-682X;1097-2765;1097-2765;1097-2765	Journal of Biological Chemistry;Cancer Letters;Seminars in Cancer Biology;Cellular and Molecular Life Sciences;Molecular Cell;Molecular Cell;Molecular Cell				22253443:10165;25042866:1028;24406212:1181;22945800:10429;25240402:1110;25240402:1039;25240402:1034				positive Expression: SNAI2 --+> NANOG			Expression			public	S0304-3835(14)00348-6;S1044-579X(14)00003-0;S1097-2765(14)00647-9;S1097-2765(14)00647-9;S1097-2765(14)00647-9		22253443;25042866;24406212;22945800;25240402;25240402;25240402	364512647;52191663
	5			Chou,R.H.;Yu,Y.L.;Hung,M.C.;Hemming,S.;Cakouros,D.;Isenmann,S.;Cooper,L.;Menicanin,D.;Zannettino,A.;Gronthos,S.;Aldiri,I.;Vetter,M.L.;Zhu,L.;Xu,P.C.;Schwarz,D.;Varum,S.;Zemke,M.;Baggiolini,A.;Draganova,K.;Sommer,L.;Schöler,A.;Schübeler,D.;Koseki,H.;Schübeler,D.;Schöler,A.;Schwarz,D.;Varum,S.;Zemke,M.;Schöler,A.;Baggiolini,A.;Draganova,K.;Koseki,H.;Schübeler,D.;Sommer,L.			Stem Cells;Mesenchymal Stem Cells;Mesenchymal Stem Cells;Mesenchymal Stem Cells;Neurons		3		Stem Cells;Homo sapiens, Mesenchymal Stem Cells;Mesenchymal Stem Cells;Mesenchymal Stem Cells;Peripheral Nervous System, Neurons;Neural Crest, Cartilage	10.1002/stem.1573;10.1016/j.ydbio.2012.04.030;10.1016/j.bbrc.2013.02.036;10.1242/dev.094342;10.1242/dev.094342	2013-01-17 08:54:03	2013-01-17 08:54:03			2014094970	1943-8141;1549-4918;1477-9129;1477-9129											0012-1606;0006-291X;0950-1991	Developmental Biology;Biochemical and Biophysical Research Communications;Development (Cambridge)				21654879:2;24123378:4;22565092:1143;23438432:1088;24496623:10262;24496623:100		Am J Transl Res;Stem Cells;Development		Regulation: EZH2 ---> ossification			Regulation	Peripheral Nervous System;Neural Crest	Homo sapiens	public	S0012-1606(12)00219-9;S0006-291X(13)00296-9		21654879;24123378;22565092;23438432;24496623;24496623	372289268
	3			Lee,S.H.;Jeong,H.M.;Han,Y.;Cheong,H.;Kang,B.Y.;Lee,K.Y.;Yoon,W.-J.;Cho,Y.-D.;Kim,W.-J.;Bae,H.-S.;Islam,R.;Woo,K.-M.;Baek,J.-H.;Ryoo,H.-M.;Bae,S.-C.;Yoon,W.-J.;Cho,Y.-D.;Kim,W.-J.;Bae,H.-S.;Islam,R.;Woo,K.-M.;Baek,J.-H.;Ryoo,H.-M.;Bae,S.-C.;Yoon,W.-J.;Cho,Y.-D.;Kim,W.-J.;Bae,H.-S.;Islam,R.;Woo,K.-M.;Baek,J.-H.;Ryoo,H.-M.;Bae,S.-C.;Lee,S.H.;Jeong,H.M.;Han,Y.;Cheong,H.;Kang,B.Y.;Lee,K.Y.			Osteoblasts		3		Bone and Bones;Tooth;Mus musculus, Osteoblasts;Bone and Bones	10.1016/j.mce.2014.11.017;10.1074/jbc.M113.516237;10.1074/jbc.M113.516237;10.1074/jbc.M113.516237;10.1016/j.mce.2014.11.017	2015-01-11 07:12:17	2015-01-11 07:12:17			2014226284;2014226284;2014226284	1083-351X;1083-351X;1083-351X											0303-7207;0021-9258;0021-9258;0021-9258;0303-7207	Molecular and Cellular Endocrinology;Journal of Biological Chemistry;Journal of Biological Chemistry;Journal of Biological Chemistry;Molecular and Cellular Endocrinology				100027394:1015;100000908:10008;100000908:10016;100000908:10037;25463757:1015				Regulation: PIN1 ---> ossification			Regulation	Bone and Bones;Tooth;Bone and Bones	Mus musculus	public	S0303-7207(14)00373-6;S0303-7207(14)00373-6		25463757	372731455;372731455;372731455
	1			MacArthur,B.D.;Please,C.P.;Oreffo,R.O.					1		Bone Marrow		2014-12-31 05:54:52	2014-12-31 05:54:52				1932-6203	negative															18769478:1140		PLoS ONE		negative Regulation: SOX9 ---| POU5F1			Regulation	Bone Marrow		public			18769478
	11			Noh,M.;Richard,A.J.;Stephens,J.M.;Hua,K.;Deng,J.;Harp,J.B.;Morine,M.J.;Toomey,S.;McGillicuddy,F.C.;Reynolds,C.M.;Power,K.A.;Browne,J.A.;Loscher,C.;Mills,K.H.G.;Roche,H.M.;Byun,J.-K.;Yoon,B.-Y.;Jhun,J.-Y.;Oh,H.-J.;Kim,E.-;Min,J.-K.;Cho,M.-L.;Richard,A.J.;Stephens,J.M.;Richard,A.J.;Stephens,J.M.;Xue,B.;Sukumaran,S.;Nie,J.;DuBois,D.C.;Almon,R.R.;Jusko,W.J.;DuBois,D.C.;Almon,R.R.;Jusko,W.J.;Almon,R.R…		3T3 {CellLine urn:agi-cellline:11027200};3T3 {CellLine urn:agi-cellline:11027200};3T3 {CellLine urn:agi-cellline:11027200};3T3 {CellLine urn:agi-cellline:11027200};SW872 {CellLine urn:agi-cellline:11012291}	Mesenchymal Stem Cells;Adipocytes;Adipocytes;Adipocytes;Adipocytes;proadipocyte;T-Lymphocytes;Adipocytes		3		Homo sapiens, Bone Marrow, Mesenchymal Stem Cells;Adipocytes;Adipocytes;Mus musculus, Adipose tissue;Adipose tissue;Adipocytes;Adipose tissue;Adipocytes, 3T3 {CellLine urn:agi-cellline:11027200};proadipocyte, 3T3 {CellLine urn:agi-cellline:11027200};Bos taurus, Fetus, 3T3 {CellLine urn:agi-cellline:11027200};Bos taurus, Fetus, 3T3 {CellLine urn:agi-cellline:11027200};T-Lymphocytes;Homo sapiens, A…	10.1016/j.bcp.2011.12.010;10.1016/j.tem.2011.03.007;10.1016/j.cyto.2003.09.008;10.1016/j.jnutbio.2012.04.012;10.1016/j.imlet.2013.11.006;10.1016/j.bbadis.2013.05.030;10.1016/j.bbadis.2013.05.030;10.1371/journal.pone.0017386;10.1371/journal.pone.0017386;10.1042/BC20090070;10.1002/jcb.22936;10.1371/journal.pone.0109344;10.1371/journal.pone.0109344;10.1371/journal.pone.0109344;10.1371/journal.pone.0…	2014-12-30 19:22:12	2014-12-30 19:22:12			2011122165;2011122165;2014824247;2014824247;2014824247	1932-6203;1932-6203;1768-322X;1097-4644;1932-6203;1932-6203;1932-6203;1932-6203;1521-0103	positive										0006-2952;1043-2760;1043-4666;0955-2863;0165-2478;0925-4439;0925-4439	Biochemical Pharmacology;Trends in Endocrinology & Metabolism;Cytokine;The Journal of Nutritional Biochemistry;Immunology Letters;BBA - Molecular Basis of Disease;BBA - Molecular Basis of Disease;PLoS ONE;PLoS ONE;PLoS ONE;PLoS ONE;PLoS ONE				22197587:1078;21561789:1150;100441050:1007;22841542:1129;24239847:1159;23735217:1123;23735217:1135;21364767:10452;21364767:10504;19566485:7;21268070:0;25285517:10144;25285517:10261;25285517:10262;25285517:7;25617244:5		Biol Cell;J Cell Biochem;PLoS One;J Pharmacol Exp Ther		positive Regulation: STAT3 --+> adipogenesis			Regulation	Bone Marrow;Fetus;Fetus	Homo sapiens;Mus musculus;Bos taurus;Bos taurus;Homo sapiens	public	S0006-2952(11)00904-X;S1043-2760(11)00053-1;S1043-4666(03)00324-7;S0955-2863(12)00125-8;S0165-2478(13)00173-9;S0925-4439(13)00192-0;S0925-4439(13)00192-0		22197587;21561789;22841542;24239847;23735217;23735217;21364767;21364767;19566485;21268070;25285517;25285517;25285517;25285517;25617244	361354823;361354823;600099939;600099939;600099939
[truncated: 143 more rows]
[truncated: 19 more columns]
