# Supplementary material for: Isolation, Characterization, Cryopreservation of Human Amniotic Stem Cells and Differentiation to Osteogenic and Adipogenic Cells
Source: PLoS One. 2016 Jul 19;11(7):e0158281. doi: 10.1371/journal.pone.0158281 (PMC4951121; doi:10.1371/journal.pone.0158281)
Supplement: S3 Table — (XLSX) [file pone.0158281.s006.xlsx]

## Sheet: ALL
Name
